# Supplementary material for: Comparison of actionable events detected in cancer genomes by whole-genome sequencing, in silico whole-exome and mutation panels
Source: ESMO Open. 2022 Jul 15;7(4):100540. doi: 10.1016/j.esmoop.2022.100540 (PMC9463385; doi:10.1016/j.esmoop.2022.100540)
Supplement: Supplementary Table S1 [file mmc3.xlsx]

## Sheet: Sheet1
Supplementary Table S1: Sample information for the 726 samples in the study and tumour mutation burden (TMB) estimations by WGS, in silico WES and panel assays
NOTE: Columns with the suffix _all represent TMB estimations using all mutations and columns with the suffix _NS represent TMB estimations using non-synonymous mutations only. Columns O to S indicate whether the sample passes the threshold for high TMB, for each platform, with TMB green = TMB >10, red = TMB <10
Dataset	EGA_ID	Donor_Publication_ID	Sample_Type	WGS_all	WES_all	WES_NS	Cpanel_all	Cpanel_NS	Hpanel_all	Hpanel_NS		WGS_all > 10	WES_all > 10	WES_NS > 10	Cpanel_all > 10	Cpanel_NS > 10
Breast Cancer	EGAD00001001335	01eef340-598c-4205-a990-cec190ac2ca5	Primary tumour	1.95	1.56	1.05	3.8	0.761	295	295		FALSE	FALSE	FALSE	FALSE	FALSE
Breast Cancer	EGAD00001001335	05506f4c-e701-4a9d-ae06-97f066aade43	Primary tumour	3.57	3.88	3.02	4.18	2.28	59	59		FALSE	FALSE	FALSE	FALSE	FALSE
Breast Cancer	EGAD00001001335	084c6aec-94f7-4090-8f3f-59fa9e89721a	Primary tumour	1.62	1.72	0.997	2.28	0.761	59	59		FALSE	FALSE	FALSE	FALSE	FALSE
Breast Cancer	EGAD00001001335	08da7c4c-3067-4bcf-9d7a-78566df72e69	Primary tumour	3.27	2.64	1.91	5.33	1.14	59	59		FALSE	FALSE	FALSE	FALSE	FALSE
Breast Cancer	EGAD00001001335	0a2a3529-f645-4967-9a58-89ee20b8bb62	Primary tumour	1.19	1.13	0.862	2.66	1.14	413	413		FALSE	FALSE	FALSE	FALSE	FALSE
Breast Cancer	EGAD00001001335	0bc5744c-5fa3-45bb-87d0-70a02068b392	Primary tumour	0.88	1.08	0.755	0.38	0.38	0	0		FALSE	FALSE	FALSE	FALSE	FALSE
Breast Cancer	EGAD00001001335	0dca98b0-f43e-45b6-9a02-00092c78678c	Primary tumour	4	4.12	3.23	4.18	2.28	118	118		FALSE	FALSE	FALSE	FALSE	FALSE
Breast Cancer	EGAD00001001335	1174f6e4-ffbe-4e59-a000-8d861c968369	Primary tumour	0.954	0.97	0.647	0.761	0.38	59	59		FALSE	FALSE	FALSE	FALSE	FALSE
Breast Cancer	EGAD00001001335	1549dc64-3dab-43fc-96e9-b07d520957e1	Primary tumour	2.88	2.45	1.86	3.8	1.52	59	59		FALSE	FALSE	FALSE	FALSE	FALSE
Breast Cancer	EGAD00001001335	1557183c-aedd-4df6-b98a-3654667f7b69	Primary tumour	4.52	4.31	2.86	3.8	0.761	0	0		FALSE	FALSE	FALSE	FALSE	FALSE
Breast Cancer	EGAD00001001335	174850b4-5ec2-462b-a890-89bd1716b3c2	Primary tumour	4.76	5.15	3.91	5.33	1.14	0	0		FALSE	FALSE	FALSE	FALSE	FALSE
Breast Cancer	EGAD00001001335	17c1d42c-cb84-4655-a4cd-b54bae17ecaf	Primary tumour	1.97	2.4	1.67	1.9	1.52	177	177		FALSE	FALSE	FALSE	FALSE	FALSE
Breast Cancer	EGAD00001001335	18eb4dfc-556f-4bf3-a411-4780209ed1e0	Primary tumour	0.976	0.889	0.674	1.14	0.761	295	295		FALSE	FALSE	FALSE	FALSE	FALSE
Breast Cancer	EGAD00001001335	1b703058-e596-45bc-80fe-8b98d545c2e2	Primary tumour	1.17	1.43	1.02	1.14	0.761	118	118		FALSE	FALSE	FALSE	FALSE	FALSE
Breast Cancer	EGAD00001001335	1d27253f-b036-44e7-a04d-8da5bbf57419	Primary tumour	1.6	1.7	1.08	1.9	1.14	0	0		FALSE	FALSE	FALSE	FALSE	FALSE
Breast Cancer	EGAD00001001335	1f601832-eee3-48fb-acf5-80c4a454f26e	Primary tumour	0.697	0.97	0.701	1.14	0.761	118	118		FALSE	FALSE	FALSE	FALSE	FALSE
Breast Cancer	EGAD00001001335	20e8106b-1290-4735-abe4-7621e08e3dc8	Primary tumour	0.136	0.189	0.135	0	0	0	0		FALSE	FALSE	FALSE	FALSE	FALSE
Breast Cancer	EGAD00001001335	233b02f3-c4f0-4a67-9db5-e68d5cdaccb6	Primary tumour	3.37	3.18	2.08	6.09	2.28	59	59		FALSE	FALSE	FALSE	FALSE	FALSE
Breast Cancer	EGAD00001001335	2779fa01-ac93-4e80-a997-3385f72172c3	Primary tumour	1.54	1.62	1.1	2.28	1.14	0	0		FALSE	FALSE	FALSE	FALSE	FALSE
Breast Cancer	EGAD00001001335	27b05b15-a44b-45ed-a6e3-e7d1ca488ea9	Primary tumour	1.58	1.7	1.27	1.9	1.52	59	59		FALSE	FALSE	FALSE	FALSE	FALSE
Breast Cancer	EGAD00001001335	2a84997d-ccee-4f46-bea2-752534f26416	Primary tumour	3.06	1.78	1.13	3.8	1.14	118	118		FALSE	FALSE	FALSE	FALSE	FALSE
Breast Cancer	EGAD00001001335	2c86c3ea-d926-4d39-a5ae-39ece4774287	Primary tumour	4.49	4.29	3.1	3.04	0.761	0	0		FALSE	FALSE	FALSE	FALSE	FALSE
Breast Cancer	EGAD00001001335	2d29a4ac-98e7-4663-9dd6-5681bc32ac2e	Primary tumour	1.03	0.943	0.647	1.14	1.14	118	118		FALSE	FALSE	FALSE	FALSE	FALSE
Breast Cancer	EGAD00001001335	324bcba2-f6a4-45a6-807c-215bdffcca21	Primary tumour	2.82	2.18	1.35	3.04	1.14	354	354		FALSE	FALSE	FALSE	FALSE	FALSE
Breast Cancer	EGAD00001001335	328dfcb0-b5ae-43f2-bc87-dad0ab3df9e7	Primary tumour	1.55	1.83	1.29	1.14	0.761	295	295		FALSE	FALSE	FALSE	FALSE	FALSE
Breast Cancer	EGAD00001001335	359f12f9-5c41-48a4-85bc-fd7e307bf7d8	Primary tumour	0.976	1.46	0.862	1.14	1.14	0	0		FALSE	FALSE	FALSE	FALSE	FALSE
Breast Cancer	EGAD00001001335	38a8b734-9acc-42f9-b5b7-e51b0dfc6504	Primary tumour	2.73	2.99	2.21	2.28	1.52	177	177		FALSE	FALSE	FALSE	FALSE	FALSE
Breast Cancer	EGAD00001001335	3fc3755d-a3f8-4e2c-813f-ff124f2a75c1	Primary tumour	0.665	0.889	0.647	1.14	0.761	0	0		FALSE	FALSE	FALSE	FALSE	FALSE
Breast Cancer	EGAD00001001335	441919eb-8c9f-478c-bda3-8de4f8295e8a	Primary tumour	2.71	2.72	2.16	1.9	1.52	177	177		FALSE	FALSE	FALSE	FALSE	FALSE
Breast Cancer	EGAD00001001335	44bec761-b603-49c0-8634-f6bfe0319bb1	Primary tumour	1.32	1.72	1.19	1.9	0.38	0	0		FALSE	FALSE	FALSE	FALSE	FALSE
Breast Cancer	EGAD00001001335	49717f75-0f2d-4e1c-9a12-f1cd7877b80a	Primary tumour	2.99	3.45	2.43	1.9	0.761	0	0		FALSE	FALSE	FALSE	FALSE	FALSE
Breast Cancer	EGAD00001001335	4bf50455-9ab7-4521-a791-089f66d3b877	Primary tumour	0.777	0.377	0.323	1.14	0.38	59	59		FALSE	FALSE	FALSE	FALSE	FALSE
Breast Cancer	EGAD00001001335	4da999a0-ef41-4a0b-b1d1-446b39cc855a	Primary tumour	2.1	1.7	1.27	3.42	0.761	59	59		FALSE	FALSE	FALSE	FALSE	FALSE
Breast Cancer	EGAD00001001335	4e6edfe6-adcb-4c12-8ff4-38a79f5887e8	Primary tumour	1.51	1.67	1.13	1.9	0.761	118	118		FALSE	FALSE	FALSE	FALSE	FALSE
Breast Cancer	EGAD00001001335	53886143-c1c6-40e9-88e6-e4e5e0271fc8	Primary tumour	1.14	1.24	0.835	0.761	0.38	0	0		FALSE	FALSE	FALSE	FALSE	FALSE
Breast Cancer	EGAD00001001335	5580b21a-2cdb-4777-ad79-6e06654144f5	Primary tumour	0.704	0.943	0.755	1.52	1.14	0	0		FALSE	FALSE	FALSE	FALSE	FALSE
Breast Cancer	EGAD00001001335	566792ae-f853-4a47-856d-f02cdcfcb18a	Primary tumour	1.7	1.78	1.29	1.9	0.761	0	0		FALSE	FALSE	FALSE	FALSE	FALSE
Breast Cancer	EGAD00001001335	5a57dc25-d252-4b22-b192-4de630d7002f	Primary tumour	1.06	1.29	0.97	2.66	2.66	59	59		FALSE	FALSE	FALSE	FALSE	FALSE
Breast Cancer	EGAD00001001335	5d1d00c6-fcae-479e-ae1e-de76efd41d98	Primary tumour	3.65	3.37	2.32	6.85	3.04	0	0		FALSE	FALSE	FALSE	FALSE	FALSE
Breast Cancer	EGAD00001001335	5d8ed961-a012-4b6b-bffb-9468d3953646	Primary tumour	14.3	16.3	11.1	14.8	3.42	59	59		TRUE	TRUE	TRUE	TRUE	FALSE
Breast Cancer	EGAD00001001335	5dd423e8-feaa-4568-a750-500948c41d6c	Primary tumour	2.13	1.89	1.51	2.66	0.761	59	59		FALSE	FALSE	FALSE	FALSE	FALSE
Breast Cancer	EGAD00001001335	5ed024e8-d05e-4c65-9441-eda9930ccc82	Primary tumour	1.76	2.21	1.48	1.14	0.38	0	0		FALSE	FALSE	FALSE	FALSE	FALSE
Breast Cancer	EGAD00001001335	5fd9552a-c742-4388-940d-295d1107ae00	Primary tumour	1.65	1.78	1.27	2.66	0.761	0	0		FALSE	FALSE	FALSE	FALSE	FALSE
Breast Cancer	EGAD00001001335	60df7543-6da5-4c75-943b-5800c1e08234	Primary tumour	1.1	1.08	0.755	0.38	0.38	295	295		FALSE	FALSE	FALSE	FALSE	FALSE
Breast Cancer	EGAD00001001335	65cac997-4d39-4501-85ec-4fcb328a8eb5	Primary tumour	3.08	3.1	2.26	4.18	0.761	354	354		FALSE	FALSE	FALSE	FALSE	FALSE
Breast Cancer	EGAD00001001335	6956473b-92e5-4069-a26b-b48e280e76f2	Primary tumour	1.33	1.37	0.943	0.761	0.38	295	295		FALSE	FALSE	FALSE	FALSE	FALSE
Breast Cancer	EGAD00001001335	6fa2a667-9c36-4526-8a58-1975e863a806	Primary tumour	3.32	2.8	1.97	2.66	0.761	295	295		FALSE	FALSE	FALSE	FALSE	FALSE
Breast Cancer	EGAD00001001335	733a2a0f-b37a-4b81-b49e-3c0f30d1eb37	Primary tumour	1.38	1.29	0.809	1.52	0	0	0		FALSE	FALSE	FALSE	FALSE	FALSE
Breast Cancer	EGAD00001001335	74f31744-0aed-4633-beec-4e203315f0b7	Primary tumour	0.426	0.431	0.323	2.66	1.14	59	59		FALSE	FALSE	FALSE	FALSE	FALSE
Breast Cancer	EGAD00001001335	75113445-d2d6-44a0-866c-c9175e6d214b	Primary tumour	1.36	1.1	0.862	0.38	0	0	0		FALSE	FALSE	FALSE	FALSE	FALSE
Breast Cancer	EGAD00001001335	784de7ac-8424-42eb-83d4-a1bebaa42b97	Primary tumour	0.834	1.16	0.647	0.761	0	0	0		FALSE	FALSE	FALSE	FALSE	FALSE
Breast Cancer	EGAD00001001335	7861a5f2-8910-4bcb-9c34-f79c5acd6e21	Primary tumour	2.86	2.4	1.81	3.04	1.52	354	59		FALSE	FALSE	FALSE	FALSE	FALSE
Breast Cancer	EGAD00001001335	786e8dbe-442e-4551-87b3-b4c333b04dd4	Primary tumour	2.41	2.32	1.72	1.9	0.761	59	59		FALSE	FALSE	FALSE	FALSE	FALSE
Breast Cancer	EGAD00001001335	790ff5db-b7f3-4946-aaed-305f66b1dd6a	Primary tumour	2.53	2.59	1.67	3.04	1.52	59	59		FALSE	FALSE	FALSE	FALSE	FALSE
Breast Cancer	EGAD00001001335	8785012f-f73e-4d68-87cf-1d804af32782	Primary tumour	3	3.34	2.32	2.28	0.38	0	0		FALSE	FALSE	FALSE	FALSE	FALSE
Breast Cancer	EGAD00001001335	88db1340-e4bf-451a-87c0-6e9168296f5e	Primary tumour	5.15	5.23	3.75	2.66	1.52	295	295		FALSE	FALSE	FALSE	FALSE	FALSE
Breast Cancer	EGAD00001001335	8bd68696-5eeb-46d7-9dc6-c39c849029a4	Primary tumour	8.15	8.38	5.98	7.23	1.14	118	118		FALSE	FALSE	FALSE	FALSE	FALSE
Breast Cancer	EGAD00001001335	8cf54607-01ce-42b0-9bd9-8627edd9f3b7	Primary tumour	1.33	0.943	0.62	1.14	1.14	118	118		FALSE	FALSE	FALSE	FALSE	FALSE
Breast Cancer	EGAD00001001335	9435447e-d65f-408b-863b-6576b1d652dd	Primary tumour	3.15	3.64	2.56	3.8	1.52	472	354		FALSE	FALSE	FALSE	FALSE	FALSE
Breast Cancer	EGAD00001001335	96312510-c126-485d-8109-ed81844a1dc3	Primary tumour	1.38	1.4	1.13	2.28	1.52	0	0		FALSE	FALSE	FALSE	FALSE	FALSE
Breast Cancer	EGAD00001001335	96457ebf-ae88-41f4-97e5-cdc3163418aa	Primary tumour	0.877	1.02	0.593	0.38	0	0	0		FALSE	FALSE	FALSE	FALSE	FALSE
Breast Cancer	EGAD00001001335	993103b1-e5a1-4c33-8629-be53ebc41d64	Primary tumour	7.21	7.36	5.17	10.7	2.66	295	295		FALSE	FALSE	FALSE	TRUE	FALSE
Breast Cancer	EGAD00001001335	9938ce5c-e74e-446e-a932-f096f85cc3b1	Primary tumour	1.98	1.83	1.21	1.52	0.761	0	0		FALSE	FALSE	FALSE	FALSE	FALSE
Breast Cancer	EGAD00001001335	99e32c59-aa73-43fa-88c9-399ddadb2c72	Primary tumour	2.59	2.67	2.13	5.33	2.66	0	0		FALSE	FALSE	FALSE	FALSE	FALSE
Breast Cancer	EGAD00001001335	9d95a65b-e41d-4f93-92d4-99dce29ff40d	Primary tumour	2.98	2.86	1.99	2.28	0.761	295	295		FALSE	FALSE	FALSE	FALSE	FALSE
Breast Cancer	EGAD00001001335	9f6be944-83de-42ab-8738-f0022f475e61	Primary tumour	4.55	4.58	3.18	3.42	0.38	295	295		FALSE	FALSE	FALSE	FALSE	FALSE
Breast Cancer	EGAD00001001335	9fefbe7c-f66a-4940-843e-285cb7b392c1	Primary tumour	1.58	2.02	1.43	0.38	0	0	0		FALSE	FALSE	FALSE	FALSE	FALSE
Breast Cancer	EGAD00001001335	a482fc4c-ff1d-46a0-a968-7df06422cc4b	Primary tumour	1.16	1.32	0.889	1.9	1.14	59	59		FALSE	FALSE	FALSE	FALSE	FALSE
Breast Cancer	EGAD00001001335	a8015490-9740-45c9-8bd2-eb6d1beefc2e	Primary tumour	4.39	3.21	2.32	7.23	1.52	295	295		FALSE	FALSE	FALSE	FALSE	FALSE
Breast Cancer	EGAD00001001335	a824b3bd-34d5-4cc1-a92f-f9d6ac0f1814	Primary tumour	3.97	4.1	2.72	4.56	0.761	295	295		FALSE	FALSE	FALSE	FALSE	FALSE
Breast Cancer	EGAD00001001335	a9b7d7fe-be31-4f71-afee-c1bfdf511888	Primary tumour	2.25	2.26	1.7	2.66	0.761	59	59		FALSE	FALSE	FALSE	FALSE	FALSE
Breast Cancer	EGAD00001001335	aeb6a3a6-b57a-4c53-90e6-e833777dd2a1	Primary tumour	0.076	0.0539	0.0539	0	0	0	0		FALSE	FALSE	FALSE	FALSE	FALSE
Breast Cancer	EGAD00001001335	b094e8b2-8ece-4b36-8025-18073a8b873c	Primary tumour	5.49	5.52	4.04	5.71	2.28	0	0		FALSE	FALSE	FALSE	FALSE	FALSE
Breast Cancer	EGAD00001001335	b2aac45b-2073-4c7a-adb9-769a4fdcc111	Primary tumour	0.894	1.24	0.782	1.52	1.14	236	118		FALSE	FALSE	FALSE	FALSE	FALSE
Breast Cancer	EGAD00001001335	b43e41af-1d82-4b5f-b8f1-add0510e6b86	Primary tumour	2.28	2.21	1.51	3.04	1.52	413	413		FALSE	FALSE	FALSE	FALSE	FALSE
Breast Cancer	EGAD00001001335	b58ad350-5140-4fa8-bc2c-24bca8395f3a	Primary tumour	2.73	2.29	1.72	3.42	1.52	590	472		FALSE	FALSE	FALSE	FALSE	FALSE
Breast Cancer	EGAD00001001335	b5b99291-507e-4b68-a039-9a0f571f55df	Primary tumour	0.758	0.97	0.755	1.14	1.14	0	0		FALSE	FALSE	FALSE	FALSE	FALSE
Breast Cancer	EGAD00001001335	b5fba77b-1f50-4e71-95b2-566afba4bdd7	Primary tumour	0.519	0.404	0.243	0.761	0.38	0	0		FALSE	FALSE	FALSE	FALSE	FALSE
Breast Cancer	EGAD00001001335	b97bf89a-7a85-4eef-ae7e-f787aead1f0a	Primary tumour	2.87	3.1	2.24	2.28	1.52	0	0		FALSE	FALSE	FALSE	FALSE	FALSE
Breast Cancer	EGAD00001001335	c0892598-1f7b-4f23-9cd8-731f797753d5	Primary tumour	1.72	1.56	1.02	2.28	0.38	0	0		FALSE	FALSE	FALSE	FALSE	FALSE
Breast Cancer	EGAD00001001335	c364e81c-eb1e-4870-ab37-9c661f5f2e3d	Primary tumour	9.95	9.32	6.44	9.89	4.56	295	295		FALSE	FALSE	FALSE	FALSE	FALSE
Breast Cancer	EGAD00001001335	ccd4a24b-d8cc-4686-9dee-c98b0c5a8d21	Primary tumour	3.16	3.02	2.18	3.42	2.28	118	118		FALSE	FALSE	FALSE	FALSE	FALSE
Breast Cancer	EGAD00001001335	d2f2560c-ec80-4fea-9474-c47a2e85ea95	Primary tumour	3.08	2.51	1.51	1.9	0.38	295	295		FALSE	FALSE	FALSE	FALSE	FALSE
Breast Cancer	EGAD00001001335	d3d545b3-457f-4389-821f-704cb24aff7f	Primary tumour	6.3	7.06	5.09	3.8	0.761	59	59		FALSE	FALSE	FALSE	FALSE	FALSE
Breast Cancer	EGAD00001001335	d67cd793-2931-429a-9084-2f3c4c8be7ad	Primary tumour	7.1	7.2	4.5	8.37	3.8	0	0		FALSE	FALSE	FALSE	FALSE	FALSE
Breast Cancer	EGAD00001001335	d6f7afc0-1558-43ad-acb1-2b5311ed2264	Primary tumour	0.915	0.889	0.647	0.761	0	0	0		FALSE	FALSE	FALSE	FALSE	FALSE
Breast Cancer	EGAD00001001335	d8d7a6c2-6427-4f47-968c-6c3affba4617	Primary tumour	1.4	1.83	1.24	1.14	0.761	59	59		FALSE	FALSE	FALSE	FALSE	FALSE
Breast Cancer	EGAD00001001335	d9dc3b59-613d-469e-8b4f-6c5a557eb26a	Primary tumour	5.81	5.07	3.61	6.47	2.28	295	295		FALSE	FALSE	FALSE	FALSE	FALSE
Breast Cancer	EGAD00001001335	e4fc0909-f284-4471-866d-d8967b6adcbc	Primary tumour	2.89	2.18	1.29	1.9	0.761	295	295		FALSE	FALSE	FALSE	FALSE	FALSE
Breast Cancer	EGAD00001001335	e9f4f373-37a5-48ad-a1a0-b0d47820111a	Primary tumour	3.48	2.72	2.16	3.04	1.14	295	295		FALSE	FALSE	FALSE	FALSE	FALSE
Breast Cancer	EGAD00001001335	eadf8482-e60e-4307-adb7-d5c3b9fa6cae	Primary tumour	3.54	3.88	2.7	4.56	1.52	0	0		FALSE	FALSE	FALSE	FALSE	FALSE
Breast Cancer	EGAD00001001335	eb2dbb4f-66b6-4525-8323-431970f7a64e	Primary tumour	2.69	2.13	1.37	2.28	0.761	295	295		FALSE	FALSE	FALSE	FALSE	FALSE
Breast Cancer	EGAD00001001335	ef4cbd38-bc79-4d60-a715-647edd2ebe9e	Primary tumour	4.7	4.8	3.26	4.95	1.9	0	0		FALSE	FALSE	FALSE	FALSE	FALSE
Breast Cancer	EGAD00001001335	f05d314c-5ec5-4e2a-b785-9a702716f111	Primary tumour	0.735	0.862	0.755	1.52	1.52	59	59		FALSE	FALSE	FALSE	FALSE	FALSE
Breast Cancer	EGAD00001001335	f0787165-6f58-4d67-b510-928eea2c4882	Primary tumour	3.08	2.34	1.64	2.66	1.52	59	59		FALSE	FALSE	FALSE	FALSE	FALSE
Breast Cancer	EGAD00001001335	f45210d3-9e66-4f5e-bef1-5ee5547cc893	Primary tumour	6.63	4.15	2.78	3.04	1.14	177	177		FALSE	FALSE	FALSE	FALSE	FALSE
Breast Cancer	EGAD00001001335	f51af6db-2655-47fb-9ffc-83a503a728ea	Primary tumour	1.14	1.21	0.943	3.04	1.9	0	0		FALSE	FALSE	FALSE	FALSE	FALSE
Breast Cancer	EGAD00001001335	f6e1ec78-5ad9-4879-9b7e-262d17b166ad	Primary tumour	1.3	0.889	0.566	1.9	0.38	0	0		FALSE	FALSE	FALSE	FALSE	FALSE
Familial Breast Cancer	EGAS0000100330	FBC020160	Primary tumour	2.58	2.51	1.72	2.28	0	0	0		FALSE	FALSE	FALSE	FALSE	FALSE
Familial Breast Cancer	EGAS0000100330	FBC031273	Primary tumour	0.646	0.835	0.485	1.9	0.38	0	0		FALSE	FALSE	FALSE	FALSE	FALSE
Familial Breast Cancer	EGAS0000100330	FBC061126	Primary tumour	2.15	2.37	1.75	1.9	1.14	0	0		FALSE	FALSE	FALSE	FALSE	FALSE
Familial Breast Cancer	EGAS0000100330	FBC061542	Primary tumour	2.37	2.32	1.64	1.14	0.761	0	0		FALSE	FALSE	FALSE	FALSE	FALSE
Familial Breast Cancer	EGAS0000100330	FBC062060	Primary tumour	1.19	1.43	1.13	1.14	0.761	118	118		FALSE	FALSE	FALSE	FALSE	FALSE
Familial Breast Cancer	EGAS0000100330	FBC070109	Primary tumour	0.699	0.674	0.404	1.14	0.761	0	0		FALSE	FALSE	FALSE	FALSE	FALSE
Familial Breast Cancer	EGAS0000100330	FBC020187	Primary tumour	4.23	4.39	3.48	4.18	2.28	295	295		FALSE	FALSE	FALSE	FALSE	FALSE
Familial Breast Cancer	EGAS0000100330	FBC070197	Primary tumour	2.44	3.58	2.43	2.28	1.14	59	59		FALSE	FALSE	FALSE	FALSE	FALSE
Familial Breast Cancer	EGAS0000100330	FBC100739	Primary tumour	3.67	4.39	3.02	3.04	1.14	177	177		FALSE	FALSE	FALSE	FALSE	FALSE
Familial Breast Cancer	EGAS0000100330	FBC106021	Primary tumour	3.11	3.05	2.24	4.56	2.28	590	590		FALSE	FALSE	FALSE	FALSE	FALSE
Familial Breast Cancer	EGAS0000100330	FBC106117	Primary tumour	0.846	1.21	0.889	0.761	0.38	0	0		FALSE	FALSE	FALSE	FALSE	FALSE
Familial Breast Cancer	EGAS0000100330	FBC108061	Primary tumour	2.6	2.83	1.83	3.04	1.52	295	295		FALSE	FALSE	FALSE	FALSE	FALSE
Familial Breast Cancer	EGAS0000100330	FBC110004	Primary tumour	1.84	1.54	1.16	1.52	1.14	0	0		FALSE	FALSE	FALSE	FALSE	FALSE
Familial Breast Cancer	EGAS0000100330	FBC110062	Primary tumour	1.93	2.24	1.7	4.18	1.52	0	0		FALSE	FALSE	FALSE	FALSE	FALSE
Familial Breast Cancer	EGAS0000100330	FBC112021	Primary tumour	2.27	2.4	1.67	3.04	0.761	295	295		FALSE	FALSE	FALSE	FALSE	FALSE
Familial Breast Cancer	EGAS0000100330	FBC020021	Primary tumour	1.9	2.02	1.51	3.04	1.14	295	295		FALSE	FALSE	FALSE	FALSE	FALSE
Familial Breast Cancer	EGAS0000100330	FBC020675	Primary tumour	2.4	2.72	1.81	1.9	1.14	295	295		FALSE	FALSE	FALSE	FALSE	FALSE
Familial Breast Cancer	EGAS0000100330	FBC040626	Primary tumour	4.06	4.45	3.37	3.8	0.761	0	0		FALSE	FALSE	FALSE	FALSE	FALSE
Familial Breast Cancer	EGAS0000100330	FBC050024	Primary tumour	0.683	0.862	0.566	1.52	1.14	118	118		FALSE	FALSE	FALSE	FALSE	FALSE
Familial Breast Cancer	EGAS0000100330	FBC060450	Primary tumour	0.88	1.08	0.701	1.14	0.38	118	118		FALSE	FALSE	FALSE	FALSE	FALSE
Familial Breast Cancer	EGAS0000100330	FBC070474	Primary tumour	1.65	1.7	1.24	3.42	1.9	295	295		FALSE	FALSE	FALSE	FALSE	FALSE
Familial Breast Cancer	EGAS0000100330	FBC070890	Primary tumour	3.66	3.77	2.48	4.18	1.14	295	295		FALSE	FALSE	FALSE	FALSE	FALSE
Familial Breast Cancer	EGAS0000100330	FBC208006	Primary tumour	2.66	2.83	1.97	2.28	0.761	0	0		FALSE	FALSE	FALSE	FALSE	FALSE
Familial Breast Cancer	EGAS0000100330	FBC212009	Primary tumour	7.89	7.44	5.09	5.71	0	0	0		FALSE	FALSE	FALSE	FALSE	FALSE
Familial Breast Cancer	EGAS0000100330	FBC050018	Primary tumour	1.65	1.7	1.05	1.9	1.14	0	0		FALSE	FALSE	FALSE	FALSE	FALSE
Familial Breast Cancer	EGAS0000100330	FBC051334	Primary tumour	5.34	5.9	4.04	9.13	1.52	59	59		FALSE	FALSE	FALSE	FALSE	FALSE
Familial Breast Cancer	EGAS0000100330	FBC070425	Primary tumour	1.07	0.889	0.593	1.14	1.14	118	118		FALSE	FALSE	FALSE	FALSE	FALSE
Familial Breast Cancer	EGAS0000100330	FBC090590	Primary tumour	1.06	1.51	1.02	2.28	1.52	59	59		FALSE	FALSE	FALSE	FALSE	FALSE
Familial Breast Cancer	EGAS0000100330	FBC020031	Primary tumour	2.88	4.07	3.23	3.04	1.14	0	0		FALSE	FALSE	FALSE	FALSE	FALSE
Familial Breast Cancer	EGAS0000100330	FBC050001	Primary tumour	4.19	4.26	3.13	6.47	1.14	0	0		FALSE	FALSE	FALSE	FALSE	FALSE
Familial Breast Cancer	EGAS0000100330	FBC050467	Primary tumour	2.8	2.56	1.75	2.28	0.761	59	59		FALSE	FALSE	FALSE	FALSE	FALSE
Familial Breast Cancer	EGAS0000100330	FBC050979	Primary tumour	0.782	0.809	0.539	0.761	0.761	0	0		FALSE	FALSE	FALSE	FALSE	FALSE
Familial Breast Cancer	EGAS0000100330	FBC060097	Primary tumour	4.37	4.42	3.26	4.56	1.9	0	0		FALSE	FALSE	FALSE	FALSE	FALSE
Familial Breast Cancer	EGAS0000100330	FBC070261	Primary tumour	2.61	2.86	1.97	3.42	0.761	0	0		FALSE	FALSE	FALSE	FALSE	FALSE
Familial Breast Cancer	EGAS0000100330	FBC070266	Primary tumour	1.6	1.86	1.13	2.28	1.14	0	0		FALSE	FALSE	FALSE	FALSE	FALSE
Familial Breast Cancer	EGAS0000100330	FBC090235	Primary tumour	1.87	1.91	1.46	3.04	0.761	295	295		FALSE	FALSE	FALSE	FALSE	FALSE
Familial Breast Cancer	EGAS0000100330	FBC413175	Primary tumour	1.97	1.78	1.13	0.38	0	0	0		FALSE	FALSE	FALSE	FALSE	FALSE
Familial Breast Cancer	EGAS0000100330	FBC013587	Primary tumour	2.92	2.7	1.81	1.52	0	0	0		FALSE	FALSE	FALSE	FALSE	FALSE
Familial Breast Cancer	EGAS0000100330	FBC020444	Primary tumour	1.55	1.89	1.32	0.761	0	0	0		FALSE	FALSE	FALSE	FALSE	FALSE
Familial Breast Cancer	EGAS0000100330	FBC060467	Primary tumour	2.51	2.64	1.83	3.04	0.761	295	295		FALSE	FALSE	FALSE	FALSE	FALSE
Familial Breast Cancer	EGAS0000100330	FBC070003	Primary tumour	1.64	1.83	1.13	3.42	1.14	0	0		FALSE	FALSE	FALSE	FALSE	FALSE
Familial Breast Cancer	EGAS0000100330	FBC070295	Primary tumour	1.13	1.24	0.943	0.761	0	0	0		FALSE	FALSE	FALSE	FALSE	FALSE
Familial Breast Cancer	EGAS0000100330	FBC510118	Primary tumour	3.66	3.99	3.18	5.33	1.9	59	59		FALSE	FALSE	FALSE	FALSE	FALSE
Familial Breast Cancer	EGAS0000100330	FBC020636	Primary tumour	1.29	1.16	0.809	0.761	0.761	118	118		FALSE	FALSE	FALSE	FALSE	FALSE
Familial Breast Cancer	EGAS0000100330	FBC050642	Primary tumour	3.85	3.4	2.56	3.8	1.52	0	0		FALSE	FALSE	FALSE	FALSE	FALSE
Familial Breast Cancer	EGAS0000100330	FBC050798	Primary tumour	1.71	2.02	1.37	1.9	0	0	0		FALSE	FALSE	FALSE	FALSE	FALSE
Familial Breast Cancer	EGAS0000100330	FBC060681	Primary tumour	5.22	4.66	3.15	6.47	1.9	59	59		FALSE	FALSE	FALSE	FALSE	FALSE
Familial Breast Cancer	EGAS0000100330	FBC060743	Primary tumour	0.895	1.1	0.728	2.66	1.52	0	0		FALSE	FALSE	FALSE	FALSE	FALSE
Familial Breast Cancer	EGAS0000100330	FBC060776	Primary tumour	2.46	2.72	1.89	1.14	0.761	0	0		FALSE	FALSE	FALSE	FALSE	FALSE
Familial Breast Cancer	EGAS0000100330	FBC070107	Primary tumour	1.29	1.24	0.782	2.28	2.28	0	0		FALSE	FALSE	FALSE	FALSE	FALSE
Familial Breast Cancer	EGAS0000100330	FBC070169	Primary tumour	9.65	9.46	6.63	8.37	3.04	0	0		FALSE	FALSE	FALSE	FALSE	FALSE
Familial Breast Cancer	EGAS0000100330	FBC020034	Primary tumour	3.62	3.85	2.8	6.09	1.9	59	59		FALSE	FALSE	FALSE	FALSE	FALSE
Familial Breast Cancer	EGAS0000100330	FBC712007	Primary tumour	5.57	5.66	3.93	5.33	2.66	295	295		FALSE	FALSE	FALSE	FALSE	FALSE
Familial Breast Cancer	EGAS0000100330	FBC060159	Primary tumour	0.615	0.674	0.458	0.38	0	0	0		FALSE	FALSE	FALSE	FALSE	FALSE
Familial Breast Cancer	EGAS0000100330	FBC060411	Primary tumour	1.87	1.27	0.809	1.14	0.38	0	0		FALSE	FALSE	FALSE	FALSE	FALSE
Familial Breast Cancer	EGAS0000100330	FBC070021	Primary tumour	2.36	2.7	1.89	2.66	0.761	59	59		FALSE	FALSE	FALSE	FALSE	FALSE
Familial Breast Cancer	EGAS0000100330	FBC070086	Primary tumour	1.08	1.19	0.916	3.04	1.52	118	118		FALSE	FALSE	FALSE	FALSE	FALSE
Familial Breast Cancer	EGAS0000100330	FBC050003	Primary tumour	1.48	1.37	1.05	2.66	1.14	295	295		FALSE	FALSE	FALSE	FALSE	FALSE
Familial Breast Cancer	EGAS0000100330	FBC060116	Primary tumour	4.61	4.39	2.96	1.9	0.761	295	295		FALSE	FALSE	FALSE	FALSE	FALSE
Familial Breast Cancer	EGAS0000100330	FBC070205	Primary tumour	5.39	5.74	4.5	7.61	1.9	59	59		FALSE	FALSE	FALSE	FALSE	FALSE
Familial Breast Cancer	EGAS0000100330	FBC406015	Primary tumour	2.72	2.7	1.97	3.8	0.761	0	0		FALSE	FALSE	FALSE	FALSE	FALSE
Familial Breast Cancer	EGAS0000100330	FBC040197	Primary tumour	0.63	0.889	0.512	1.52	0.761	59	59		FALSE	FALSE	FALSE	FALSE	FALSE
Familial Breast Cancer	EGAS0000100330	FBC050558	Primary tumour	1.18	1.43	0.97	1.52	0.761	0	0		FALSE	FALSE	FALSE	FALSE	FALSE
Familial Breast Cancer	EGAS0000100330	FBC050727	Primary tumour	0.991	0.862	0.593	1.52	1.14	236	236		FALSE	FALSE	FALSE	FALSE	FALSE
Familial Breast Cancer	EGAS0000100330	FBC051074	Primary tumour	1.43	1.08	0.755	1.9	1.14	0	0		FALSE	FALSE	FALSE	FALSE	FALSE
Familial Breast Cancer	EGAS0000100330	FBC016006	Primary tumour	1.28	1.64	1.16	2.66	1.52	118	118		FALSE	FALSE	FALSE	FALSE	FALSE
Familial Breast Cancer	EGAS0000100330	FBC016026	Primary tumour	2.78	2.32	1.59	3.42	0.761	295	295		FALSE	FALSE	FALSE	FALSE	FALSE
Familial Breast Cancer	EGAS0000100330	FBC016050	Primary tumour	5.62	5.93	4.37	4.56	2.28	0	0		FALSE	FALSE	FALSE	FALSE	FALSE
Familial Breast Cancer	EGAS0000100330	FBC030010	Primary tumour	2.53	2.94	1.91	1.14	0	0	0		FALSE	FALSE	FALSE	FALSE	FALSE
Familial Breast Cancer	EGAS0000100330	FBC060031	Primary tumour	3.51	3.45	2.21	4.56	1.52	295	295		FALSE	FALSE	FALSE	FALSE	FALSE
Familial Breast Cancer	EGAS0000100330	FBC020091	Primary tumour	2.66	2.64	2.13	4.18	2.28	295	295		FALSE	FALSE	FALSE	FALSE	FALSE
Familial Breast Cancer	EGAS0000100330	FBC030130	Primary tumour	5.67	4.93	3.77	4.56	1.9	59	59		FALSE	FALSE	FALSE	FALSE	FALSE
Familial Breast Cancer	EGAS0000100330	FBC050528	Primary tumour	2.24	2.61	1.64	3.04	1.9	0	0		FALSE	FALSE	FALSE	FALSE	FALSE
Familial Breast Cancer	EGAS0000100330	FBC061699	Primary tumour	3.27	3.37	2.4	2.66	0.761	295	295		FALSE	FALSE	FALSE	FALSE	FALSE
Familial Breast Cancer	EGAS0000100330	FBC071015	Primary tumour	1.63	1.78	1.19	2.66	0.38	0	0		FALSE	FALSE	FALSE	FALSE	FALSE
Familial Breast Cancer	EGAS0000100330	FBC080607	Primary tumour	3.2	3.15	2.29	3.04	0.761	59	59		FALSE	FALSE	FALSE	FALSE	FALSE
Familial Breast Cancer	EGAS0000100330	FBC090326	Primary tumour	2.92	3.23	2.21	3.42	1.14	0	0		FALSE	FALSE	FALSE	FALSE	FALSE
Mesothelioma	EGAS00001005196	MESO10268	Primary tumour	1.53	2.08	1.64	1.52	1.14	0	0		FALSE	FALSE	FALSE	FALSE	FALSE
Mesothelioma	EGAS00001005196	MESO11053	Primary tumour	1.46	1.35	1.05	1.52	0.38	0	0		FALSE	FALSE	FALSE	FALSE	FALSE
Mesothelioma	EGAS00001005196	MESO11858	Primary tumour	1.22	1.51	0.97	1.14	0.761	0	0		FALSE	FALSE	FALSE	FALSE	FALSE
Mesothelioma	EGAS00001005196	MESO11863	Primary tumour	1.13	1.62	1.13	3.04	1.14	0	0		FALSE	FALSE	FALSE	FALSE	FALSE
Mesothelioma	EGAS00001005196	MESO11884	Primary tumour	1.53	1.81	1.1	1.14	0.761	0	0		FALSE	FALSE	FALSE	FALSE	FALSE
Mesothelioma	EGAS00001005196	MESO11903	Primary tumour	1.39	1.32	1.02	1.9	0.38	0	0		FALSE	FALSE	FALSE	FALSE	FALSE
Mesothelioma	EGAS00001005196	MESO11910	Primary tumour	1.36	1.4	0.943	1.14	0	0	0		FALSE	FALSE	FALSE	FALSE	FALSE
Mesothelioma	EGAS00001005196	MESO11950	Primary tumour	0.881	0.809	0.539	1.52	0.761	295	295		FALSE	FALSE	FALSE	FALSE	FALSE
Mesothelioma	EGAS00001005196	MESO12021	Primary tumour	1.58	2.13	1.64	3.8	1.52	0	0		FALSE	FALSE	FALSE	FALSE	FALSE
Mesothelioma	EGAS00001005196	MESO12042	Primary tumour	1.45	1.59	1.08	2.66	0.761	0	0		FALSE	FALSE	FALSE	FALSE	FALSE
Mesothelioma	EGAS00001005196	MESO12099	Primary tumour	1.21	1.37	0.916	2.28	1.52	0	0		FALSE	FALSE	FALSE	FALSE	FALSE
Mesothelioma	EGAS00001005196	MESO11348	Primary tumour	1.13	1.21	0.728	1.9	0.761	0	0		FALSE	FALSE	FALSE	FALSE	FALSE
Mesothelioma	EGAS00001005196	MESO9647	Primary tumour	1.23	1.27	0.862	1.9	0.761	0	0		FALSE	FALSE	FALSE	FALSE	FALSE
Mesothelioma	EGAS00001005196	MESO0001	Primary tumour	2.1	2.29	1.59	3.8	1.52	0	0		FALSE	FALSE	FALSE	FALSE	FALSE
Mesothelioma	EGAS00001005196	MESO0002	Primary tumour	0.973	0.889	0.755	1.14	0.761	59	59		FALSE	FALSE	FALSE	FALSE	FALSE
Mesothelioma	EGAS00001005196	MESO0003	Primary tumour	2.04	2.8	1.7	3.42	0.761	0	0		FALSE	FALSE	FALSE	FALSE	FALSE
Mesothelioma	EGAS00001005196	MESO0004	Primary tumour	1.08	1.24	0.755	1.52	0	0	0		FALSE	FALSE	FALSE	FALSE	FALSE
Mesothelioma	EGAS00001005196	MESO11407	Primary tumour	2.06	2.26	1.59	1.14	0.38	0	0		FALSE	FALSE	FALSE	FALSE	FALSE
Mesothelioma	EGAS00001005196	MESO10151	Primary tumour	0.883	1.13	0.889	1.14	0.761	0	0		FALSE	FALSE	FALSE	FALSE	FALSE
Mesothelioma	EGAS00001005196	MESO10529	Primary tumour	1.2	1.21	0.916	0.761	0	0	0		FALSE	FALSE	FALSE	FALSE	FALSE
Mesothelioma	EGAS00001005196	MESO10551	Primary tumour	1.6	1.97	1.4	3.04	1.9	295	295		FALSE	FALSE	FALSE	FALSE	FALSE
Mesothelioma	EGAS00001005196	MESO10552	Primary tumour	0.867	0.943	0.674	1.14	0.761	0	0		FALSE	FALSE	FALSE	FALSE	FALSE
Mesothelioma	EGAS00001005196	MESO11195	Primary tumour	1.38	1.56	1.27	0.761	0.38	0	0		FALSE	FALSE	FALSE	FALSE	FALSE
Mesothelioma	EGAS00001005196	MESO11202	Primary tumour	1.01	1.7	1.1	1.9	0.761	0	0		FALSE	FALSE	FALSE	FALSE	FALSE
Mesothelioma	EGAS00001005196	MESO11383	Primary tumour	0.888	1.1	0.728	1.9	1.14	0	0		FALSE	FALSE	FALSE	FALSE	FALSE
Mesothelioma	EGAS00001005196	MESO11743	Primary tumour	1.43	1.81	1.19	1.52	0.761	0	0		FALSE	FALSE	FALSE	FALSE	FALSE
Mesothelioma	EGAS00001005196	MESO1701	Primary tumour	1.37	1.32	1.02	1.14	0.761	0	0		FALSE	FALSE	FALSE	FALSE	FALSE
Mesothelioma	EGAS00001005196	MESO2041	Primary tumour	0.217	0.243	0.108	1.14	0.38	0	0		FALSE	FALSE	FALSE	FALSE	FALSE
Mesothelioma	EGAS00001005196	MESO3787	Primary tumour	1.05	0.97	0.62	1.52	0.38	0	0		FALSE	FALSE	FALSE	FALSE	FALSE
Mesothelioma	EGAS00001005196	MESO4496	Primary tumour	0.799	1.16	0.916	0.761	0.761	0	0		FALSE	FALSE	FALSE	FALSE	FALSE
Mesothelioma	EGAS00001005196	MESO4935	Primary tumour	0.906	1.21	0.782	1.52	0.761	0	0		FALSE	FALSE	FALSE	FALSE	FALSE
Mesothelioma	EGAS00001005196	MESO9567	Primary tumour	0.926	1.1	0.889	2.28	1.14	0	0		FALSE	FALSE	FALSE	FALSE	FALSE
Mesothelioma	EGAS00001005196	MESO9780	Primary tumour	1.11	0.97	0.647	0.761	0.38	0	0		FALSE	FALSE	FALSE	FALSE	FALSE
Mesothelioma	EGAS00001005196	MESO9800	Primary tumour	1.1	1.32	0.835	1.14	0.761	0	0		FALSE	FALSE	FALSE	FALSE	FALSE
Mesothelioma	EGAS00001005196	MESO9869	Primary tumour	1.46	1.27	0.916	1.14	0.38	0	0		FALSE	FALSE	FALSE	FALSE	FALSE
Mesothelioma	EGAS00001005196	MESO0005	Primary tumour	1	1.27	0.862	1.52	1.14	0	0		FALSE	FALSE	FALSE	FALSE	FALSE
Mesothelioma	EGAS00001005196	MESO0006	Primary tumour	1.33	1.24	0.835	0.38	0	0	0		FALSE	FALSE	FALSE	FALSE	FALSE
Mesothelioma	EGAS00001005196	MESO0007	Primary tumour	1.11	1.51	1.16	2.66	1.14	0	0		FALSE	FALSE	FALSE	FALSE	FALSE
Mesothelioma	EGAS00001005196	MESO0008	Primary tumour	1.08	1.19	0.782	0.38	0.38	59	59		FALSE	FALSE	FALSE	FALSE	FALSE
Mesothelioma	EGAS00001005196	MESO0009	Primary tumour	1.4	1.27	0.782	0.761	0.38	0	0		FALSE	FALSE	FALSE	FALSE	FALSE
Mesothelioma	EGAS00001005196	MESO0010	Primary tumour	1.62	1.99	1.4	3.04	1.52	0	0		FALSE	FALSE	FALSE	FALSE	FALSE
Mesothelioma	EGAS00001005196	MESO0011	Primary tumour	1.17	1.21	0.835	0.761	0.761	0	0		FALSE	FALSE	FALSE	FALSE	FALSE
Mesothelioma	EGAS00001005196	MESO0012	Primary tumour	1.68	1.54	0.916	3.42	0.761	0	0		FALSE	FALSE	FALSE	FALSE	FALSE
Mesothelioma	EGAS00001005196	MESO0013	Primary tumour	1.8	1.81	1.35	1.9	0.761	0	0		FALSE	FALSE	FALSE	FALSE	FALSE
Mesothelioma	EGAS00001005196	MESO0014	Primary tumour	0.944	1.05	0.782	3.04	0.761	0	0		FALSE	FALSE	FALSE	FALSE	FALSE
Mesothelioma	EGAS00001005196	MESO0015	Primary tumour	0.915	1.1	0.701	1.9	1.9	0	0		FALSE	FALSE	FALSE	FALSE	FALSE
Mesothelioma	EGAS00001005196	MESO0016	Primary tumour	0.478	0.728	0.593	1.14	0.38	295	295		FALSE	FALSE	FALSE	FALSE	FALSE
Mesothelioma	EGAS00001005196	MESO11386	Primary tumour	1.13	1.29	0.943	1.52	0.38	0	0		FALSE	FALSE	FALSE	FALSE	FALSE
Mesothelioma	EGAS00001005196	MESO11398	Primary tumour	0.926	0.701	0.512	0.761	0.761	0	0		FALSE	FALSE	FALSE	FALSE	FALSE
Mucosal Melanoma	EGAD00001004409	MELA_0204	Primary tumour	1.88	2.1	1.32	3.04	1.52	177	177		FALSE	FALSE	FALSE	FALSE	FALSE
Mucosal Melanoma	EGAD00001004409	MELA_0058	Primary tumour	1.22	1.56	1.05	5.33	1.9	0	0		FALSE	FALSE	FALSE	FALSE	FALSE
Mucosal Melanoma	EGAD00001004409	MELA_0059	Primary tumour	2.53	2.05	1.46	1.52	0.38	0	0		FALSE	FALSE	FALSE	FALSE	FALSE
Mucosal Melanoma	EGAD00001004409	MELA_0013	Primary tumour	1.02	0.943	0.647	1.14	0.761	0	0		FALSE	FALSE	FALSE	FALSE	FALSE
Mucosal Melanoma	EGAD00001004409	MELA_0063	Primary tumour	0.791	0.862	0.593	2.28	1.52	118	118		FALSE	FALSE	FALSE	FALSE	FALSE
Mucosal Melanoma	EGAD00001004409	MELA_0065	Primary tumour	2.56	1.86	1.29	2.28	1.14	59	59		FALSE	FALSE	FALSE	FALSE	FALSE
Mucosal Melanoma	EGAD00001004409	MELA_0323	Primary tumour	1.02	0.943	0.566	1.9	1.14	0	0		FALSE	FALSE	FALSE	FALSE	FALSE
Mucosal Melanoma	EGAD00001004409	MELA_0071	Primary tumour	1.66	1.72	1.24	0.761	0.38	177	177		FALSE	FALSE	FALSE	FALSE	FALSE
Mucosal Melanoma	EGAD00001004409	MELA_0324	Primary tumour	1.45	1.32	0.782	2.28	1.14	0	0		FALSE	FALSE	FALSE	FALSE	FALSE
Mucosal Melanoma	EGAD00001004409	MELA_0326	Primary tumour	2.58	2.05	1.4	2.28	1.14	0	0		FALSE	FALSE	FALSE	FALSE	FALSE
Mucosal Melanoma	EGAD00001004409	MELA_0715	Primary tumour	0.588	0.566	0.323	0.38	0.38	0	0		FALSE	FALSE	FALSE	FALSE	FALSE
Mucosal Melanoma	EGAD00001004409	MELA_0718	Primary tumour	2.39	3.42	1.29	3.04	1.14	0	0		FALSE	FALSE	FALSE	FALSE	FALSE
Mucosal Melanoma	EGAD00001004409	MELA_0719	Primary tumour	4.06	3.18	1.99	1.9	0.38	0	0		FALSE	FALSE	FALSE	FALSE	FALSE
Mucosal Melanoma	EGAD00001004409	MELA_0720	Primary tumour	4.44	3.69	2.48	3.42	1.9	295	295		FALSE	FALSE	FALSE	FALSE	FALSE
Mucosal Melanoma	EGAD00001004409	MELA_0722	Primary tumour	3.46	2.18	1.43	1.14	0.38	0	0		FALSE	FALSE	FALSE	FALSE	FALSE
Mucosal Melanoma	EGAD00001004409	MELA_0723	Primary tumour	2.46	2.18	1.27	3.04	1.14	0	0		FALSE	FALSE	FALSE	FALSE	FALSE
Mucosal Melanoma	EGAD00001004409	MELA_0724	Primary tumour	5.14	4.39	2.8	4.56	1.52	59	59		FALSE	FALSE	FALSE	FALSE	FALSE
Mucosal Melanoma	EGAD00001004409	MELA_0726	Primary tumour	1.78	1.51	0.997	0.38	0.38	0	0		FALSE	FALSE	FALSE	FALSE	FALSE
Mucosal Melanoma	EGAD00001004409	MELA_0727	Primary tumour	4.99	4.53	3.02	5.33	2.66	0	0		FALSE	FALSE	FALSE	FALSE	FALSE
Mucosal Melanoma	EGAD00001004409	MELA_0728	Primary tumour	2.27	1.59	1.02	1.9	0.38	0	0		FALSE	FALSE	FALSE	FALSE	FALSE
Mucosal Melanoma	EGAD00001004409	MELA_0729	Primary tumour	0.791	0.458	0.35	0.761	0.38	59	59		FALSE	FALSE	FALSE	FALSE	FALSE
Mucosal Melanoma	EGAD00001004409	MELA_0730	Primary tumour	2.76	3.45	1.83	3.04	0.761	0	0		FALSE	FALSE	FALSE	FALSE	FALSE
Mucosal Melanoma	EGAD00001004409	MELA_0732	Primary tumour	4.57	4.26	2.51	1.9	0.38	59	59		FALSE	FALSE	FALSE	FALSE	FALSE
Mucosal Melanoma	EGAD00001004409	MELA_0734	Primary tumour	1.34	0.755	0.458	0.761	0	0	0		FALSE	FALSE	FALSE	FALSE	FALSE
Mucosal Melanoma	EGAD00001004409	MELA_0735	Primary tumour	1.96	1.37	0.997	1.9	1.14	236	236		FALSE	FALSE	FALSE	FALSE	FALSE
Mucosal Melanoma	EGAD00001004409	MELA_0737	Primary tumour	2.17	1.67	1.1	1.52	0.761	59	59		FALSE	FALSE	FALSE	FALSE	FALSE
Mucosal Melanoma	EGAD00001004409	MELA_0738	Primary tumour	1.28	0.97	0.674	1.52	1.14	0	0		FALSE	FALSE	FALSE	FALSE	FALSE
Mucosal Melanoma	EGAD00001004409	MELA_0743	Primary tumour	4.34	4.37	2.8	3.8	0.761	59	59		FALSE	FALSE	FALSE	FALSE	FALSE
Mucosal Melanoma	EGAD00001004409	MELA_0744	Primary tumour	5.83	4.39	3.02	4.18	1.52	59	59		FALSE	FALSE	FALSE	FALSE	FALSE
Mucosal Melanoma	EGAD00001004409	MELA_0745	Primary tumour	3.93	2.51	1.51	3.8	0.761	177	177		FALSE	FALSE	FALSE	FALSE	FALSE
Mucosal Melanoma	EGAD00001004409	MELA_0747	Primary tumour	0.632	0.323	0.189	0.38	0	0	0		FALSE	FALSE	FALSE	FALSE	FALSE
Mucosal Melanoma	EGAD00001004409	MELA_0748	Primary tumour	1.32	1.05	0.755	0.761	0.38	59	59		FALSE	FALSE	FALSE	FALSE	FALSE
Mucosal Melanoma	EGAD00001004409	MELA_0749	Primary tumour	2.12	1.97	1.29	1.9	0.38	0	0		FALSE	FALSE	FALSE	FALSE	FALSE
Mucosal Melanoma	EGAD00001004409	MELA_0750	Primary tumour	2.58	2.16	1.4	2.28	0.38	0	0		FALSE	FALSE	FALSE	FALSE	FALSE
Mucosal Melanoma	EGAD00001004409	MELA_0751	Primary tumour	1.63	1.83	1.21	2.28	0.761	0	0		FALSE	FALSE	FALSE	FALSE	FALSE
Mucosal Melanoma	EGAD00001004409	MELA_0752	Primary tumour	7.13	5.88	3.93	6.47	1.52	59	59		FALSE	FALSE	FALSE	FALSE	FALSE
Mucosal Melanoma	EGAD00001004409	MELA_0753	Primary tumour	1.46	1.32	0.862	1.52	1.14	59	59		FALSE	FALSE	FALSE	FALSE	FALSE
Mucosal Melanoma	EGAD00001004409	MELA_0754	Primary tumour	1.43	1.62	0.916	1.14	0	0	0		FALSE	FALSE	FALSE	FALSE	FALSE
Mucosal Melanoma	EGAD00001004409	MELA_0755	Primary tumour	3.18	2.59	1.7	2.66	0.761	118	118		FALSE	FALSE	FALSE	FALSE	FALSE
Mucosal Melanoma	EGAD00001004409	MELA_0756	Primary tumour	2.34	1.67	1.32	2.28	1.52	59	59		FALSE	FALSE	FALSE	FALSE	FALSE
Mucosal Melanoma	EGAD00001004409	MELA_0758	Primary tumour	6.69	4.42	2.96	5.71	2.66	177	177		FALSE	FALSE	FALSE	FALSE	FALSE
Mucosal Melanoma	EGAD00001004409	MELA_0759	Primary tumour	2.62	2.1	1.54	2.66	0.761	0	0		FALSE	FALSE	FALSE	FALSE	FALSE
Mucosal Melanoma	EGAD00001004409	MELA_0760	Primary tumour	1.48	1.4	0.916	1.14	0.38	59	59		FALSE	FALSE	FALSE	FALSE	FALSE
Mucosal Melanoma	EGAD00001004409	MELA_0761	Primary tumour	4.19	4.23	3.05	3.42	1.14	59	59		FALSE	FALSE	FALSE	FALSE	FALSE
Mucosal Melanoma	EGAD00001004409	MELA_0762	Primary tumour	1.54	1.37	0.889	1.14	0.761	0	0		FALSE	FALSE	FALSE	FALSE	FALSE
Mucosal Melanoma	EGAD00001004409	MELA_0763	Primary tumour	2.35	2.4	1.64	1.14	0.761	0	0		FALSE	FALSE	FALSE	FALSE	FALSE
Mucosal Melanoma	EGAD00001004409	MELA_0764	Primary tumour	2.84	1.86	1.13	3.04	0.761	0	0		FALSE	FALSE	FALSE	FALSE	FALSE
Mucosal Melanoma	EGAD00001004409	MELA_0765	Primary tumour	6.14	3.96	2.34	2.66	0.761	59	59		FALSE	FALSE	FALSE	FALSE	FALSE
Mucosal Melanoma	EGAD00001004409	MELA_0768	Primary tumour	4.74	2.88	1.78	4.18	1.52	295	295		FALSE	FALSE	FALSE	FALSE	FALSE
Oesophageal Cancer	EGAS00001002864	OESO-0031	Primary tumour	2.61	2.26	1.56	1.9	0.761	295	295		FALSE	FALSE	FALSE	FALSE	FALSE
Oesophageal Cancer	EGAS00001002864	OESO-0132	Primary tumour	4.44	2.75	2.16	1.52	0.761	59	59		FALSE	FALSE	FALSE	FALSE	FALSE
Oesophageal Cancer	EGAS00001002864	OESO-0138	Primary tumour	3.47	2.32	1.78	1.9	1.14	295	295		FALSE	FALSE	FALSE	FALSE	FALSE
Oesophageal Cancer	EGAS00001000750	OESO-0303	Primary tumour	8.29	6.23	4.23	4.56	1.14	0	0		FALSE	FALSE	FALSE	FALSE	FALSE
Oesophageal Cancer	EGAS00001000750	OESO-0384	Primary tumour	2.12	2.02	1.19	1.14	0.761	0	0		FALSE	FALSE	FALSE	FALSE	FALSE
Oesophageal Cancer	EGAS00001000750	OESO-0823	Primary tumour	23.9	7.52	5.09	5.33	2.28	0	0		TRUE	FALSE	FALSE	FALSE	FALSE
Oesophageal Cancer	EGAS00001002864	OESO-0824	Primary tumour	4.82	3.72	2.67	2.28	1.52	472	177		FALSE	FALSE	FALSE	FALSE	FALSE
Oesophageal Cancer	EGAS00001000750	OESO-1020	Primary tumour	14.7	7.2	5.07	4.95	2.28	295	295		TRUE	FALSE	FALSE	FALSE	FALSE
Oesophageal Cancer	EGAS00001000750	OESO-1074	Primary tumour	6.9	3.58	2.67	3.8	1.14	0	0		FALSE	FALSE	FALSE	FALSE	FALSE
Oesophageal Cancer	EGAS00001000750	OESO-1154	Primary tumour	34.5	13.9	10	15.6	3.42	0	0		TRUE	TRUE	FALSE	TRUE	FALSE
Oesophageal Cancer	EGAS00001000750	OESO-1417	Primary tumour	12.8	6.04	4.26	4.56	1.14	59	59		TRUE	FALSE	FALSE	FALSE	FALSE
Oesophageal Cancer	EGAS00001000750	OESO-1430	Primary tumour	8.12	5.66	3.56	3.42	1.9	354	354		FALSE	FALSE	FALSE	FALSE	FALSE
Oesophageal Cancer	EGAS00001000750	OESO-1433	Primary tumour	10.6	5.85	4.02	6.85	2.66	118	118		TRUE	FALSE	FALSE	FALSE	FALSE
Oesophageal Cancer	EGAS00001000750	OESO-1445	Primary tumour	7.75	5.63	3.75	3.42	1.14	59	59		FALSE	FALSE	FALSE	FALSE	FALSE
Oesophageal Cancer	EGAS00001000750	OESO-1463	Primary tumour	12.9	6.76	4.55	3.8	1.52	59	59		TRUE	FALSE	FALSE	FALSE	FALSE
Oesophageal Cancer	EGAS00001000750	OESO-1636	Primary tumour	10.8	9.14	6.82	8.75	3.04	885	885		TRUE	FALSE	FALSE	FALSE	FALSE
Oesophageal Cancer	EGAS00001000750	OESO-1712	Primary tumour	8.95	6.36	3.96	3.8	1.52	59	59		FALSE	FALSE	FALSE	FALSE	FALSE
Oesophageal Cancer	EGAS00001000750	OESO-2291	Primary tumour	4.18	3.34	2.13	4.18	0.761	0	0		FALSE	FALSE	FALSE	FALSE	FALSE
Oesophageal Cancer	EGAS00001000750	OESO-2646	Primary tumour	6.1	4.29	3.02	4.95	1.52	295	295		FALSE	FALSE	FALSE	FALSE	FALSE
Oesophageal Cancer	EGAS00001000750	OESO-2681	Primary tumour	1.58	1.75	1.19	2.28	0.38	0	0		FALSE	FALSE	FALSE	FALSE	FALSE
Oesophageal Cancer	EGAS00001000750	OESO-3616	Primary tumour	7.96	4.8	3.58	3.04	1.14	0	0		FALSE	FALSE	FALSE	FALSE	FALSE
Oesophageal Cancer	EGAS00001000750	OESO-3845	Primary tumour	5.06	3.07	2.1	3.42	1.52	295	295		FALSE	FALSE	FALSE	FALSE	FALSE
Oesophageal Cancer	EGAS00001002864	OESO-5007	Primary tumour	1.32	1.46	0.943	1.52	1.14	295	295		FALSE	FALSE	FALSE	FALSE	FALSE
Oesophageal Cancer	EGAS00001002864	OESO-6027	Primary tumour	3.25	3.23	2.08	3.8	2.28	0	0		FALSE	FALSE	FALSE	FALSE	FALSE
Oesophageal Cancer	EGAS00001002864	OESO-6028	Primary tumour	5.25	4.74	3.18	4.18	1.14	354	354		FALSE	FALSE	FALSE	FALSE	FALSE
Oesophageal Cancer	EGAS00001002864	OESO-6030	Primary tumour	4.68	3.75	2.45	4.56	1.9	59	59		FALSE	FALSE	FALSE	FALSE	FALSE
Oesophageal Cancer	EGAS00001002864	OESO-6032	Primary tumour	2.06	1.7	1.16	1.52	0.38	0	0		FALSE	FALSE	FALSE	FALSE	FALSE
Oesophageal Cancer	EGAS00001002864	OESO-6036	Primary tumour	5.04	4.34	3.15	5.71	1.9	472	295		FALSE	FALSE	FALSE	FALSE	FALSE
Oesophageal Cancer	EGAS00001002864	OESO-6039	Primary tumour	7.07	7.52	5.04	4.95	1.9	59	59		FALSE	FALSE	FALSE	FALSE	FALSE
Oesophageal Cancer	EGAS00001002864	OESO-6064	Primary tumour	5.06	3.96	2.91	2.66	1.52	295	295		FALSE	FALSE	FALSE	FALSE	FALSE
Oesophageal Cancer	EGAS00001002864	OESO-6065	Primary tumour	4.35	3.83	2.7	4.18	1.14	59	59		FALSE	FALSE	FALSE	FALSE	FALSE
Oesophageal Cancer	EGAS00001002864	OESO-6067	Primary tumour	3.31	1.86	1.37	1.14	0.761	0	0		FALSE	FALSE	FALSE	FALSE	FALSE
Oesophageal Cancer	EGAS00001002864	OESO-6070	Primary tumour	4.7	3.69	2.4	2.28	0.38	295	295		FALSE	FALSE	FALSE	FALSE	FALSE
Oesophageal Cancer	EGAS00001002864	OESO-6072	Primary tumour	2.97	2.94	2.13	3.8	3.04	354	354		FALSE	FALSE	FALSE	FALSE	FALSE
Oesophageal Cancer	EGAS00001002864	OESO-6078	Primary tumour	3.07	2.78	1.97	2.28	1.14	0	0		FALSE	FALSE	FALSE	FALSE	FALSE
Oesophageal Cancer	EGAS00001002864	OESO-6081	Primary tumour	6.96	5.44	3.67	3.8	1.52	59	59		FALSE	FALSE	FALSE	FALSE	FALSE
Oesophageal Cancer	EGAS00001002864	OESO-6082	Primary tumour	10.8	6.71	4.37	6.85	1.9	590	590		TRUE	FALSE	FALSE	FALSE	FALSE
Oesophageal Cancer	EGAS00001002864	OESO-6087	Primary tumour	18.4	9.24	6.68	6.47	2.66	295	295		TRUE	FALSE	FALSE	FALSE	FALSE
Oesophageal Cancer	EGAS00001002864	OESO-6089	Primary tumour	4.78	3.93	2.86	3.04	1.9	295	295		FALSE	FALSE	FALSE	FALSE	FALSE
Oesophageal Cancer	EGAS00001002864	OESO-6091	Primary tumour	4.31	2.88	2.08	5.33	2.66	59	59		FALSE	FALSE	FALSE	FALSE	FALSE
Oesophageal Cancer	EGAS00001002864	OESO-6100	Primary tumour	7.1	3.29	2.32	5.33	3.42	118	118		FALSE	FALSE	FALSE	FALSE	FALSE
Oesophageal Cancer	EGAS00001002864	OESO-6101	Primary tumour	5.49	4.18	2.94	4.18	2.66	59	59		FALSE	FALSE	FALSE	FALSE	FALSE
Oesophageal Cancer	EGAS00001002864	SOG195	Primary tumour	8.24	5.34	3.99	6.09	3.04	295	295		FALSE	FALSE	FALSE	FALSE	FALSE
Oesophageal Cancer	EGAS00001002864	SOG227	Primary tumour	2.19	2.29	1.81	2.66	0.761	0	0		FALSE	FALSE	FALSE	FALSE	FALSE
Oesophageal Cancer	EGAS00001002864	SOG272	Primary tumour	6.08	3.18	2.21	2.66	1.14	59	59		FALSE	FALSE	FALSE	FALSE	FALSE
Ovarian Cancer	EGAD00001000877	AOCS-001	Primary tumour	2.08	2.02	1.4	1.9	0.38	295	295		FALSE	FALSE	FALSE	FALSE	FALSE
Ovarian Cancer	EGAD00001000877	AOCS-004	Primary tumour	2.37	2.21	1.59	1.52	0.761	59	59		FALSE	FALSE	FALSE	FALSE	FALSE
Ovarian Cancer	EGAD00001000877	AOCS-005	Primary tumour	1.99	1.78	1.13	1.52	0.761	295	295		FALSE	FALSE	FALSE	FALSE	FALSE
Ovarian Cancer	EGAD00001000877	AOCS-034	Primary tumour	2.37	2.83	1.94	2.28	1.14	295	295		FALSE	FALSE	FALSE	FALSE	FALSE
Ovarian Cancer	EGAD00001000877	AOCS-055	Primary tumour	5.21	4.93	3.5	5.33	1.9	59	59		FALSE	FALSE	FALSE	FALSE	FALSE
Ovarian Cancer	EGAD00001000877	AOCS-056	Primary tumour	2.45	2.29	1.67	3.42	1.52	59	59		FALSE	FALSE	FALSE	FALSE	FALSE
Ovarian Cancer	EGAD00001000877	AOCS-057	Primary tumour	2.84	2.26	1.29	1.52	0.761	0	0		FALSE	FALSE	FALSE	FALSE	FALSE
Ovarian Cancer	EGAD00001000877	AOCS-058	Primary tumour	3.21	3.37	2.34	3.04	0.761	295	295		FALSE	FALSE	FALSE	FALSE	FALSE
Ovarian Cancer	EGAD00001000877	AOCS-059	Primary tumour	1.33	1.19	0.755	0.38	0.38	59	59		FALSE	FALSE	FALSE	FALSE	FALSE
Ovarian Cancer	EGAD00001000877	AOCS-060	Primary tumour	1.62	1.7	1.29	2.66	1.14	295	295		FALSE	FALSE	FALSE	FALSE	FALSE
Ovarian Cancer	EGAD00001000877	AOCS-061	Primary tumour	2.2	1.99	1.46	1.14	0.761	59	59		FALSE	FALSE	FALSE	FALSE	FALSE
Ovarian Cancer	EGAD00001000877	AOCS-063	Primary tumour	2.38	2.24	1.64	3.04	0.761	0	0		FALSE	FALSE	FALSE	FALSE	FALSE
Ovarian Cancer	EGAD00001000877	AOCS-064	Primary tumour	5.79	4.74	3.34	4.18	1.14	59	59		FALSE	FALSE	FALSE	FALSE	FALSE
Ovarian Cancer	EGAD00001000877	AOCS-065	Primary tumour	2.06	1.64	1.16	1.9	0.761	0	0		FALSE	FALSE	FALSE	FALSE	FALSE
Ovarian Cancer	EGAD00001000877	AOCS-075	Primary tumour	1.75	1.24	0.889	1.52	1.14	59	59		FALSE	FALSE	FALSE	FALSE	FALSE
Ovarian Cancer	EGAD00001000877	AOCS-076	Primary tumour	6.21	3.13	1.97	4.95	0.38	295	0		FALSE	FALSE	FALSE	FALSE	FALSE
Ovarian Cancer	EGAD00001000877	AOCS-077	Primary tumour	1.06	1.37	0.97	0.38	0.38	0	0		FALSE	FALSE	FALSE	FALSE	FALSE
Ovarian Cancer	EGAD00001000877	AOCS-078	Primary tumour	3.17	3.34	2.51	3.42	1.14	295	295		FALSE	FALSE	FALSE	FALSE	FALSE
Ovarian Cancer	EGAD00001000877	AOCS-079	Primary tumour	2.48	2.53	1.86	2.66	1.14	59	59		FALSE	FALSE	FALSE	FALSE	FALSE
Ovarian Cancer	EGAD00001000877	AOCS-080	Primary tumour	2.5	2.37	1.62	2.28	0.761	295	295		FALSE	FALSE	FALSE	FALSE	FALSE
Ovarian Cancer	EGAD00001000877	AOCS-081	Primary tumour	2.39	1.51	1.05	3.8	1.52	59	59		FALSE	FALSE	FALSE	FALSE	FALSE
Ovarian Cancer	EGAD00001000877	AOCS-083	Primary tumour	2.24	2.21	1.48	3.42	0.38	0	0		FALSE	FALSE	FALSE	FALSE	FALSE
Ovarian Cancer	EGAD00001000877	AOCS-084	Primary tumour	1.77	1.48	1.05	1.14	0.761	295	295		FALSE	FALSE	FALSE	FALSE	FALSE
Ovarian Cancer	EGAD00001000877	AOCS-085	Primary tumour	0.806	0.701	0.458	1.14	0	0	0		FALSE	FALSE	FALSE	FALSE	FALSE
Ovarian Cancer	EGAD00001000877	AOCS-086	Primary tumour	4.89	4.5	3.29	4.56	1.9	59	59		FALSE	FALSE	FALSE	FALSE	FALSE
Ovarian Cancer	EGAD00001000877	AOCS-088	Primary tumour	2.07	1.99	1.56	2.28	1.52	59	59		FALSE	FALSE	FALSE	FALSE	FALSE
Ovarian Cancer	EGAD00001000877	AOCS-090	Primary tumour	4.13	3.56	2.61	3.42	1.14	59	59		FALSE	FALSE	FALSE	FALSE	FALSE
Ovarian Cancer	EGAD00001000877	AOCS-091	Primary tumour	4.29	3.56	2.56	8.37	2.66	295	295		FALSE	FALSE	FALSE	FALSE	FALSE
Ovarian Cancer	EGAD00001000877	AOCS-092	Primary tumour	2.52	2.72	1.97	3.42	1.9	295	295		FALSE	FALSE	FALSE	FALSE	FALSE
Ovarian Cancer	EGAD00001000877	AOCS-093	Primary tumour	2.66	2.32	1.72	2.66	0.38	0	0		FALSE	FALSE	FALSE	FALSE	FALSE
Ovarian Cancer	EGAD00001000877	AOCS-094	Primary tumour	6.01	6.12	4.74	6.85	2.28	0	0		FALSE	FALSE	FALSE	FALSE	FALSE
Ovarian Cancer	EGAD00001000877	AOCS-095	Primary tumour	2.64	2.51	1.64	3.04	1.9	59	59		FALSE	FALSE	FALSE	FALSE	FALSE
Ovarian Cancer	EGAD00001000877	AOCS-096	Primary tumour	2.77	1.83	1.21	0.761	0.38	0	0		FALSE	FALSE	FALSE	FALSE	FALSE
Ovarian Cancer	EGAD00001000877	AOCS-097	Primary tumour	0.671	0.647	0.431	0.761	0.38	295	295		FALSE	FALSE	FALSE	FALSE	FALSE
Ovarian Cancer	EGAD00001000877	AOCS-104	Primary tumour	2.26	2.16	1.56	3.04	1.14	295	295		FALSE	FALSE	FALSE	FALSE	FALSE
Ovarian Cancer	EGAD00001000877	AOCS-105	Primary tumour	2.76	2.32	1.35	2.28	0.761	0	0		FALSE	FALSE	FALSE	FALSE	FALSE
Ovarian Cancer	EGAD00001000877	AOCS-106	Primary tumour	4.86	4.96	3.42	4.18	1.14	59	59		FALSE	FALSE	FALSE	FALSE	FALSE
Ovarian Cancer	EGAD00001000877	AOCS-107	Primary tumour	2.27	2.13	1.54	0.761	0.38	59	59		FALSE	FALSE	FALSE	FALSE	FALSE
Ovarian Cancer	EGAD00001000877	AOCS-108	Primary tumour	4.74	4.31	3.26	1.9	0.761	295	0		FALSE	FALSE	FALSE	FALSE	FALSE
Ovarian Cancer	EGAD00001000877	AOCS-109	Primary tumour	2.34	3.15	2.16	3.04	1.14	59	59		FALSE	FALSE	FALSE	FALSE	FALSE
Ovarian Cancer	EGAD00001000877	AOCS-111	Primary tumour	1.66	1.62	1.19	0.761	0.38	59	59		FALSE	FALSE	FALSE	FALSE	FALSE
Ovarian Cancer	EGAD00001000877	AOCS-112	Primary tumour	4.06	3.37	2.48	4.18	1.52	59	59		FALSE	FALSE	FALSE	FALSE	FALSE
Ovarian Cancer	EGAD00001000877	AOCS-113	Primary tumour	4.3	3.75	2.48	1.52	0.38	295	295		FALSE	FALSE	FALSE	FALSE	FALSE
Ovarian Cancer	EGAD00001000877	AOCS-114	Primary tumour	2.57	1.86	1.56	1.52	1.14	59	59		FALSE	FALSE	FALSE	FALSE	FALSE
Ovarian Cancer	EGAD00001000877	AOCS-115	Primary tumour	1.77	1.32	0.889	1.14	0.761	295	295		FALSE	FALSE	FALSE	FALSE	FALSE
Ovarian Cancer	EGAD00001000877	AOCS-116	Primary tumour	4.68	4.2	2.96	4.95	1.9	0	0		FALSE	FALSE	FALSE	FALSE	FALSE
Ovarian Cancer	EGAD00001000877	AOCS-122	Primary tumour	3.63	3.45	2.4	4.95	1.52	295	295		FALSE	FALSE	FALSE	FALSE	FALSE
Ovarian Cancer	EGAD00001000877	AOCS-123	Primary tumour	1.07	0.97	0.674	1.14	0.38	59	59		FALSE	FALSE	FALSE	FALSE	FALSE
Ovarian Cancer	EGAD00001000877	AOCS-124	Primary tumour	1.87	1.72	1.05	1.52	0.38	59	59		FALSE	FALSE	FALSE	FALSE	FALSE
Ovarian Cancer	EGAD00001000877	AOCS-125	Primary tumour	3.05	2.8	1.94	1.14	0.761	0	0		FALSE	FALSE	FALSE	FALSE	FALSE
Ovarian Cancer	EGAD00001000877	AOCS-126	Primary tumour	2.15	2.02	1.4	2.28	1.14	0	0		FALSE	FALSE	FALSE	FALSE	FALSE
Ovarian Cancer	EGAD00001000877	AOCS-128	Primary tumour	2.87	2.29	1.7	2.28	1.14	295	295		FALSE	FALSE	FALSE	FALSE	FALSE
Ovarian Cancer	EGAD00001000877	AOCS-130	Primary tumour	2.57	2.78	1.83	3.04	1.14	0	0		FALSE	FALSE	FALSE	FALSE	FALSE
Ovarian Cancer	EGAD00001000877	AOCS-131	Primary tumour	3.07	2.88	2.21	4.95	1.14	118	118		FALSE	FALSE	FALSE	FALSE	FALSE
Ovarian Cancer	EGAD00001000877	AOCS-132	Primary tumour	1.07	0.943	0.647	1.52	0.38	295	0		FALSE	FALSE	FALSE	FALSE	FALSE
Ovarian Cancer	EGAD00001000877	AOCS-133	Primary tumour	2.07	2.26	1.7	0.38	0.38	295	295		FALSE	FALSE	FALSE	FALSE	FALSE
Ovarian Cancer	EGAD00001000877	AOCS-144	Primary tumour	2.07	2.05	1.37	1.52	0.761	59	59		FALSE	FALSE	FALSE	FALSE	FALSE
Ovarian Cancer	EGAD00001000877	AOCS-145	Primary tumour	3.63	3.88	2.96	1.14	0.38	59	59		FALSE	FALSE	FALSE	FALSE	FALSE
Ovarian Cancer	EGAD00001000877	AOCS-146	Primary tumour	2.53	2.32	1.89	3.42	0.761	295	295		FALSE	FALSE	FALSE	FALSE	FALSE
Ovarian Cancer	EGAD00001000877	AOCS-148	Primary tumour	2.53	2.67	2.16	1.9	0.761	295	295		FALSE	FALSE	FALSE	FALSE	FALSE
Ovarian Cancer	EGAD00001000877	AOCS-149	Primary tumour	4.45	4.31	2.99	3.42	2.28	59	59		FALSE	FALSE	FALSE	FALSE	FALSE
Ovarian Cancer	EGAD00001000877	AOCS-152	Primary tumour	3.32	3.56	2.4	2.66	1.14	295	295		FALSE	FALSE	FALSE	FALSE	FALSE
Ovarian Cancer	EGAD00001000877	AOCS-153	Primary tumour	2.78	3.15	2.34	2.66	2.28	295	295		FALSE	FALSE	FALSE	FALSE	FALSE
Ovarian Cancer	EGAD00001000877	AOCS-157	Primary tumour	1.08	0.889	0.62	0.761	0.38	59	59		FALSE	FALSE	FALSE	FALSE	FALSE
Ovarian Cancer	EGAD00001000877	AOCS-158	Primary tumour	2.55	2.56	1.89	4.56	1.9	0	0		FALSE	FALSE	FALSE	FALSE	FALSE
Ovarian Cancer	EGAD00001000877	AOCS-159	Primary tumour	1.73	1.16	0.782	2.28	1.14	0	0		FALSE	FALSE	FALSE	FALSE	FALSE
Ovarian Cancer	EGAD00001000877	AOCS-160	Primary tumour	2.53	2.18	1.27	3.04	1.14	295	295		FALSE	FALSE	FALSE	FALSE	FALSE
Ovarian Cancer	EGAD00001000877	AOCS-161	Primary tumour	2.4	2.29	1.43	1.52	0.761	59	59		FALSE	FALSE	FALSE	FALSE	FALSE
Ovarian Cancer	EGAD00001000877	AOCS-162	Primary tumour	1.84	1.78	1.1	2.66	0.38	0	0		FALSE	FALSE	FALSE	FALSE	FALSE
Ovarian Cancer	EGAD00001000877	AOCS-163	Primary tumour	1.93	1.29	0.889	1.14	0.761	59	59		FALSE	FALSE	FALSE	FALSE	FALSE
Ovarian Cancer	EGAD00001000877	AOCS-164	Primary tumour	2.4	2.21	1.67	2.28	1.52	354	354		FALSE	FALSE	FALSE	FALSE	FALSE
Ovarian Cancer	EGAD00001000877	AOCS-165	Primary tumour	2.38	2.61	1.89	1.52	0.761	59	59		FALSE	FALSE	FALSE	FALSE	FALSE
Ovarian Cancer	EGAD00001000877	AOCS-166	Primary tumour	14.4	12	8.57	15.6	4.95	295	295		TRUE	TRUE	FALSE	TRUE	FALSE
Ovarian Cancer	EGAD00001000877	AOCS-169	Primary tumour	1.62	1.32	0.97	2.28	1.52	0	0		FALSE	FALSE	FALSE	FALSE	FALSE
Ovarian Cancer	EGAD00001000877	AOCS-170	Primary tumour	3.28	2.24	1.51	3.8	1.52	295	295		FALSE	FALSE	FALSE	FALSE	FALSE
Ovarian Cancer	EGAD00001000877	AOCS-171	Primary tumour	3.42	2.67	1.64	4.56	1.52	59	59		FALSE	FALSE	FALSE	FALSE	FALSE
Pancreatic Adenocarcinoma	EGAS00001000154	ICGC_0002	Primary tumour	2.6	2.48	1.59	1.52	1.52	118	118		FALSE	FALSE	FALSE	FALSE	FALSE
Pancreatic Adenocarcinoma	EGAS00001000154	ICGC_0069	Primary tumour	2.18	2.21	1.62	1.52	1.14	59	59		FALSE	FALSE	FALSE	FALSE	FALSE
Pancreatic Adenocarcinoma	EGAS00001000154	ICGC_0004	Primary tumour	1.5	1.48	1.02	2.28	1.14	59	59		FALSE	FALSE	FALSE	FALSE	FALSE
Pancreatic Adenocarcinoma	EGAS00001000154	ICGC_0006	Primary tumour	4.99	4.64	3.29	4.95	1.9	354	354		FALSE	FALSE	FALSE	FALSE	FALSE
Pancreatic Adenocarcinoma	EGAS00001000154	ICGC_0007	Primary tumour	1.36	1.37	0.97	2.28	1.52	59	59		FALSE	FALSE	FALSE	FALSE	FALSE
Pancreatic Adenocarcinoma	EGAS00001000154	ICGC_0009	Primary tumour	0.8	0.782	0.728	1.14	1.14	354	354		FALSE	FALSE	FALSE	FALSE	FALSE
Pancreatic Adenocarcinoma	EGAS00001000154	ICGC_0075	Primary tumour	2.08	1.64	1.13	1.52	0.38	0	0		FALSE	FALSE	FALSE	FALSE	FALSE
Pancreatic Adenocarcinoma	EGAS00001000154	ICGC_0354	Primary tumour	1.33	1.24	0.809	2.28	1.14	59	59		FALSE	FALSE	FALSE	FALSE	FALSE
Pancreatic Adenocarcinoma	EGAS00001000154	ICGC_0020	Primary tumour	1.37	1.59	1.16	1.52	1.52	354	354		FALSE	FALSE	FALSE	FALSE	FALSE
Pancreatic Adenocarcinoma	EGAS00001000154	ICGC_0025	Primary tumour	1.39	1.4	0.943	1.14	0.38	59	59		FALSE	FALSE	FALSE	FALSE	FALSE
Pancreatic Adenocarcinoma	EGAS00001000154	ICGC_0026	Primary tumour	1.69	1.56	1.08	2.66	1.9	354	354		FALSE	FALSE	FALSE	FALSE	FALSE
Pancreatic Adenocarcinoma	EGAS00001000154	ICGC_0031	Primary tumour	1.43	1.32	0.97	1.52	1.14	118	118		FALSE	FALSE	FALSE	FALSE	FALSE
Pancreatic Adenocarcinoma	EGAS00001000154	ICGC_0033	Primary tumour	3.06	3.15	2.16	3.42	0.761	354	354		FALSE	FALSE	FALSE	FALSE	FALSE
Pancreatic Adenocarcinoma	EGAS00001000154	ICGC_0035	Primary tumour	2.38	2.16	1.43	2.28	1.9	118	118		FALSE	FALSE	FALSE	FALSE	FALSE
Pancreatic Adenocarcinoma	EGAS00001000154	ICGC_0036	Primary tumour	1.79	1.43	0.943	3.04	1.9	354	354		FALSE	FALSE	FALSE	FALSE	FALSE
Pancreatic Adenocarcinoma	EGAS00001000154	ICGC_0037	Primary tumour	2.81	3.29	2.34	3.8	1.9	59	59		FALSE	FALSE	FALSE	FALSE	FALSE
Pancreatic Adenocarcinoma	EGAS00001000154	ICGC_0087	Primary tumour	2.96	2.53	1.64	1.9	1.52	354	354		FALSE	FALSE	FALSE	FALSE	FALSE
Pancreatic Adenocarcinoma	EGAS00001000154	ICGC_0088	Primary tumour	3.37	3.29	2.37	2.66	0.761	118	118		FALSE	FALSE	FALSE	FALSE	FALSE
Pancreatic Adenocarcinoma	EGAS00001000154	ICGC_0048	Primary tumour	1.12	1.13	0.701	2.66	1.9	59	59		FALSE	FALSE	FALSE	FALSE	FALSE
Pancreatic Adenocarcinoma	EGAS00001000154	ICGC_0391	Primary tumour	1.49	1.02	0.62	1.52	0.761	0	0		FALSE	FALSE	FALSE	FALSE	FALSE
Pancreatic Adenocarcinoma	EGAS00001000154	ICGC_0051	Primary tumour	0.886	0.862	0.62	0.761	0.761	59	59		FALSE	FALSE	FALSE	FALSE	FALSE
Pancreatic Adenocarcinoma	EGAS00001000154	ICGC_0052	Primary tumour	2.95	2.88	1.94	3.04	1.9	118	118		FALSE	FALSE	FALSE	FALSE	FALSE
Pancreatic Adenocarcinoma	EGAS00001000154	ICGC_0053	Primary tumour	1.57	1.4	0.943	1.9	1.14	0	0		FALSE	FALSE	FALSE	FALSE	FALSE
Pancreatic Adenocarcinoma	EGAS00001000154	ICGC_0054	Primary tumour	2.7	2.26	1.54	5.71	2.66	295	295		FALSE	FALSE	FALSE	FALSE	FALSE
Pancreatic Adenocarcinoma	EGAS00001000154	ICGC_0055	Primary tumour	1.44	1.37	0.97	2.66	2.28	354	354		FALSE	FALSE	FALSE	FALSE	FALSE
Pancreatic Adenocarcinoma	EGAS00001000154	ICGC_0059	Primary tumour	2.46	2.48	1.48	3.04	1.9	354	354		FALSE	FALSE	FALSE	FALSE	FALSE
Pancreatic Adenocarcinoma	EGAS00001000154	ICGC_0061	Primary tumour	2.35	2.4	1.7	1.52	0.38	59	59		FALSE	FALSE	FALSE	FALSE	FALSE
Pancreatic Adenocarcinoma	EGAS00001000154	ICGC_0099	Primary tumour	1.79	1.75	1.16	3.42	1.14	118	118		FALSE	FALSE	FALSE	FALSE	FALSE
Pancreatic Adenocarcinoma	EGAS00001000154	ICGC_0103	Primary tumour	1.78	1.67	1.1	2.66	1.14	354	354		FALSE	FALSE	FALSE	FALSE	FALSE
Pancreatic Adenocarcinoma	EGAS00001000154	ICGC_0063	Primary tumour	1.69	1.83	1.29	1.52	0.761	0	0		FALSE	FALSE	FALSE	FALSE	FALSE
Pancreatic Adenocarcinoma	EGAS00001000154	ICGC_0105	Primary tumour	1.88	1.89	1.27	2.28	1.9	354	354		FALSE	FALSE	FALSE	FALSE	FALSE
Pancreatic Adenocarcinoma	EGAS00001000154	ICGC_0108	Primary tumour	0.965	1.1	0.862	1.9	1.52	354	354		FALSE	FALSE	FALSE	FALSE	FALSE
Pancreatic Adenocarcinoma	EGAS00001000154	ICGC_0109	Primary tumour	2.35	2.21	1.62	3.04	1.52	59	59		FALSE	FALSE	FALSE	FALSE	FALSE
Pancreatic Adenocarcinoma	EGAS00001000154	ICGC_0205	Primary tumour	1.62	1.27	0.943	1.14	1.14	59	59		FALSE	FALSE	FALSE	FALSE	FALSE
Pancreatic Adenocarcinoma	EGAS00001000154	ICGC_0206	Primary tumour	1.57	1.81	1.1	2.28	1.52	118	118		FALSE	FALSE	FALSE	FALSE	FALSE
Pancreatic Adenocarcinoma	EGAS00001000154	ICGC_0207	Primary tumour	2.24	2.67	1.91	4.18	2.28	236	236		FALSE	FALSE	FALSE	FALSE	FALSE
Pancreatic Adenocarcinoma	EGAS00001000154	ICGC_0114	Primary tumour	3.09	2.1	1.32	1.14	1.14	118	118		FALSE	FALSE	FALSE	FALSE	FALSE
Pancreatic Adenocarcinoma	EGAS00001000154	ICGC_0212	Primary tumour	1.68	1.64	0.997	2.28	1.9	354	354		FALSE	FALSE	FALSE	FALSE	FALSE
Pancreatic Adenocarcinoma	EGAS00001000154	ICGC_0115	Primary tumour	1.68	1.72	1.37	1.14	0.761	354	354		FALSE	FALSE	FALSE	FALSE	FALSE
Pancreatic Adenocarcinoma	EGAS00001000154	ICGC_0116	Primary tumour	1.7	1.46	0.997	3.8	2.28	118	118		FALSE	FALSE	FALSE	FALSE	FALSE
Pancreatic Adenocarcinoma	EGAS00001000154	ICGC_0066	Primary tumour	1.32	1.43	0.97	2.66	1.52	59	59		FALSE	FALSE	FALSE	FALSE	FALSE
Pancreatic Adenocarcinoma	EGAS00001000154	ICGC_0121	Primary tumour	1.39	1.37	0.916	1.14	0.38	59	59		FALSE	FALSE	FALSE	FALSE	FALSE
Pancreatic Adenocarcinoma	EGAS00001000154	ICGC_0124	Primary tumour	1.51	1.21	0.835	2.66	1.52	59	59		FALSE	FALSE	FALSE	FALSE	FALSE
Pancreatic Adenocarcinoma	EGAS00001000154	ICGC_0392	Primary tumour	2.66	2.16	1.51	3.04	0.761	354	354		FALSE	FALSE	FALSE	FALSE	FALSE
Pancreatic Adenocarcinoma	EGAS00001000154	ICGC_0393	Primary tumour	1.96	2.24	1.48	3.04	2.28	59	59		FALSE	FALSE	FALSE	FALSE	FALSE
Pancreatic Adenocarcinoma	EGAS00001000154	ICGC_0131	Primary tumour	5.6	3.91	2.72	4.18	2.66	354	354		FALSE	FALSE	FALSE	FALSE	FALSE
Pancreatic Adenocarcinoma	EGAS00001000154	ICGC_0134	Primary tumour	3.3	2.91	1.78	2.28	1.14	59	59		FALSE	FALSE	FALSE	FALSE	FALSE
Pancreatic Adenocarcinoma	EGAS00001000154	ICGC_0135	Primary tumour	1.48	1.7	1.27	1.52	1.14	118	118		FALSE	FALSE	FALSE	FALSE	FALSE
Pancreatic Adenocarcinoma	EGAS00001000154	ICGC_0138	Primary tumour	1.8	1.54	1.02	1.9	1.14	59	59		FALSE	FALSE	FALSE	FALSE	FALSE
Pancreatic Adenocarcinoma	EGAS00001000154	ICGC_0139	Primary tumour	1.15	1.21	0.728	2.66	1.52	59	59		FALSE	FALSE	FALSE	FALSE	FALSE
Pancreatic Adenocarcinoma	EGAS00001000154	ICGC_0140	Primary tumour	2.8	2.16	1.59	3.8	1.52	118	118		FALSE	FALSE	FALSE	FALSE	FALSE
Pancreatic Adenocarcinoma	EGAS00001000154	ICGC_0141	Primary tumour	1.49	1.56	1.21	1.14	1.14	354	354		FALSE	FALSE	FALSE	FALSE	FALSE
Pancreatic Adenocarcinoma	EGAS00001000154	ICGC_0143	Primary tumour	1.29	1.27	0.943	1.52	0.761	59	59		FALSE	FALSE	FALSE	FALSE	FALSE
Pancreatic Adenocarcinoma	EGAS00001000154	ICGC_0144	Primary tumour	0.929	0.916	0.62	1.14	0.761	59	59		FALSE	FALSE	FALSE	FALSE	FALSE
Pancreatic Adenocarcinoma	EGAS00001000154	ICGC_0146	Primary tumour	0.805	0.701	0.485	1.52	0.38	0	0		FALSE	FALSE	FALSE	FALSE	FALSE
Pancreatic Adenocarcinoma	EGAS00001000154	ICGC_0239	Primary tumour	1.12	1.08	0.782	2.28	1.52	118	118		FALSE	FALSE	FALSE	FALSE	FALSE
Pancreatic Adenocarcinoma	EGAS00001000154	ICGC_0242	Primary tumour	1	1.13	0.862	1.9	0.761	295	295		FALSE	FALSE	FALSE	FALSE	FALSE
Pancreatic Adenocarcinoma	EGAS00001000154	ICGC_0255	Primary tumour	1.19	1.1	0.782	1.9	1.14	118	118		FALSE	FALSE	FALSE	FALSE	FALSE
Pancreatic Adenocarcinoma	EGAS00001000154	ICGC_0257	Primary tumour	1.15	1.02	0.809	1.9	1.52	295	295		FALSE	FALSE	FALSE	FALSE	FALSE
Pancreatic Adenocarcinoma	EGAS00001000154	ICGC_0283	Primary tumour	1.98	1.94	1.19	3.04	1.9	354	354		FALSE	FALSE	FALSE	FALSE	FALSE
Pancreatic Adenocarcinoma	EGAS00001000154	ICGC_0285	Primary tumour	2.13	1.81	1.4	4.95	3.04	354	354		FALSE	FALSE	FALSE	FALSE	FALSE
Pancreatic Adenocarcinoma	EGAS00001000154	ICGC_0149	Primary tumour	4.01	4.1	2.88	6.47	2.28	59	59		FALSE	FALSE	FALSE	FALSE	FALSE
Pancreatic Adenocarcinoma	EGAS00001000154	ICGC_0150	Primary tumour	2.88	2.08	1.46	1.14	1.14	0	0		FALSE	FALSE	FALSE	FALSE	FALSE
Pancreatic Adenocarcinoma	EGAS00001000154	ICGC_0289	Primary tumour	1.64	1.94	1.37	1.14	1.14	118	118		FALSE	FALSE	FALSE	FALSE	FALSE
Pancreatic Adenocarcinoma	EGAS00001000154	ICGC_0290	Primary tumour	6.6	5.77	4.15	3.8	2.28	118	118		FALSE	FALSE	FALSE	FALSE	FALSE
Pancreatic Adenocarcinoma	EGAS00001000154	ICGC_0152	Primary tumour	1.11	0.997	0.647	2.66	0.761	354	354		FALSE	FALSE	FALSE	FALSE	FALSE
Pancreatic Adenocarcinoma	EGAS00001000154	ICGC_0153	Primary tumour	1.98	2.32	1.54	2.66	1.9	295	295		FALSE	FALSE	FALSE	FALSE	FALSE
Pancreatic Adenocarcinoma	EGAS00001000154	ICGC_0154	Primary tumour	1.3	1.29	0.755	2.66	1.9	118	118		FALSE	FALSE	FALSE	FALSE	FALSE
Pancreatic Adenocarcinoma	EGAS00001000154	ICGC_0169	Primary tumour	1.68	2.02	1.35	4.18	1.9	354	354		FALSE	FALSE	FALSE	FALSE	FALSE
Pancreatic Adenocarcinoma	EGAS00001000154	ICGC_0182	Primary tumour	1.25	1.35	0.835	1.14	0.761	59	59		FALSE	FALSE	FALSE	FALSE	FALSE
Pancreatic Adenocarcinoma	EGAS00001000154	ICGC_0185	Primary tumour	1.16	0.916	0.674	1.14	1.14	354	354		FALSE	FALSE	FALSE	FALSE	FALSE
Pancreatic Adenocarcinoma	EGAS00001000154	ICGC_0188	Primary tumour	1.73	1.62	1.19	3.04	1.9	413	413		FALSE	FALSE	FALSE	FALSE	FALSE
Pancreatic Adenocarcinoma	EGAS00001000154	ICGC_0192	Primary tumour	3.76	3.31	2.26	1.9	1.14	59	59		FALSE	FALSE	FALSE	FALSE	FALSE
Pancreatic Adenocarcinoma	EGAS00001000154	ICGC_0199	Primary tumour	1.4	1.13	0.862	1.52	1.52	59	59		FALSE	FALSE	FALSE	FALSE	FALSE
Pancreatic Adenocarcinoma	EGAS00001000154	ICGC_0201	Primary tumour	1.19	1.48	1.16	2.28	1.52	118	118		FALSE	FALSE	FALSE	FALSE	FALSE
Pancreatic Adenocarcinoma	EGAS00001000154	ICGC_0304	Primary tumour	2.08	1.78	1.24	2.28	0.761	59	59		FALSE	FALSE	FALSE	FALSE	FALSE
Pancreatic Adenocarcinoma	EGAS00001000154	ICGC_0315	Primary tumour	1.58	1.62	1.19	3.04	2.28	413	413		FALSE	FALSE	FALSE	FALSE	FALSE
Pancreatic Adenocarcinoma	EGAS00001000154	ICGC_0214	Primary tumour	1.41	1.27	0.916	1.14	0.761	295	295		FALSE	FALSE	FALSE	FALSE	FALSE
Pancreatic Adenocarcinoma	EGAS00001000154	ICGC_0223	Primary tumour	1.69	1.51	0.835	1.9	0.761	59	59		FALSE	FALSE	FALSE	FALSE	FALSE
Pancreatic Adenocarcinoma	EGAS00001000154	ICGC_0215	Primary tumour	6.35	5.23	3.8	4.56	2.28	59	59		FALSE	FALSE	FALSE	FALSE	FALSE
Pancreatic Adenocarcinoma	EGAS00001000154	ICGC_0217	Primary tumour	1.52	1.48	1.02	1.52	0.761	354	354		FALSE	FALSE	FALSE	FALSE	FALSE
Pancreatic Adenocarcinoma	EGAS00001000154	ICGC_0342	Primary tumour	1.63	1.54	1.1	1.9	1.52	118	118		FALSE	FALSE	FALSE	FALSE	FALSE
Pancreatic Adenocarcinoma	EGAS00001000154	ICGC_0295	Primary tumour	1.56	1.97	1.27	2.28	1.52	59	59		FALSE	FALSE	FALSE	FALSE	FALSE
Pancreatic Adenocarcinoma	EGAS00001000154	ICGC_0230	Primary tumour	1.08	1.02	0.728	0.761	0.761	59	59		FALSE	FALSE	FALSE	FALSE	FALSE
Pancreatic Adenocarcinoma	EGAS00001000154	ICGC_0296	Primary tumour	1.87	2.05	1.62	4.18	2.66	354	354		FALSE	FALSE	FALSE	FALSE	FALSE
Pancreatic Adenocarcinoma	EGAS00001000154	ICGC_0224	Primary tumour	1.71	2.02	1.4	3.04	1.52	118	118		FALSE	FALSE	FALSE	FALSE	FALSE
Pancreatic Adenocarcinoma	EGAS00001000154	ICGC_0395	Primary tumour	2.54	2.21	1.54	1.52	1.14	118	118		FALSE	FALSE	FALSE	FALSE	FALSE
Pancreatic Adenocarcinoma	EGAS00001000154	ICGC_0235	Primary tumour	2.56	1.81	1.19	3.04	1.14	118	118		FALSE	FALSE	FALSE	FALSE	FALSE
Pancreatic Adenocarcinoma	EGAS00001000154	ICGC_0486	Primary tumour	1.64	1.75	1.02	1.14	0.38	59	0		FALSE	FALSE	FALSE	FALSE	FALSE
Pancreatic Adenocarcinoma	EGAS00001000154	ICGC_0300	Primary tumour	1.26	1.21	0.62	1.9	0.761	59	59		FALSE	FALSE	FALSE	FALSE	FALSE
Pancreatic Adenocarcinoma	EGAS00001000154	ICGC_0338	Primary tumour	2.79	1.99	1.29	1.9	0.38	0	0		FALSE	FALSE	FALSE	FALSE	FALSE
Pancreatic Adenocarcinoma	EGAS00001000154	ICGC_0320	Primary tumour	1.66	1.46	0.916	0.38	0.38	354	59		FALSE	FALSE	FALSE	FALSE	FALSE
Pancreatic Adenocarcinoma	EGAS00001000154	ICGC_0321	Primary tumour	4.64	4.58	3.23	4.95	2.66	354	354		FALSE	FALSE	FALSE	FALSE	FALSE
Pancreatic Adenocarcinoma	EGAS00001000154	ICGC_0346	Primary tumour	1.57	1.59	1.19	1.9	1.14	118	118		FALSE	FALSE	FALSE	FALSE	FALSE
Pancreatic Adenocarcinoma	EGAS00001000154	ICGC_0301	Primary tumour	1.03	1.21	0.889	2.28	1.52	354	354		FALSE	FALSE	FALSE	FALSE	FALSE
Pancreatic Adenocarcinoma	EGAS00001000154	ICGC_0309	Primary tumour	4.77	3.18	2.24	1.9	1.14	118	118		FALSE	FALSE	FALSE	FALSE	FALSE
Pancreatic Adenocarcinoma	EGAS00001000154	ICGC_0312	Primary tumour	1.55	1.75	1.1	1.14	1.14	118	118		FALSE	FALSE	FALSE	FALSE	FALSE
Pancreatic Adenocarcinoma	EGAS00001000154	ICGC_0227	Primary tumour	3.32	2.7	2.08	3.04	1.52	354	354		FALSE	FALSE	FALSE	FALSE	FALSE
Pancreatic Adenocarcinoma	EGAS00001000154	ICGC_0326	Primary tumour	2.12	1.64	1.13	1.9	0.761	118	118		FALSE	FALSE	FALSE	FALSE	FALSE
Pancreatic Adenocarcinoma	EGAS00001000154	ICGC_0313	Primary tumour	1.41	1.48	1.08	1.14	1.14	354	354		FALSE	FALSE	FALSE	FALSE	FALSE
Pancreatic Adenocarcinoma	EGAS00001000154	ICGC_0303	Primary tumour	3.44	2.94	2.32	2.66	1.14	354	354		FALSE	FALSE	FALSE	FALSE	FALSE
Pancreatic Adenocarcinoma	EGAS00001000154	ICGC_0406	Primary tumour	2.17	1.86	1.43	3.8	1.52	118	118		FALSE	FALSE	FALSE	FALSE	FALSE
Pancreatic Adenocarcinoma	EGAS00001000154	ICGC_0412	Primary tumour	1.58	1.48	0.862	1.52	0.761	118	118		FALSE	FALSE	FALSE	FALSE	FALSE
Pancreatic Adenocarcinoma	EGAS00001000154	ICGC_0365	Primary tumour	1.32	0.997	0.809	1.14	1.14	59	59		FALSE	FALSE	FALSE	FALSE	FALSE
Pancreatic Adenocarcinoma	EGAS00001000154	ICGC_0364	Primary tumour	1.91	2.16	1.51	2.66	1.14	354	354		FALSE	FALSE	FALSE	FALSE	FALSE
Pancreatic Adenocarcinoma	EGAS00001000154	ICGC_0415	Primary tumour	4.31	2.91	1.48	4.18	1.14	59	59		FALSE	FALSE	FALSE	FALSE	FALSE
Pancreatic Adenocarcinoma	EGAS00001000154	ICGC_0417	Primary tumour	1.5	1.7	1.16	2.66	0.761	59	59		FALSE	FALSE	FALSE	FALSE	FALSE
Pancreatic Adenocarcinoma	EGAS00001000154	ICGC_0419	Primary tumour	1.88	1.83	1.32	1.14	0.761	59	59		FALSE	FALSE	FALSE	FALSE	FALSE
Pancreatic Adenocarcinoma	EGAS00001000154	ICGC_0420	Primary tumour	3.58	3.26	2.26	2.66	1.52	413	413		FALSE	FALSE	FALSE	FALSE	FALSE
Pancreatic Adenocarcinoma	EGAS00001000154	ICGC_0367	Primary tumour	2.5	2.59	1.72	3.42	2.28	59	59		FALSE	FALSE	FALSE	FALSE	FALSE
Pancreatic Adenocarcinoma	EGAS00001000154	ICGC_0368	Primary tumour	1.47	1.7	1.08	2.28	1.52	59	59		FALSE	FALSE	FALSE	FALSE	FALSE
Pancreatic Adenocarcinoma	EGAS00001000154	ICGC_0371	Primary tumour	1.52	1.29	0.782	2.28	2.28	118	118		FALSE	FALSE	FALSE	FALSE	FALSE
Pancreatic Adenocarcinoma	EGAS00001000154	ICGC_0375	Primary tumour	2.18	2.24	1.78	2.66	2.28	177	177		FALSE	FALSE	FALSE	FALSE	FALSE
Pancreatic Adenocarcinoma	EGAS00001000154	ICGC_0376	Primary tumour	2.2	2.21	1.7	4.56	2.28	59	59		FALSE	FALSE	FALSE	FALSE	FALSE
Pancreatic Adenocarcinoma	EGAS00001000154	ICGC_0377	Primary tumour	1.34	1.46	0.835	1.52	0.761	59	59		FALSE	FALSE	FALSE	FALSE	FALSE
Pancreatic Adenocarcinoma	EGAS00001000154	ICGC_0384	Primary tumour	3.43	2.64	1.94	2.66	1.14	118	118		FALSE	FALSE	FALSE	FALSE	FALSE
Pancreatic Adenocarcinoma	EGAS00001000154	ICGC_0387	Primary tumour	1.31	1.08	0.674	1.14	1.14	354	354		FALSE	FALSE	FALSE	FALSE	FALSE
Pancreatic Adenocarcinoma	EGAS00001000154	ICGC_0535	Primary tumour	1.46	0.889	0.593	0.38	0.38	59	59		FALSE	FALSE	FALSE	FALSE	FALSE
Pancreatic Adenocarcinoma	EGAS00001000154	ICGC_0536	Primary tumour	1.84	1.91	1.4	2.28	1.52	177	177		FALSE	FALSE	FALSE	FALSE	FALSE
Pancreatic Adenocarcinoma	EGAS00001000154	ICGC_0502	Primary tumour	1.55	1.51	1.1	1.14	1.14	118	118		FALSE	FALSE	FALSE	FALSE	FALSE
Pancreatic Adenocarcinoma	EGAS00001000154	ICGC_0504	Primary tumour	1.71	1.37	0.997	2.28	1.52	354	354		FALSE	FALSE	FALSE	FALSE	FALSE
Pancreatic Adenocarcinoma	EGAS00001000154	ICGC_0518	Primary tumour	0.962	1.05	0.701	2.28	1.52	0	0		FALSE	FALSE	FALSE	FALSE	FALSE
Pancreatic Adenocarcinoma	EGAS00001000154	ICGC_0507	Primary tumour	1.07	1.02	0.809	1.52	1.52	118	118		FALSE	FALSE	FALSE	FALSE	FALSE
Pancreatic Adenocarcinoma	EGAS00001000154	ICGC_0521	Primary tumour	1.44	1.37	0.943	3.04	1.52	118	118		FALSE	FALSE	FALSE	FALSE	FALSE
Pancreatic Adenocarcinoma	EGAS00001000154	ICGC_0522	Primary tumour	2.04	1.59	1.05	1.14	1.14	59	59		FALSE	FALSE	FALSE	FALSE	FALSE
Pancreatic Adenocarcinoma	EGAS00001000154	ICGC_0542	Primary tumour	2.41	2.08	1.16	3.04	1.9	354	354		FALSE	FALSE	FALSE	FALSE	FALSE
Pancreatic Adenocarcinoma	EGAS00001000154	ICGC_0526	Primary tumour	2.11	2.08	1.46	1.14	1.14	118	118		FALSE	FALSE	FALSE	FALSE	FALSE
Pancreatic Adenocarcinoma	EGAS00001000154	ICGC_0509	Primary tumour	1.72	1.54	1.05	1.52	1.14	354	354		FALSE	FALSE	FALSE	FALSE	FALSE
Pancreatic Adenocarcinoma	EGAS00001000154	ICGC_0510	Primary tumour	2.07	1.56	1.16	1.9	1.14	118	118		FALSE	FALSE	FALSE	FALSE	FALSE
Pancreatic Adenocarcinoma	EGAS00001000154	ICGC_0512	Primary tumour	2.54	1.75	1.24	1.52	1.52	118	118		FALSE	FALSE	FALSE	FALSE	FALSE
Pancreatic Adenocarcinoma	EGAS00001000154	ICGC_0513	Primary tumour	1.44	1.43	1.05	0.761	0.38	59	59		FALSE	FALSE	FALSE	FALSE	FALSE
Pancreatic Adenocarcinoma	EGAS00001000154	ICGC_0529	Primary tumour	2.33	2.16	1.32	2.66	1.14	59	59		FALSE	FALSE	FALSE	FALSE	FALSE
Pancreatic Adenocarcinoma	EGAS00001000154	ICGC_0543	Primary tumour	1.43	1.62	1.35	1.14	1.14	354	354		FALSE	FALSE	FALSE	FALSE	FALSE
Pancreatic Neuroendocrine Tumour	EGAS00001001732	ICGC_0425	Primary tumour	0.348	0.377	0.323	1.9	1.14	0	0		FALSE	FALSE	FALSE	FALSE	FALSE
Pancreatic Neuroendocrine Tumour	EGAS00001001732	ICGC_0428	Primary tumour	0.668	0.566	0.485	0.761	0.38	0	0		FALSE	FALSE	FALSE	FALSE	FALSE
Pancreatic Neuroendocrine Tumour	EGAS00001001732	ICGC_0431	Primary tumour	0.951	0.997	0.674	0	0	0	0		FALSE	FALSE	FALSE	FALSE	FALSE
Pancreatic Neuroendocrine Tumour	EGAS00001001732	ICGC_0432	Primary tumour	0.967	0.809	0.431	2.28	1.14	0	0		FALSE	FALSE	FALSE	FALSE	FALSE
Pancreatic Neuroendocrine Tumour	EGAS00001001732	ICGC_0433	Primary tumour	1.5	1.46	1.05	2.66	1.52	59	59		FALSE	FALSE	FALSE	FALSE	FALSE
Pancreatic Neuroendocrine Tumour	EGAS00001001732	ICGC_0434	Primary tumour	1.04	0.674	0.566	0.761	0	0	0		FALSE	FALSE	FALSE	FALSE	FALSE
Pancreatic Neuroendocrine Tumour	EGAS00001001732	ICGC_0435	Primary tumour	1.09	0.701	0.512	1.14	0.38	0	0		FALSE	FALSE	FALSE	FALSE	FALSE
Pancreatic Neuroendocrine Tumour	EGAS00001001732	ICGC_0436	Primary tumour	1.09	1.08	0.862	2.28	1.14	0	0		FALSE	FALSE	FALSE	FALSE	FALSE
Pancreatic Neuroendocrine Tumour	EGAS00001001732	ICGC_0437	Primary tumour	0.946	1.02	0.809	1.14	0.38	0	0		FALSE	FALSE	FALSE	FALSE	FALSE
Pancreatic Neuroendocrine Tumour	EGAS00001001732	ICGC_0438	Primary tumour	0.769	0.728	0.539	1.14	0.761	0	0		FALSE	FALSE	FALSE	FALSE	FALSE
Pancreatic Neuroendocrine Tumour	EGAS00001001732	ICGC_0439	Primary tumour	0.569	0.674	0.431	0.761	0.38	0	0		FALSE	FALSE	FALSE	FALSE	FALSE
Pancreatic Neuroendocrine Tumour	EGAS00001001732	ICGC_0440	Primary tumour	0.282	0.35	0.216	0.761	0.38	0	0		FALSE	FALSE	FALSE	FALSE	FALSE
Pancreatic Neuroendocrine Tumour	EGAS00001001732	ICGC_0441	Primary tumour	1.71	1.29	0.943	1.14	0	0	0		FALSE	FALSE	FALSE	FALSE	FALSE
Pancreatic Neuroendocrine Tumour	EGAS00001001732	ICGC_0443	Primary tumour	0.609	0.701	0.512	0.38	0.38	0	0		FALSE	FALSE	FALSE	FALSE	FALSE
Pancreatic Neuroendocrine Tumour	EGAS00001001732	ICGC_0446	Primary tumour	0.355	0.216	0.135	0	0	0	0		FALSE	FALSE	FALSE	FALSE	FALSE
Pancreatic Neuroendocrine Tumour	EGAS00001001732	ICGC_0447	Primary tumour	0.182	0.323	0.216	0	0	0	0		FALSE	FALSE	FALSE	FALSE	FALSE
Pancreatic Neuroendocrine Tumour	EGAS00001001732	ICGC_0449	Primary tumour	0.548	0.485	0.431	0	0	0	0		FALSE	FALSE	FALSE	FALSE	FALSE
Pancreatic Neuroendocrine Tumour	EGAS00001001732	ICGC_0452	Primary tumour	2.03	2.13	1.62	2.66	1.52	0	0		FALSE	FALSE	FALSE	FALSE	FALSE
Pancreatic Neuroendocrine Tumour	EGAS00001001732	ICGC_0453	Primary tumour	0.274	0.216	0.216	0	0	0	0		FALSE	FALSE	FALSE	FALSE	FALSE
Pancreatic Neuroendocrine Tumour	EGAS00001001732	ICGC_0455	Primary tumour	3.3	3.34	2.26	3.04	1.9	354	354		FALSE	FALSE	FALSE	FALSE	FALSE
Pancreatic Neuroendocrine Tumour	EGAS00001001732	ICGC_0456	Primary tumour	1.12	0.782	0.566	0.761	0	0	0		FALSE	FALSE	FALSE	FALSE	FALSE
Pancreatic Neuroendocrine Tumour	EGAS00001001732	ICGC_0457	Primary tumour	1.62	1.16	0.674	0.761	0.38	0	0		FALSE	FALSE	FALSE	FALSE	FALSE
Pancreatic Neuroendocrine Tumour	EGAS00001001732	ICGC_0489	Primary tumour	0.65	0.674	0.404	1.52	1.52	0	0		FALSE	FALSE	FALSE	FALSE	FALSE
Pancreatic Neuroendocrine Tumour	EGAS00001001732	ICGC_0459	Primary tumour	0.384	0.377	0.323	0	0	0	0		FALSE	FALSE	FALSE	FALSE	FALSE
Pancreatic Neuroendocrine Tumour	EGAS00001001732	ICGC_0491	Primary tumour	0.414	0.512	0.35	0.761	0.761	0	0		FALSE	FALSE	FALSE	FALSE	FALSE
Pancreatic Neuroendocrine Tumour	EGAS00001001732	ICGC_0492	Primary tumour	0.19	0.0809	0.0539	0	0	0	0		FALSE	FALSE	FALSE	FALSE	FALSE
Pancreatic Neuroendocrine Tumour	EGAS00001001732	ICGC_0497	Primary tumour	0.675	1.02	0.782	1.14	1.14	0	0		FALSE	FALSE	FALSE	FALSE	FALSE
Pancreatic Neuroendocrine Tumour	EGAS00001001732	ICGC_0500	Primary tumour	0.35	0.35	0.27	0.761	0.38	0	0		FALSE	FALSE	FALSE	FALSE	FALSE
Pancreatic Neuroendocrine Tumour	EGAS00001001732	ICGC_0498	Primary tumour	0.73	0.97	0.674	1.52	1.14	118	118		FALSE	FALSE	FALSE	FALSE	FALSE
Pancreatic Neuroendocrine Tumour	EGAS00001001732	ICGC_0501	Primary tumour	1.33	1.43	0.97	2.28	1.9	0	0		FALSE	FALSE	FALSE	FALSE	FALSE
Pancreatic Neuroendocrine Tumour	EGAS00001001732	ITNET-0020	Primary tumour	2.35	1.86	1.24	4.56	2.66	118	118		FALSE	FALSE	FALSE	FALSE	FALSE
Pancreatic Neuroendocrine Tumour	EGAS00001001732	ITNET-0026	Primary tumour	0.556	0.458	0.27	0.38	0.38	0	0		FALSE	FALSE	FALSE	FALSE	FALSE
Pancreatic Neuroendocrine Tumour	EGAS00001001732	ITNET-0028	Primary tumour	0.559	0.458	0.216	0.38	0.38	0	0		FALSE	FALSE	FALSE	FALSE	FALSE
Pancreatic Neuroendocrine Tumour	EGAS00001001732	ITNET-0052	Primary tumour	5.59	5.61	3.99	6.09	1.9	59	59		FALSE	FALSE	FALSE	FALSE	FALSE
Pancreatic Neuroendocrine Tumour	EGAS00001001732	ITNET-0087	Primary tumour	1.07	1.02	0.593	0.38	0	0	0		FALSE	FALSE	FALSE	FALSE	FALSE
Pancreatic Neuroendocrine Tumour	EGAS00001001732	ITNET-0100	Primary tumour	3.86	3.02	2.18	3.04	0.761	0	0		FALSE	FALSE	FALSE	FALSE	FALSE
Pancreatic Neuroendocrine Tumour	EGAS00001001732	ITNET-0107	Primary tumour	0.43	0.593	0.216	1.14	0.38	118	118		FALSE	FALSE	FALSE	FALSE	FALSE
Pancreatic Neuroendocrine Tumour	EGAS00001001732	ITNET-0118	Primary tumour	0.534	0.431	0.296	0.38	0	0	0		FALSE	FALSE	FALSE	FALSE	FALSE
Pancreatic Neuroendocrine Tumour	EGAS00001001732	ITNET-0124	Primary tumour	2.65	2.88	2.16	3.8	2.66	59	59		FALSE	FALSE	FALSE	FALSE	FALSE
Pancreatic Neuroendocrine Tumour	EGAS00001001732	ITNET-0128	Primary tumour	0.839	0.701	0.485	1.14	0.761	59	59		FALSE	FALSE	FALSE	FALSE	FALSE
Pancreatic Neuroendocrine Tumour	EGAS00001001732	ITNET-0134	Primary tumour	1.29	1.08	0.889	1.14	0.761	0	0		FALSE	FALSE	FALSE	FALSE	FALSE
Pancreatic Neuroendocrine Tumour	EGAS00001001732	ITNET-0144	Primary tumour	0.621	0.701	0.485	1.14	0.38	0	0		FALSE	FALSE	FALSE	FALSE	FALSE
Pancreatic Neuroendocrine Tumour	EGAS00001001732	ITNET-0148	Primary tumour	0.854	0.728	0.512	0.38	0.38	0	0		FALSE	FALSE	FALSE	FALSE	FALSE
Pancreatic Neuroendocrine Tumour	EGAS00001001732	ITNET-0151	Primary tumour	0.856	0.862	0.539	0.761	0	0	0		FALSE	FALSE	FALSE	FALSE	FALSE
Pancreatic Neuroendocrine Tumour	EGAS00001001732	ITNET-0152	Primary tumour	0.612	0.62	0.458	0.38	0.38	0	0		FALSE	FALSE	FALSE	FALSE	FALSE
Pancreatic Neuroendocrine Tumour	EGAS00001001732	ITNET-0673	Primary tumour	0.828	0.755	0.485	1.52	0	0	0		FALSE	FALSE	FALSE	FALSE	FALSE
Pancreatic Neuroendocrine Tumour	EGAS00001001732	ITNET-0681	Primary tumour	0.0557	0.027	0	0	0	0	0		FALSE	FALSE	FALSE	FALSE	FALSE
Pancreatic Neuroendocrine Tumour	EGAS00001001732	ITNET-0695	Primary tumour	0.585	0.296	0.27	0.38	0.38	0	0		FALSE	FALSE	FALSE	FALSE	FALSE
Pancreatic Neuroendocrine Tumour	EGAS00001001732	ITNET-0700	Primary tumour	0.839	0.701	0.458	0.38	0.38	0	0		FALSE	FALSE	FALSE	FALSE	FALSE
Pancreatic Neuroendocrine Tumour	EGAS00001001732	ITNET-0783	Primary tumour	1.12	1.46	0.835	1.52	1.14	0	0		FALSE	FALSE	FALSE	FALSE	FALSE
Pancreatic Neuroendocrine Tumour	EGAS00001001732	ITNET-0797	Primary tumour	0.999	0.755	0.512	1.14	0.38	0	0		FALSE	FALSE	FALSE	FALSE	FALSE
Pancreatic Neuroendocrine Tumour	EGAS00001001732	ITNET-0813	Primary tumour	1.33	1.21	0.943	1.14	0.38	0	0		FALSE	FALSE	FALSE	FALSE	FALSE
Pancreatic Neuroendocrine Tumour	EGAS00001001732	ITNET-0833	Primary tumour	0.735	0.674	0.404	0.761	0.38	0	0		FALSE	FALSE	FALSE	FALSE	FALSE
Pancreatic Neuroendocrine Tumour	EGAS00001001732	ITNET-0850	Primary tumour	0.13	0.135	0.0539	0	0	0	0		FALSE	FALSE	FALSE	FALSE	FALSE
Pancreatic Neuroendocrine Tumour	EGAS00001001732	ITNET-0900	Primary tumour	0.536	0.647	0.512	1.52	1.14	0	0		FALSE	FALSE	FALSE	FALSE	FALSE
Pancreatic Neuroendocrine Tumour	EGAS00001001732	ITNET-0935	Primary tumour	0.873	0.889	0.701	2.28	1.52	0	0		FALSE	FALSE	FALSE	FALSE	FALSE
Pancreatic Neuroendocrine Tumour	EGAS00001001732	ITNET-0938	Primary tumour	2.73	4.64	3.45	4.18	1.52	0	0		FALSE	FALSE	FALSE	FALSE	FALSE
Pancreatic Neuroendocrine Tumour	EGAS00001001732	ITNET-0941	Primary tumour	0.546	0.512	0.27	0	0	0	0		FALSE	FALSE	FALSE	FALSE	FALSE
Pancreatic Neuroendocrine Tumour	EGAS00001001732	ITNET-0962	Primary tumour	0.307	0.404	0.216	0.38	0	0	0		FALSE	FALSE	FALSE	FALSE	FALSE
Pancreatic Neuroendocrine Tumour	EGAS00001001732	ITNET-0968	Primary tumour	0.391	0.323	0.27	0.38	0	0	0		FALSE	FALSE	FALSE	FALSE	FALSE
Pancreatic Neuroendocrine Tumour	EGAS00001001732	ITNET-0993	Primary tumour	0.667	0.512	0.323	0.38	0	0	0		FALSE	FALSE	FALSE	FALSE	FALSE
Pancreatic Neuroendocrine Tumour	EGAS00001001732	ITNET-1000	Primary tumour	0.817	0.755	0.593	0.761	0.38	0	0		FALSE	FALSE	FALSE	FALSE	FALSE
Pancreatic Neuroendocrine Tumour	EGAS00001001732	ITNET-1001	Primary tumour	0.366	0.189	0.189	0.38	0	0	0		FALSE	FALSE	FALSE	FALSE	FALSE
Pancreatic Neuroendocrine Tumour	EGAS00001001732	ITNET-1027	Primary tumour	0.805	0.62	0.485	0.761	0.38	0	0		FALSE	FALSE	FALSE	FALSE	FALSE
Pancreatic Neuroendocrine Tumour	EGAS00001001732	ITNET-1047	Primary tumour	3.54	2.32	1.75	2.66	1.9	59	59		FALSE	FALSE	FALSE	FALSE	FALSE
Pancreatic Neuroendocrine Tumour	EGAS00001001732	ITNET-1050	Primary tumour	0.302	0.135	0.135	0	0	0	0		FALSE	FALSE	FALSE	FALSE	FALSE
Pancreatic Neuroendocrine Tumour	EGAS00001001732	ITNET-1053	Primary tumour	1.01	1.02	0.701	2.28	1.52	118	118		FALSE	FALSE	FALSE	FALSE	FALSE
Pancreatic Neuroendocrine Tumour	EGAS00001001732	ITNET-1081	Primary tumour	0.341	0.216	0.162	0	0	0	0		FALSE	FALSE	FALSE	FALSE	FALSE
Pancreatic Neuroendocrine Tumour	EGAS00001001732	ITNET-1257	Primary tumour	0.687	0.862	0.566	0.38	0	0	0		FALSE	FALSE	FALSE	FALSE	FALSE
Pancreatic Neuroendocrine Tumour	EGAS00001001732	ITNET-1266	Primary tumour	0.756	0.835	0.728	0	0	0	0		FALSE	FALSE	FALSE	FALSE	FALSE
Pancreatic Neuroendocrine Tumour	EGAS00001001732	ITNET-1270	Primary tumour	0.19	0.108	0.108	0.38	0.38	0	0		FALSE	FALSE	FALSE	FALSE	FALSE
Pancreatic Neuroendocrine Tumour	EGAS00001001732	ITNET-1273	Primary tumour	0.322	0.296	0.189	0.38	0	0	0		FALSE	FALSE	FALSE	FALSE	FALSE
Pancreatic Neuroendocrine Tumour	EGAS00001001732	ITNET-1293	Primary tumour	0.378	0.404	0.323	0.38	0	0	0		FALSE	FALSE	FALSE	FALSE	FALSE
Pancreatic Neuroendocrine Tumour	EGAS00001001732	ITNET-1301	Primary tumour	0.498	0.377	0.27	1.14	0.761	0	0		FALSE	FALSE	FALSE	FALSE	FALSE
Pancreatic Neuroendocrine Tumour	EGAS00001001732	ITNET-1304	Primary tumour	0.364	0.539	0.431	0.761	0.38	0	0		FALSE	FALSE	FALSE	FALSE	FALSE
Pancreatic Neuroendocrine Tumour	EGAS00001001732	ITNET-1308	Primary tumour	2.04	2.48	1.46	3.04	1.52	118	118		FALSE	FALSE	FALSE	FALSE	FALSE
Pancreatic Neuroendocrine Tumour	EGAS00001001732	ITNET-1312	Primary tumour	1.47	1.59	0.997	2.28	0.38	0	0		FALSE	FALSE	FALSE	FALSE	FALSE
Pancreatic Neuroendocrine Tumour	EGAS00001001732	ITNET-1314	Primary tumour	0.574	0.485	0.35	0.38	0.38	0	0		FALSE	FALSE	FALSE	FALSE	FALSE
Pancreatic Neuroendocrine Tumour	EGAS00001001732	ITNET-1317	Primary tumour	0.162	0.162	0.135	0	0	0	0		FALSE	FALSE	FALSE	FALSE	FALSE
Pancreatic Neuroendocrine Tumour	EGAS00001001732	ITNET-1320	Primary tumour	1.54	1.16	0.862	1.52	0.761	118	0		FALSE	FALSE	FALSE	FALSE	FALSE
Pancreatic Neuroendocrine Tumour	EGAS00001001732	NE-0010	Primary tumour	0.294	0.189	0.135	0	0	0	0		FALSE	FALSE	FALSE	FALSE	FALSE
Pancreatic Neuroendocrine Tumour	EGAS00001001732	NE-0012	Primary tumour	0.324	0.404	0.404	1.14	1.14	0	0		FALSE	FALSE	FALSE	FALSE	FALSE
Pancreatic Neuroendocrine Tumour	EGAS00001001732	NE-0017	Primary tumour	0.405	0.35	0.27	1.14	0.38	0	0		FALSE	FALSE	FALSE	FALSE	FALSE
Pancreatic Neuroendocrine Tumour	EGAS00001001732	NE-0018	Primary tumour	0.482	0.485	0.377	0.761	0.761	0	0		FALSE	FALSE	FALSE	FALSE	FALSE
Pancreatic Neuroendocrine Tumour	EGAS00001001732	NE-0020	Primary tumour	0.768	0.835	0.593	1.52	0.761	0	0		FALSE	FALSE	FALSE	FALSE	FALSE
Pancreatic Neuroendocrine Tumour	EGAS00001001732	NE-0021	Primary tumour	1.05	0.97	0.674	2.28	0.761	0	0		FALSE	FALSE	FALSE	FALSE	FALSE
Pancreatic Neuroendocrine Tumour	EGAS00001001732	NE-0025	Primary tumour	0.358	0.431	0.296	0.38	0.38	0	0		FALSE	FALSE	FALSE	FALSE	FALSE
Pancreatic Neuroendocrine Tumour	EGAS00001001732	NE-0026	Primary tumour	1.19	1.56	1.05	2.28	1.14	0	0		FALSE	FALSE	FALSE	FALSE	FALSE
Pancreatic Neuroendocrine Tumour	EGAS00001001732	NE-0027	Primary tumour	0.393	0.323	0.27	0.38	0	0	0		FALSE	FALSE	FALSE	FALSE	FALSE
Pancreatic Neuroendocrine Tumour	EGAS00001001732	NE-0028	Primary tumour	0.394	0.27	0.135	0	0	0	0		FALSE	FALSE	FALSE	FALSE	FALSE
Pancreatic Neuroendocrine Tumour	EGAS00001001732	NE-0032	Primary tumour	0.42	0.35	0.27	1.52	0.38	0	0		FALSE	FALSE	FALSE	FALSE	FALSE
Pancreatic Neuroendocrine Tumour	EGAS00001001732	NE-0033	Primary tumour	3.03	3.05	2.32	3.8	2.28	0	0		FALSE	FALSE	FALSE	FALSE	FALSE
Pancreatic Neuroendocrine Tumour	EGAS00001001732	NE-0038	Primary tumour	0.872	0.593	0.458	0.38	0	0	0		FALSE	FALSE	FALSE	FALSE	FALSE
Cutaneous Melanoma	EGAD00001003388	MELA_0041	Tumour metastasis to local lymph node	29.5	17.7	11.3	10.7	3.04	59	59		TRUE	TRUE	TRUE	TRUE	FALSE
Cutaneous Melanoma	EGAD00001003388	MELA_0044	Tumour metastasis to distant location	27.2	16.8	10.6	17.9	4.95	59	59		TRUE	TRUE	TRUE	TRUE	FALSE
Cutaneous Melanoma	EGAD00001003388	MELA_0047	Tumour metastasis to local lymph node	115	69	42.6	45.6	12.6	118	59		TRUE	TRUE	TRUE	TRUE	TRUE
Cutaneous Melanoma	EGAD00001003388	MELA_0079	Primary tumour	78.9	57.5	36.4	45.6	9.13	59	59		TRUE	TRUE	TRUE	TRUE	FALSE
Cutaneous Melanoma	EGAD00001003388	MELA_0171	Tumour metastasis to local lymph node	20.4	12	7.49	8.37	1.14	59	59		TRUE	TRUE	FALSE	FALSE	FALSE
Cutaneous Melanoma	EGAD00001003388	MELA_0034	Tumour metastasis to local lymph node	37.7	17.4	11.5	11	3.04	59	59		TRUE	TRUE	TRUE	TRUE	FALSE
Cutaneous Melanoma	EGAD00001003388	MELA_0210	Primary tumour	26.5	18.2	11.5	16.4	4.95	59	59		TRUE	TRUE	TRUE	TRUE	FALSE
Cutaneous Melanoma	EGAD00001003388	MELA_0051	Tumour metastasis to local lymph node	5.59	2.8	1.97	3.8	0.38	0	0		FALSE	FALSE	FALSE	FALSE	FALSE
Cutaneous Melanoma	EGAD00001003388	MELA_0172	Tumour metastasis to local lymph node	4.03	2.26	1.51	3.04	1.14	59	59		FALSE	FALSE	FALSE	FALSE	FALSE
Cutaneous Melanoma	EGAD00001003388	MELA_0174	Tumour metastasis to local lymph node	49.4	30.5	18.9	15.2	4.56	59	59		TRUE	TRUE	TRUE	TRUE	FALSE
Cutaneous Melanoma	EGAD00001003388	MELA_0098	Tumour metastasis to local lymph node	32.9	18.7	12.2	12.9	3.42	177	177		TRUE	TRUE	TRUE	TRUE	FALSE
Cutaneous Melanoma	EGAD00001003388	MELA_0039	Tumour metastasis to local lymph node	16.1	8.6	5.47	7.23	1.9	0	0		TRUE	FALSE	FALSE	FALSE	FALSE
Cutaneous Melanoma	EGAD00001003388	MELA_0196	Tumour metastasis to local lymph node	3.73	2.96	1.86	2.66	0.38	59	59		FALSE	FALSE	FALSE	FALSE	FALSE
Cutaneous Melanoma	EGAD00001003388	MELA_0178	Primary tumour	24.6	16.6	10.9	14.5	3.8	59	59		TRUE	TRUE	TRUE	TRUE	FALSE
Cutaneous Melanoma	EGAD00001003388	MELA_0052	Tumour metastasis to local lymph node	15.7	9.38	6.14	9.13	3.04	59	59		TRUE	FALSE	FALSE	FALSE	FALSE
Cutaneous Melanoma	EGAD00001003388	MELA_0212	Primary tumour	26.6	17.2	10.4	16.4	3.8	59	59		TRUE	TRUE	TRUE	TRUE	FALSE
Cutaneous Melanoma	EGAD00001003388	MELA_0211	Primary tumour	32.9	23.2	14.7	18.6	6.09	59	59		TRUE	TRUE	TRUE	TRUE	FALSE
Cutaneous Melanoma	EGAD00001003388	MELA_0197	Tumour local recurrence	25.3	17.2	11.2	11.4	3.8	177	177		TRUE	TRUE	TRUE	TRUE	FALSE
Cutaneous Melanoma	EGAD00001003388	MELA_0076	Tumour metastasis to local lymph node	36.6	22.6	14.9	22.4	7.99	118	118		TRUE	TRUE	TRUE	TRUE	FALSE
Cutaneous Melanoma	EGAD00001003388	MELA_0239	Tumour metastasis to distant location	15.7	10.1	6.06	7.99	2.28	59	59		TRUE	TRUE	FALSE	FALSE	FALSE
Cutaneous Melanoma	EGAD00001003388	MELA_0180	Tumour metastasis to local lymph node	18.3	17.5	11	11.8	3.42	59	59		TRUE	TRUE	TRUE	TRUE	FALSE
Cutaneous Melanoma	EGAD00001003388	MELA_0226	Tumour metastasis to local lymph node	32.5	22.5	14.3	16.4	3.42	59	59		TRUE	TRUE	TRUE	TRUE	FALSE
Cutaneous Melanoma	EGAD00001003388	MELA_0181	Primary tumour	93.9	55.4	35.2	34.6	11.4	59	59		TRUE	TRUE	TRUE	TRUE	TRUE
Cutaneous Melanoma	EGAD00001003388	MELA_0049	Tumour metastasis to local lymph node	10.1	5.98	3.64	7.99	1.9	59	59		TRUE	FALSE	FALSE	FALSE	FALSE
Cutaneous Melanoma	EGAD00001003388	MELA_0199	Tumour metastasis to local lymph node	35.8	23.2	14.6	16	3.42	295	295		TRUE	TRUE	TRUE	TRUE	FALSE
Cutaneous Melanoma	EGAD00001003388	MELA_0016	Primary tumour	7.82	5.98	3.69	6.85	1.9	59	59		FALSE	FALSE	FALSE	FALSE	FALSE
Cutaneous Melanoma	EGAD00001003388	MELA_0017	Primary tumour	6.2	3.34	2.26	3.04	1.9	59	59		FALSE	FALSE	FALSE	FALSE	FALSE
Cutaneous Melanoma	EGAD00001003388	MELA_0040	Tumour metastasis to distant location	17.6	9.76	6.23	9.13	4.56	59	59		TRUE	FALSE	FALSE	FALSE	FALSE
Cutaneous Melanoma	EGAD00001003388	MELA_0222	Primary tumour	4.83	2.43	1.46	2.28	0.38	59	59		FALSE	FALSE	FALSE	FALSE	FALSE
Cutaneous Melanoma	EGAD00001003388	MELA_0183	Tumour metastasis to local lymph node	52.2	31.4	18.7	25.1	5.33	295	118		TRUE	TRUE	TRUE	TRUE	FALSE
Cutaneous Melanoma	EGAD00001003388	MELA_0184	Tumour metastasis to local lymph node	140	109	67.9	85.2	23.6	177	177		TRUE	TRUE	TRUE	TRUE	TRUE
Cutaneous Melanoma	EGAD00001003388	MELA_0080	Primary tumour	14.5	10.2	6.79	8.37	2.66	59	59		TRUE	TRUE	FALSE	FALSE	FALSE
Cutaneous Melanoma	EGAD00001003388	MELA_0018	Primary tumour	20.7	14.2	8.97	7.61	3.04	59	59		TRUE	TRUE	FALSE	FALSE	FALSE
Cutaneous Melanoma	EGAD00001003388	MELA_0231	Tumour metastasis to distant location	3.69	2.67	1.99	2.66	0.761	295	295		FALSE	FALSE	FALSE	FALSE	FALSE
Cutaneous Melanoma	EGAD00001003388	MELA_0227	Tumour metastasis to distant location	127	81.1	51.8	52.5	8.75	295	118		TRUE	TRUE	TRUE	TRUE	FALSE
Cutaneous Melanoma	EGAD00001003388	MELA_0019	Primary tumour	65.2	42.3	27.9	35.4	9.51	59	59		TRUE	TRUE	TRUE	TRUE	FALSE
Cutaneous Melanoma	EGAD00001003388	MELA_0203	Tumour metastasis to local lymph node	24.8	15.3	9.65	11.8	3.04	59	59		TRUE	TRUE	FALSE	TRUE	FALSE
Cutaneous Melanoma	EGAD00001003388	MELA_0161	Tumour metastasis to distant location	84	46.4	28.8	29.3	6.85	59	59		TRUE	TRUE	TRUE	TRUE	FALSE
Cutaneous Melanoma	EGAD00001003388	MELA_0254	Primary tumour	109	72.4	45.5	51.7	16	0	0		TRUE	TRUE	TRUE	TRUE	TRUE
Cutaneous Melanoma	EGAD00001003388	MELA_0082	Primary tumour	34.7	21.2	13.7	17.9	6.47	59	59		TRUE	TRUE	TRUE	TRUE	FALSE
Cutaneous Melanoma	EGAD00001003388	MELA_0006	Primary tumour	261	160	100	117	29.7	236	118		TRUE	TRUE	TRUE	TRUE	TRUE
Cutaneous Melanoma	EGAD00001003388	MELA_0221	Primary tumour	97.5	62.4	38.7	43.4	11.8	59	59		TRUE	TRUE	TRUE	TRUE	TRUE
Cutaneous Melanoma	EGAD00001003388	MELA_0240	Primary tumour	1.48	1.19	0.835	1.52	1.14	59	59		FALSE	FALSE	FALSE	FALSE	FALSE
Cutaneous Melanoma	EGAD00001003388	MELA_0214	Primary tumour	17	11.3	6.5	4.95	1.9	118	59		TRUE	TRUE	FALSE	FALSE	FALSE
Cutaneous Melanoma	EGAD00001003388	MELA_0078	Tumour metastasis to local lymph node	46.5	30.1	18.8	25.5	4.18	59	59		TRUE	TRUE	TRUE	TRUE	FALSE
Cutaneous Melanoma	EGAD00001003388	MELA_0215	Tumour local recurrence	22.2	16	10.3	11.8	4.18	118	59		TRUE	TRUE	TRUE	TRUE	FALSE
Cutaneous Melanoma	EGAD00001003388	MELA_0208	Primary tumour	19.5	11.3	7.36	10.3	1.52	59	59		TRUE	TRUE	FALSE	TRUE	FALSE
Cutaneous Melanoma	EGAD00001003388	MELA_0207	Primary tumour	41.2	28.1	18.1	22.8	5.71	59	59		TRUE	TRUE	TRUE	TRUE	FALSE
Cutaneous Melanoma	EGAD00001003388	MELA_0020	Primary tumour	20.4	10.8	7.2	9.89	1.9	0	0		TRUE	TRUE	FALSE	FALSE	FALSE
Cutaneous Melanoma	EGAD00001003388	MELA_0213	Tumour metastasis to distant location	15.2	10	6.5	9.13	3.8	59	59		TRUE	FALSE	FALSE	FALSE	FALSE
Cutaneous Melanoma	EGAD00001003388	MELA_0216	Primary tumour	97.9	66.6	41.3	42.6	10.3	59	59		TRUE	TRUE	TRUE	TRUE	TRUE
Cutaneous Melanoma	EGAD00001003388	MELA_0209	Primary tumour	231	134	83.4	92.4	23.6	59	59		TRUE	TRUE	TRUE	TRUE	TRUE
Cutaneous Melanoma	EGAD00001003388	MELA_0237	Tumour metastasis to distant location	31.1	18.8	12.2	14.5	5.33	236	59		TRUE	TRUE	TRUE	TRUE	FALSE
Cutaneous Melanoma	EGAD00001003388	MELA_0189	Primary tumour	122	82.9	51.6	58.2	17.5	413	413		TRUE	TRUE	TRUE	TRUE	TRUE
Cutaneous Melanoma	EGAD00001003388	MELA_0218	Primary tumour	45.1	27.9	18.3	19.4	5.33	59	59		TRUE	TRUE	TRUE	TRUE	FALSE
Cutaneous Melanoma	EGAD00001003388	MELA_0022	Tumour local recurrence	128	97.4	59.9	71.9	18.3	59	59		TRUE	TRUE	TRUE	TRUE	TRUE
Cutaneous Melanoma	EGAD00001003388	MELA_0166	Tumour metastasis to local lymph node	114	79.7	49	60.9	12.6	354	354		TRUE	TRUE	TRUE	TRUE	TRUE
Cutaneous Melanoma	EGAD00001003388	MELA_0083	Tumour metastasis to local lymph node	10.9	5.88	3.72	9.13	2.28	118	118		TRUE	FALSE	FALSE	FALSE	FALSE
Cutaneous Melanoma	EGAD00001003388	MELA_0247	Primary tumour	212	143	90	105	18.6	118	118		TRUE	TRUE	TRUE	TRUE	TRUE
Cutaneous Melanoma	EGAD00001003388	MELA_0241	Primary tumour	22.6	14.8	9.41	10.3	3.8	59	59		TRUE	TRUE	FALSE	TRUE	FALSE
Cutaneous Melanoma	EGAD00001003388	MELA_0242	Primary tumour	5.99	3.75	2.56	4.18	2.28	59	59		FALSE	FALSE	FALSE	FALSE	FALSE
Cutaneous Melanoma	EGAD00001003388	MELA_0023	Primary tumour	71.5	48	29.2	34.2	9.89	177	118		TRUE	TRUE	TRUE	TRUE	FALSE
Cutaneous Melanoma	EGAD00001003388	MELA_0238	Tumour metastasis to distant location	19.9	11.3	6.85	8.37	3.04	59	59		TRUE	TRUE	FALSE	FALSE	FALSE
Cutaneous Melanoma	EGAD00001003388	MELA_0024	Primary tumour	25.8	16.8	10.6	10.7	3.42	59	59		TRUE	TRUE	TRUE	TRUE	FALSE
Cutaneous Melanoma	EGAD00001003388	MELA_0248	Primary tumour	172	104	66.1	72.3	20.5	0	0		TRUE	TRUE	TRUE	TRUE	TRUE
Cutaneous Melanoma	EGAD00001003388	MELA_0236	Tumour metastasis to distant location	47.6	27.9	18	20.5	5.33	118	118		TRUE	TRUE	TRUE	TRUE	FALSE
Cutaneous Melanoma	EGAD00001003388	MELA_0025	Primary tumour	15.4	7.52	4.74	5.33	1.14	0	0		TRUE	FALSE	FALSE	FALSE	FALSE
Cutaneous Melanoma	EGAD00001003388	MELA_0243	Primary tumour	1.29	0.755	0.485	0.38	0.38	59	59		FALSE	FALSE	FALSE	FALSE	FALSE
Cutaneous Melanoma	EGAD00001003388	MELA_0229	Tumour metastasis to distant location	92	54.1	35.9	35.4	9.51	59	59		TRUE	TRUE	TRUE	TRUE	FALSE
Cutaneous Melanoma	EGAD00001003388	MELA_0027	Primary tumour	13.8	9.73	5.88	5.33	0.761	0	0		TRUE	FALSE	FALSE	FALSE	FALSE
Cutaneous Melanoma	EGAD00001003388	MELA_0244	Primary tumour	13	8.95	5.66	6.85	2.66	59	59		TRUE	FALSE	FALSE	FALSE	FALSE
Cutaneous Melanoma	EGAD00001003388	MELA_0232	Tumour metastasis to distant location	6.93	5.61	3.93	3.8	1.14	59	59		FALSE	FALSE	FALSE	FALSE	FALSE
Cutaneous Melanoma	EGAD00001003388	MELA_0028	Primary tumour	19.4	13.4	8.57	12.6	4.18	59	59		TRUE	TRUE	FALSE	TRUE	FALSE
Cutaneous Melanoma	EGAD00001003388	MELA_0029	Primary tumour	24.9	16.7	9.73	11	3.42	118	118		TRUE	TRUE	FALSE	TRUE	FALSE
Cutaneous Melanoma	EGAD00001003388	MELA_0245	Primary tumour	0.577	0.539	0.27	0.38	0.38	0	0		FALSE	FALSE	FALSE	FALSE	FALSE
Cutaneous Melanoma	EGAD00001003388	MELA_0253	Primary tumour	259	139	87	77.2	17.5	59	59		TRUE	TRUE	TRUE	TRUE	TRUE
Cutaneous Melanoma	EGAD00001003388	MELA_0255	Primary tumour	31.2	17.4	11.5	11.4	3.8	59	59		TRUE	TRUE	TRUE	TRUE	FALSE
Cutaneous Melanoma	EGAD00001003388	MELA_0223	Tumour metastasis to distant location	107	66.6	41	36.1	9.13	0	0		TRUE	TRUE	TRUE	TRUE	FALSE
Cutaneous Melanoma	EGAD00001003388	MELA_0251	Primary tumour	123	79.4	50	54	16	59	59		TRUE	TRUE	TRUE	TRUE	TRUE
Cutaneous Melanoma	EGAD00001003388	MELA_0249	Primary tumour	46.5	25	15.8	16.4	3.42	59	59		TRUE	TRUE	TRUE	TRUE	FALSE
Cutaneous Melanoma	EGAD00001003388	MELA_0031	Primary tumour	31.5	16.3	9.7	15.6	2.28	59	59		TRUE	TRUE	FALSE	TRUE	FALSE
Cutaneous Melanoma	EGAD00001003388	MELA_0250	Primary tumour	4.26	2.75	1.81	1.9	0.761	59	59		FALSE	FALSE	FALSE	FALSE	FALSE
Cutaneous Melanoma	EGAD00001003388	MELA_0230	Tumour metastasis to distant location	112	68.1	42.8	41.8	8.75	236	236		TRUE	TRUE	TRUE	TRUE	FALSE
Cutaneous Melanoma	EGAD00001003388	MELA_0234	Tumour metastasis to distant location	155	107	66.5	89	18.3	118	118		TRUE	TRUE	TRUE	TRUE	TRUE
Cutaneous Melanoma	EGAD00001003388	MELA_0032	Primary tumour	66.2	54.8	34.8	40.7	10.3	118	118		TRUE	TRUE	TRUE	TRUE	TRUE
Cutaneous Melanoma	EGAD00001003388	MELA_0167	Tumour metastasis to distant location	298	165	102	89	22.1	590	590		TRUE	TRUE	TRUE	TRUE	TRUE
Cutaneous Melanoma	EGAD00001003388	MELA_0053	Tumour metastasis to local lymph node	23.1	12.5	7.84	14.5	3.8	236	59		TRUE	TRUE	FALSE	TRUE	FALSE
Cutaneous Melanoma	EGAD00001003388	MELA_0050	Tumour metastasis to local lymph node	20.5	14.1	8.7	11	3.8	59	59		TRUE	TRUE	FALSE	TRUE	FALSE
Cutaneous Melanoma	EGAD00001003388	MELA_0228	Tumour metastasis to distant location	29.7	19.7	12	12.6	3.8	59	59		TRUE	TRUE	TRUE	TRUE	FALSE
Cutaneous Melanoma	EGAD00001003388	MELA_0257	Tumour metastasis to distant location	56.8	34.8	21.7	22.1	4.56	177	177		TRUE	TRUE	TRUE	TRUE	FALSE
Cutaneous Melanoma	EGAD00001003388	MELA_0256	Tumour metastasis to distant location	57.2	42.8	26.8	29.3	11.4	59	59		TRUE	TRUE	TRUE	TRUE	TRUE
Cutaneous Melanoma	EGAD00001003388	MELA_0259	Tumour metastasis to distant location	39.9	27.1	16.5	21.7	6.09	118	118		TRUE	TRUE	TRUE	TRUE	FALSE
Cutaneous Melanoma	EGAD00001003388	MELA_0261	Primary tumour	8.43	5.23	3.23	3.04	0.38	59	59		FALSE	FALSE	FALSE	FALSE	FALSE
Cutaneous Melanoma	EGAD00001003388	MELA_0263	Primary tumour	7.12	3.99	2.53	3.42	0.38	0	0		FALSE	FALSE	FALSE	FALSE	FALSE
Cutaneous Melanoma	EGAD00001003388	MELA_0264	Primary tumour	2.34	1.48	0.889	0.38	0	0	0		FALSE	FALSE	FALSE	FALSE	FALSE
Cutaneous Melanoma	EGAD00001003388	MELA_0262	Primary tumour	138	88.1	55.1	59.7	12.9	531	354		TRUE	TRUE	TRUE	TRUE	TRUE
Cutaneous Melanoma	EGAD00001003388	MELA_0258	Primary tumour	8.89	6.23	3.93	4.95	1.9	59	59		FALSE	FALSE	FALSE	FALSE	FALSE
Lung Adenocarcinoma	n/a	D01_19_011	Tumour metastasis to local lymph node	17.1	10.9419	8.48939	4.56469	4.5	58.9936	58.9936		TRUE	TRUE	FALSE	FALSE	FALSE
Lung Adenocarcinoma	n/a	D01_20_024	Tumour metastasis to local lymph node	5.18133	3.2071	2.12908	0.760781	0.380391	58.9936	58.9936		FALSE	FALSE	FALSE	FALSE	FALSE
Lung Adenocarcinoma	n/a	D02_19_033	Tumour metastasis to local lymph node	2.745	2.12908	1.53618	0.760781	0	0	0		FALSE	FALSE	FALSE	FALSE	FALSE
Lung Adenocarcinoma	n/a	D02_19_034	Tumour metastasis to local lymph node	3.19233	2.10213	1.50922	1.90195	1.14117	117.987	117.987		FALSE	FALSE	FALSE	FALSE	FALSE
Lung Adenocarcinoma	n/a	D03_19_038	Tumour metastasis to local lymph node	3.23733	2.85675	2.10213	1.52156	0.760781	58.9936	58.9936		FALSE	FALSE	FALSE	FALSE	FALSE
Lung Adenocarcinoma	n/a	D03_19_055	Tumour metastasis to local lymph node	2.42633	2.26384	1.69788	1.90195	1.52156	58.9936	58.9936		FALSE	FALSE	FALSE	FALSE	FALSE
Lung Adenocarcinoma	n/a	D04_20_060	Tumour metastasis to local lymph node	52.021	32.2597	24.5249	12.9333	9.12938	58.9936	58.9936		TRUE	TRUE	TRUE	TRUE	FALSE
Lung Adenocarcinoma	n/a	D04_20_066	Tumour metastasis to local lymph node	5.37133	3.53051	2.56029	1.14117	1.14117	117.987	117.987		FALSE	FALSE	FALSE	FALSE	FALSE
Lung Adenocarcinoma	n/a	D04_20_072	Tumour metastasis to local lymph node	2.199	1.04	0.997166	1.52156	1.52156	117.987	117.987		FALSE	FALSE	FALSE	FALSE	FALSE
