# Supplementary material for: Comparison of actionable events detected in cancer genomes by whole-genome sequencing, in silico whole-exome and mutation panels
Source: ESMO Open. 2022 Jul 15;7(4):100540. doi: 10.1016/j.esmoop.2022.100540 (PMC9463385; doi:10.1016/j.esmoop.2022.100540)
Supplement: Supplementary Table S2 [file mmc4.xlsx]

## Sheet: Sheet1
Supplementary Table S2: Genome regions targeted by the comprehensive cancer panel used in this study
chrom	chromStart	chromEnd	name	score	strand	gene_id	transcript_id	gene_name	exon-intron_number
chr1	16174358	16174645	ENSG00000065526	.	+	ENSG00000065526	ENST00000375759	SPEN	exon_1
chr1	16199310	16199631	ENSG00000065526	.	+	ENSG00000065526	ENST00000375759	SPEN	exon_2
chr1	16199996	16200890	ENSG00000065526	.	+	ENSG00000065526	ENST00000438066	SPEN	exon_1
chr1	16199996	16200890	ENSG00000065526	.	+	ENSG00000065526	ENST00000471538	SPEN	exon_1
chr1	16202696	16203173	ENSG00000065526	.	+	ENSG00000065526	ENST00000375759	SPEN	exon_3
chr1	16202696	16203173	ENSG00000065526	.	+	ENSG00000065526	ENST00000438066	SPEN	exon_2
chr1	16202696	16203206	ENSG00000065526	.	+	ENSG00000065526	ENST00000471538	SPEN	exon_2
chr1	16203070	16203173	ENSG00000065526	.	+	ENSG00000065526	ENST00000442985	SPEN	exon_1
chr1	16235815	16235976	ENSG00000065526	.	+	ENSG00000065526	ENST00000375759	SPEN	exon_4
chr1	16235815	16235976	ENSG00000065526	.	+	ENSG00000065526	ENST00000438066	SPEN	exon_3
chr1	16235818	16235976	ENSG00000065526	.	+	ENSG00000065526	ENST00000442985	SPEN	exon_2
chr1	16237595	16237796	ENSG00000065526	.	+	ENSG00000065526	ENST00000375759	SPEN	exon_5
chr1	16237595	16237796	ENSG00000065526	.	+	ENSG00000065526	ENST00000438066	SPEN	exon_4
chr1	16237595	16237796	ENSG00000065526	.	+	ENSG00000065526	ENST00000442985	SPEN	exon_3
chr1	16242622	16242774	ENSG00000065526	.	+	ENSG00000065526	ENST00000375759	SPEN	exon_6
chr1	16242622	16242774	ENSG00000065526	.	+	ENSG00000065526	ENST00000442985	SPEN	exon_4
chr1	16245420	16245546	ENSG00000065526	.	+	ENSG00000065526	ENST00000375759	SPEN	exon_7
chr1	16245420	16245546	ENSG00000065526	.	+	ENSG00000065526	ENST00000442985	SPEN	exon_5
chr1	16245898	16246012	ENSG00000065526	.	+	ENSG00000065526	ENST00000375759	SPEN	exon_8
chr1	16245898	16246012	ENSG00000065526	.	+	ENSG00000065526	ENST00000442985	SPEN	exon_6
chr1	16247364	16247401	ENSG00000065526	.	+	ENSG00000065526	ENST00000442985	SPEN	exon_7
chr1	16247364	16247478	ENSG00000065526	.	+	ENSG00000065526	ENST00000375759	SPEN	exon_9
chr1	16248743	16248844	ENSG00000065526	.	+	ENSG00000065526	ENST00000375759	SPEN	exon_10
chr1	16254585	16262761	ENSG00000065526	.	+	ENSG00000065526	ENST00000375759	SPEN	exon_11
chr1	16263657	16264140	ENSG00000065526	.	+	ENSG00000065526	ENST00000375759	SPEN	exon_12
chr1	16264306	16264501	ENSG00000065526	.	+	ENSG00000065526	ENST00000375759	SPEN	exon_13
chr1	16265077	16265371	ENSG00000065526	.	+	ENSG00000065526	ENST00000487496	SPEN	exon_1
chr1	16265212	16265371	ENSG00000065526	.	+	ENSG00000065526	ENST00000375759	SPEN	exon_14
chr1	16265790	16266039	ENSG00000065526	.	+	ENSG00000065526	ENST00000487496	SPEN	exon_2
chr1	16265790	16266955	ENSG00000065526	.	+	ENSG00000065526	ENST00000375759	SPEN	exon_15
chr1	47023089	47024472	ENSG00000079277	.	-	ENSG00000079277	ENST00000342571	MKNK1	exon_11
chr1	47023089	47024472	ENSG00000079277	.	-	ENSG00000079277	ENST00000371946	MKNK1	exon_14
chr1	47023090	47024472	ENSG00000079277	.	-	ENSG00000079277	ENST00000341183	MKNK1	exon_12
chr1	47023090	47024472	ENSG00000079277	.	-	ENSG00000079277	ENST00000371944	MKNK1	exon_11
chr1	47023090	47024472	ENSG00000079277	.	-	ENSG00000079277	ENST00000371945	MKNK1	exon_13
chr1	47023904	47024472	ENSG00000079277	.	-	ENSG00000079277	ENST00000524749	MKNK1	exon_3
chr1	47024064	47024472	ENSG00000079277	.	-	ENSG00000079277	ENST00000528077	MKNK1	exon_11
chr1	47024370	47024472	ENSG00000079277	.	-	ENSG00000079277	ENST00000428112	MKNK1	exon_12
chr1	47024427	47024472	ENSG00000079277	.	-	ENSG00000079277	ENST00000532897	MKNK1	exon_6
chr1	47025905	47025949	ENSG00000079277	.	-	ENSG00000079277	ENST00000342571	MKNK1	exon_10
chr1	47025905	47025949	ENSG00000079277	.	-	ENSG00000079277	ENST00000371944	MKNK1	exon_10
chr1	47025905	47025949	ENSG00000079277	.	-	ENSG00000079277	ENST00000371945	MKNK1	exon_12
chr1	47025905	47025949	ENSG00000079277	.	-	ENSG00000079277	ENST00000371946	MKNK1	exon_13
chr1	47027148	47027314	ENSG00000079277	.	-	ENSG00000079277	ENST00000530528	MKNK1	exon_2
chr1	47027149	47027314	ENSG00000079277	.	-	ENSG00000079277	ENST00000341183	MKNK1	exon_11
chr1	47027149	47027314	ENSG00000079277	.	-	ENSG00000079277	ENST00000342571	MKNK1	exon_9
chr1	47027149	47027314	ENSG00000079277	.	-	ENSG00000079277	ENST00000371944	MKNK1	exon_9
chr1	47027149	47027314	ENSG00000079277	.	-	ENSG00000079277	ENST00000371945	MKNK1	exon_11
chr1	47027149	47027314	ENSG00000079277	.	-	ENSG00000079277	ENST00000371946	MKNK1	exon_12
chr1	47027149	47027314	ENSG00000079277	.	-	ENSG00000079277	ENST00000428112	MKNK1	exon_11
chr1	47027149	47027314	ENSG00000079277	.	-	ENSG00000079277	ENST00000528077	MKNK1	exon_10
chr1	47027149	47027314	ENSG00000079277	.	-	ENSG00000079277	ENST00000532897	MKNK1	exon_5
chr1	47027153	47027345	ENSG00000079277	.	-	ENSG00000079277	ENST00000531355	MKNK1	exon_10
chr1	47027243	47027314	ENSG00000079277	.	-	ENSG00000079277	ENST00000470237	MKNK1	exon_4
chr1	47028320	47028515	ENSG00000079277	.	-	ENSG00000079277	ENST00000341183	MKNK1	exon_10
chr1	47028320	47028515	ENSG00000079277	.	-	ENSG00000079277	ENST00000342571	MKNK1	exon_8
chr1	47028320	47028515	ENSG00000079277	.	-	ENSG00000079277	ENST00000371944	MKNK1	exon_8
chr1	47028320	47028515	ENSG00000079277	.	-	ENSG00000079277	ENST00000371945	MKNK1	exon_10
chr1	47028320	47028515	ENSG00000079277	.	-	ENSG00000079277	ENST00000371946	MKNK1	exon_11
chr1	47028320	47028515	ENSG00000079277	.	-	ENSG00000079277	ENST00000428112	MKNK1	exon_10
chr1	47028320	47028515	ENSG00000079277	.	-	ENSG00000079277	ENST00000470237	MKNK1	exon_3
chr1	47028320	47028515	ENSG00000079277	.	-	ENSG00000079277	ENST00000524749	MKNK1	exon_2
chr1	47028320	47028515	ENSG00000079277	.	-	ENSG00000079277	ENST00000528077	MKNK1	exon_9
chr1	47028320	47028515	ENSG00000079277	.	-	ENSG00000079277	ENST00000531355	MKNK1	exon_9
chr1	47028320	47028515	ENSG00000079277	.	-	ENSG00000079277	ENST00000532897	MKNK1	exon_4
chr1	47028320	47028707	ENSG00000079277	.	-	ENSG00000079277	ENST00000530528	MKNK1	exon_1
chr1	47028370	47028515	ENSG00000079277	.	-	ENSG00000079277	ENST00000524417	MKNK1	exon_2
chr1	47028420	47028515	ENSG00000079277	.	-	ENSG00000079277	ENST00000460098	MKNK1	exon_3
chr1	47030712	47030735	ENSG00000079277	.	-	ENSG00000079277	ENST00000524749	MKNK1	exon_1
chr1	47030712	47030808	ENSG00000079277	.	-	ENSG00000079277	ENST00000341183	MKNK1	exon_9
chr1	47030712	47030808	ENSG00000079277	.	-	ENSG00000079277	ENST00000342571	MKNK1	exon_7
chr1	47030712	47030808	ENSG00000079277	.	-	ENSG00000079277	ENST00000371944	MKNK1	exon_7
chr1	47030712	47030808	ENSG00000079277	.	-	ENSG00000079277	ENST00000371945	MKNK1	exon_9
chr1	47030712	47030808	ENSG00000079277	.	-	ENSG00000079277	ENST00000371946	MKNK1	exon_10
chr1	47030712	47030808	ENSG00000079277	.	-	ENSG00000079277	ENST00000428112	MKNK1	exon_9
chr1	47030712	47030808	ENSG00000079277	.	-	ENSG00000079277	ENST00000460098	MKNK1	exon_2
chr1	47030712	47030808	ENSG00000079277	.	-	ENSG00000079277	ENST00000470237	MKNK1	exon_2
chr1	47030712	47030808	ENSG00000079277	.	-	ENSG00000079277	ENST00000528077	MKNK1	exon_8
chr1	47030712	47030808	ENSG00000079277	.	-	ENSG00000079277	ENST00000531355	MKNK1	exon_8
chr1	47030712	47030808	ENSG00000079277	.	-	ENSG00000079277	ENST00000532897	MKNK1	exon_3
chr1	47030712	47031098	ENSG00000079277	.	-	ENSG00000079277	ENST00000524417	MKNK1	exon_1
chr1	47033909	47034109	ENSG00000079277	.	-	ENSG00000079277	ENST00000470237	MKNK1	exon_1
chr1	47033988	47034134	ENSG00000079277	.	-	ENSG00000079277	ENST00000460098	MKNK1	exon_1
chr1	47034114	47034170	ENSG00000079277	.	-	ENSG00000079277	ENST00000341183	MKNK1	exon_8
chr1	47034114	47034170	ENSG00000079277	.	-	ENSG00000079277	ENST00000342571	MKNK1	exon_6
chr1	47034114	47034170	ENSG00000079277	.	-	ENSG00000079277	ENST00000371944	MKNK1	exon_6
chr1	47034114	47034170	ENSG00000079277	.	-	ENSG00000079277	ENST00000371945	MKNK1	exon_8
chr1	47034114	47034170	ENSG00000079277	.	-	ENSG00000079277	ENST00000371946	MKNK1	exon_9
chr1	47034114	47034170	ENSG00000079277	.	-	ENSG00000079277	ENST00000428112	MKNK1	exon_8
chr1	47034114	47034170	ENSG00000079277	.	-	ENSG00000079277	ENST00000528077	MKNK1	exon_7
chr1	47034114	47034170	ENSG00000079277	.	-	ENSG00000079277	ENST00000531355	MKNK1	exon_7
chr1	47034114	47034170	ENSG00000079277	.	-	ENSG00000079277	ENST00000532783	MKNK1	exon_7
chr1	47034114	47034170	ENSG00000079277	.	-	ENSG00000079277	ENST00000532897	MKNK1	exon_2
chr1	47034127	47034170	ENSG00000079277	.	-	ENSG00000079277	ENST00000496619	MKNK1	exon_8
chr1	47037088	47037211	ENSG00000079277	.	-	ENSG00000079277	ENST00000371946	MKNK1	exon_8
chr1	47037734	47037839	ENSG00000079277	.	-	ENSG00000079277	ENST00000341183	MKNK1	exon_7
chr1	47037734	47037839	ENSG00000079277	.	-	ENSG00000079277	ENST00000342571	MKNK1	exon_5
chr1	47037734	47037839	ENSG00000079277	.	-	ENSG00000079277	ENST00000371944	MKNK1	exon_5
chr1	47037734	47037839	ENSG00000079277	.	-	ENSG00000079277	ENST00000371945	MKNK1	exon_7
chr1	47037734	47037839	ENSG00000079277	.	-	ENSG00000079277	ENST00000371946	MKNK1	exon_7
chr1	47037734	47037839	ENSG00000079277	.	-	ENSG00000079277	ENST00000428112	MKNK1	exon_7
chr1	47037734	47037839	ENSG00000079277	.	-	ENSG00000079277	ENST00000496619	MKNK1	exon_7
chr1	47037734	47037839	ENSG00000079277	.	-	ENSG00000079277	ENST00000528077	MKNK1	exon_6
chr1	47037734	47037839	ENSG00000079277	.	-	ENSG00000079277	ENST00000531355	MKNK1	exon_6
chr1	47037734	47037839	ENSG00000079277	.	-	ENSG00000079277	ENST00000532783	MKNK1	exon_6
chr1	47037734	47037972	ENSG00000079277	.	-	ENSG00000079277	ENST00000532897	MKNK1	exon_1
chr1	47037780	47037839	ENSG00000079277	.	-	ENSG00000079277	ENST00000528237	MKNK1	exon_7
chr1	47037829	47037839	ENSG00000079277	.	-	ENSG00000079277	ENST00000526513	MKNK1	exon_8
chr1	47039405	47042326	ENSG00000079277	.	-	ENSG00000079277	ENST00000484301	MKNK1	exon_6
chr1	47040146	47040692	ENSG00000079277	.	-	ENSG00000079277	ENST00000545730	MKNK1	exon_6
chr1	47040497	47040692	ENSG00000079277	.	-	ENSG00000079277	ENST00000486716	MKNK1	exon_5
chr1	47040618	47040692	ENSG00000079277	.	-	ENSG00000079277	ENST00000341183	MKNK1	exon_6
chr1	47040618	47040692	ENSG00000079277	.	-	ENSG00000079277	ENST00000371945	MKNK1	exon_6
chr1	47040618	47040692	ENSG00000079277	.	-	ENSG00000079277	ENST00000371946	MKNK1	exon_6
chr1	47040618	47040692	ENSG00000079277	.	-	ENSG00000079277	ENST00000428112	MKNK1	exon_6
chr1	47040618	47040692	ENSG00000079277	.	-	ENSG00000079277	ENST00000496619	MKNK1	exon_6
chr1	47040618	47040692	ENSG00000079277	.	-	ENSG00000079277	ENST00000526513	MKNK1	exon_7
chr1	47040618	47040692	ENSG00000079277	.	-	ENSG00000079277	ENST00000528237	MKNK1	exon_6
chr1	47040618	47040692	ENSG00000079277	.	-	ENSG00000079277	ENST00000531355	MKNK1	exon_5
chr1	47040618	47040692	ENSG00000079277	.	-	ENSG00000079277	ENST00000532783	MKNK1	exon_5
chr1	47041939	47042326	ENSG00000079277	.	-	ENSG00000079277	ENST00000480531	MKNK1	exon_4
chr1	47042246	47042326	ENSG00000079277	.	-	ENSG00000079277	ENST00000341183	MKNK1	exon_5
chr1	47042246	47042326	ENSG00000079277	.	-	ENSG00000079277	ENST00000342571	MKNK1	exon_4
chr1	47042246	47042326	ENSG00000079277	.	-	ENSG00000079277	ENST00000371944	MKNK1	exon_4
chr1	47042246	47042326	ENSG00000079277	.	-	ENSG00000079277	ENST00000371945	MKNK1	exon_5
chr1	47042246	47042326	ENSG00000079277	.	-	ENSG00000079277	ENST00000371946	MKNK1	exon_5
chr1	47042246	47042326	ENSG00000079277	.	-	ENSG00000079277	ENST00000428112	MKNK1	exon_5
chr1	47042246	47042326	ENSG00000079277	.	-	ENSG00000079277	ENST00000486716	MKNK1	exon_4
chr1	47042246	47042326	ENSG00000079277	.	-	ENSG00000079277	ENST00000496619	MKNK1	exon_5
chr1	47042246	47042326	ENSG00000079277	.	-	ENSG00000079277	ENST00000526513	MKNK1	exon_6
chr1	47042246	47042326	ENSG00000079277	.	-	ENSG00000079277	ENST00000528077	MKNK1	exon_5
chr1	47042246	47042326	ENSG00000079277	.	-	ENSG00000079277	ENST00000528237	MKNK1	exon_5
chr1	47042246	47042326	ENSG00000079277	.	-	ENSG00000079277	ENST00000531355	MKNK1	exon_4
chr1	47042246	47042326	ENSG00000079277	.	-	ENSG00000079277	ENST00000532783	MKNK1	exon_4
chr1	47042246	47042326	ENSG00000079277	.	-	ENSG00000079277	ENST00000545730	MKNK1	exon_5
chr1	47042255	47042326	ENSG00000079277	.	-	ENSG00000079277	ENST00000529170	MKNK1	exon_5
chr1	47042260	47042326	ENSG00000079277	.	-	ENSG00000079277	ENST00000531769	MKNK1	exon_5
chr1	47046105	47046299	ENSG00000079277	.	-	ENSG00000079277	ENST00000465783	MKNK1	exon_3
chr1	47046111	47046299	ENSG00000079277	.	-	ENSG00000079277	ENST00000474868	MKNK1	exon_4
chr1	47046201	47046299	ENSG00000079277	.	-	ENSG00000079277	ENST00000341183	MKNK1	exon_4
chr1	47046201	47046299	ENSG00000079277	.	-	ENSG00000079277	ENST00000342571	MKNK1	exon_3
chr1	47046201	47046299	ENSG00000079277	.	-	ENSG00000079277	ENST00000371944	MKNK1	exon_3
chr1	47046201	47046299	ENSG00000079277	.	-	ENSG00000079277	ENST00000371945	MKNK1	exon_4
chr1	47046201	47046299	ENSG00000079277	.	-	ENSG00000079277	ENST00000371946	MKNK1	exon_4
chr1	47046201	47046299	ENSG00000079277	.	-	ENSG00000079277	ENST00000428112	MKNK1	exon_4
chr1	47046201	47046299	ENSG00000079277	.	-	ENSG00000079277	ENST00000480531	MKNK1	exon_3
chr1	47046201	47046299	ENSG00000079277	.	-	ENSG00000079277	ENST00000484301	MKNK1	exon_5
chr1	47046201	47046299	ENSG00000079277	.	-	ENSG00000079277	ENST00000486716	MKNK1	exon_3
chr1	47046201	47046299	ENSG00000079277	.	-	ENSG00000079277	ENST00000496619	MKNK1	exon_4
chr1	47046201	47046299	ENSG00000079277	.	-	ENSG00000079277	ENST00000526513	MKNK1	exon_5
chr1	47046201	47046299	ENSG00000079277	.	-	ENSG00000079277	ENST00000528077	MKNK1	exon_4
chr1	47046201	47046299	ENSG00000079277	.	-	ENSG00000079277	ENST00000528237	MKNK1	exon_4
chr1	47046201	47046299	ENSG00000079277	.	-	ENSG00000079277	ENST00000529170	MKNK1	exon_4
chr1	47046201	47046299	ENSG00000079277	.	-	ENSG00000079277	ENST00000531769	MKNK1	exon_4
chr1	47046201	47046299	ENSG00000079277	.	-	ENSG00000079277	ENST00000532783	MKNK1	exon_3
chr1	47046201	47046299	ENSG00000079277	.	-	ENSG00000079277	ENST00000545730	MKNK1	exon_4
chr1	47046267	47046299	ENSG00000079277	.	-	ENSG00000079277	ENST00000532110	MKNK1	exon_4
chr1	47048485	47048577	ENSG00000079277	.	-	ENSG00000079277	ENST00000484301	MKNK1	exon_4
chr1	47048485	47048595	ENSG00000079277	.	-	ENSG00000079277	ENST00000526513	MKNK1	exon_4
chr1	47048899	47049001	ENSG00000079277	.	-	ENSG00000079277	ENST00000341183	MKNK1	exon_3
chr1	47048899	47049001	ENSG00000079277	.	-	ENSG00000079277	ENST00000342571	MKNK1	exon_2
chr1	47048899	47049001	ENSG00000079277	.	-	ENSG00000079277	ENST00000371944	MKNK1	exon_2
chr1	47048899	47049001	ENSG00000079277	.	-	ENSG00000079277	ENST00000371945	MKNK1	exon_3
chr1	47048899	47049001	ENSG00000079277	.	-	ENSG00000079277	ENST00000371946	MKNK1	exon_3
chr1	47048899	47049001	ENSG00000079277	.	-	ENSG00000079277	ENST00000428112	MKNK1	exon_3
chr1	47048899	47049001	ENSG00000079277	.	-	ENSG00000079277	ENST00000465783	MKNK1	exon_2
chr1	47048899	47049001	ENSG00000079277	.	-	ENSG00000079277	ENST00000474868	MKNK1	exon_3
chr1	47048899	47049001	ENSG00000079277	.	-	ENSG00000079277	ENST00000480531	MKNK1	exon_2
chr1	47048899	47049001	ENSG00000079277	.	-	ENSG00000079277	ENST00000484301	MKNK1	exon_3
chr1	47048899	47049001	ENSG00000079277	.	-	ENSG00000079277	ENST00000486716	MKNK1	exon_2
chr1	47048899	47049001	ENSG00000079277	.	-	ENSG00000079277	ENST00000496619	MKNK1	exon_3
chr1	47048899	47049001	ENSG00000079277	.	-	ENSG00000079277	ENST00000526513	MKNK1	exon_3
chr1	47048899	47049001	ENSG00000079277	.	-	ENSG00000079277	ENST00000528077	MKNK1	exon_3
chr1	47048899	47049001	ENSG00000079277	.	-	ENSG00000079277	ENST00000528237	MKNK1	exon_3
chr1	47048899	47049001	ENSG00000079277	.	-	ENSG00000079277	ENST00000529170	MKNK1	exon_3
chr1	47048899	47049001	ENSG00000079277	.	-	ENSG00000079277	ENST00000531355	MKNK1	exon_3
chr1	47048899	47049001	ENSG00000079277	.	-	ENSG00000079277	ENST00000531769	MKNK1	exon_3
chr1	47048899	47049001	ENSG00000079277	.	-	ENSG00000079277	ENST00000532110	MKNK1	exon_3
chr1	47048899	47049001	ENSG00000079277	.	-	ENSG00000079277	ENST00000532783	MKNK1	exon_2
chr1	47048899	47049001	ENSG00000079277	.	-	ENSG00000079277	ENST00000545730	MKNK1	exon_3
chr1	47050175	47050475	ENSG00000079277	.	-	ENSG00000079277	ENST00000477883	MKNK1	exon_2
chr1	47050218	47050475	ENSG00000079277	.	-	ENSG00000079277	ENST00000525888	MKNK1	exon_4
chr1	47051167	47051232	ENSG00000079277	.	-	ENSG00000079277	ENST00000532783	MKNK1	exon_1
chr1	47051545	47051607	ENSG00000079277	.	-	ENSG00000079277	ENST00000480531	MKNK1	exon_1
chr1	47051545	47051643	ENSG00000079277	.	-	ENSG00000079277	ENST00000342571	MKNK1	exon_1
chr1	47051545	47051643	ENSG00000079277	.	-	ENSG00000079277	ENST00000371944	MKNK1	exon_1
chr1	47051545	47051646	ENSG00000079277	.	-	ENSG00000079277	ENST00000474868	MKNK1	exon_2
chr1	47051545	47051646	ENSG00000079277	.	-	ENSG00000079277	ENST00000484301	MKNK1	exon_2
chr1	47051545	47051646	ENSG00000079277	.	-	ENSG00000079277	ENST00000525888	MKNK1	exon_3
chr1	47051545	47051646	ENSG00000079277	.	-	ENSG00000079277	ENST00000528237	MKNK1	exon_2
chr1	47051545	47051941	ENSG00000079277	.	-	ENSG00000079277	ENST00000477883	MKNK1	exon_1
chr1	47051905	47051931	ENSG00000079277	.	-	ENSG00000079277	ENST00000528237	MKNK1	exon_1
chr1	47059194	47059524	ENSG00000079277	.	-	ENSG00000079277	ENST00000468852	MKNK1	exon_3
chr1	47059784	47059878	ENSG00000079277	.	-	ENSG00000079277	ENST00000484301	MKNK1	exon_1
chr1	47059784	47059903	ENSG00000079277	.	-	ENSG00000079277	ENST00000486716	MKNK1	exon_1
chr1	47059784	47059933	ENSG00000079277	.	-	ENSG00000079277	ENST00000474868	MKNK1	exon_1
chr1	47059784	47059952	ENSG00000079277	.	-	ENSG00000079277	ENST00000341183	MKNK1	exon_2
chr1	47059784	47059952	ENSG00000079277	.	-	ENSG00000079277	ENST00000371945	MKNK1	exon_2
chr1	47059784	47059952	ENSG00000079277	.	-	ENSG00000079277	ENST00000371946	MKNK1	exon_2
chr1	47059784	47059952	ENSG00000079277	.	-	ENSG00000079277	ENST00000428112	MKNK1	exon_2
chr1	47059784	47059952	ENSG00000079277	.	-	ENSG00000079277	ENST00000465783	MKNK1	exon_1
chr1	47059784	47059952	ENSG00000079277	.	-	ENSG00000079277	ENST00000468852	MKNK1	exon_2
chr1	47059784	47059952	ENSG00000079277	.	-	ENSG00000079277	ENST00000496619	MKNK1	exon_2
chr1	47059784	47059952	ENSG00000079277	.	-	ENSG00000079277	ENST00000525888	MKNK1	exon_2
chr1	47059784	47059952	ENSG00000079277	.	-	ENSG00000079277	ENST00000526513	MKNK1	exon_2
chr1	47059784	47059952	ENSG00000079277	.	-	ENSG00000079277	ENST00000528077	MKNK1	exon_2
chr1	47059784	47059952	ENSG00000079277	.	-	ENSG00000079277	ENST00000529170	MKNK1	exon_2
chr1	47059784	47059952	ENSG00000079277	.	-	ENSG00000079277	ENST00000531355	MKNK1	exon_2
chr1	47059784	47059952	ENSG00000079277	.	-	ENSG00000079277	ENST00000531769	MKNK1	exon_2
chr1	47059784	47059952	ENSG00000079277	.	-	ENSG00000079277	ENST00000532110	MKNK1	exon_2
chr1	47059784	47059952	ENSG00000079277	.	-	ENSG00000079277	ENST00000545730	MKNK1	exon_2
chr1	47060539	47060731	ENSG00000079277	.	-	ENSG00000079277	ENST00000532110	MKNK1	exon_1
chr1	47069836	47069927	ENSG00000079277	.	-	ENSG00000079277	ENST00000529170	MKNK1	exon_1
chr1	47069856	47069886	ENSG00000079277	.	-	ENSG00000079277	ENST00000371946	MKNK1	exon_1
chr1	47069856	47069896	ENSG00000079277	.	-	ENSG00000079277	ENST00000526513	MKNK1	exon_1
chr1	47069856	47069909	ENSG00000079277	.	-	ENSG00000079277	ENST00000371945	MKNK1	exon_1
chr1	47069856	47069918	ENSG00000079277	.	-	ENSG00000079277	ENST00000525888	MKNK1	exon_1
chr1	47069856	47069940	ENSG00000079277	.	-	ENSG00000079277	ENST00000528077	MKNK1	exon_1
chr1	47069856	47069942	ENSG00000079277	.	-	ENSG00000079277	ENST00000468852	MKNK1	exon_1
chr1	47069856	47069966	ENSG00000079277	.	-	ENSG00000079277	ENST00000341183	MKNK1	exon_1
chr1	47069898	47069927	ENSG00000079277	.	-	ENSG00000079277	ENST00000428112	MKNK1	exon_1
chr1	47069898	47069951	ENSG00000079277	.	-	ENSG00000079277	ENST00000531355	MKNK1	exon_1
chr1	47069898	47069966	ENSG00000079277	.	-	ENSG00000079277	ENST00000496619	MKNK1	exon_1
chr1	47082382	47082515	ENSG00000079277	.	-	ENSG00000079277	ENST00000531769	MKNK1	exon_1
chr1	47082382	47082515	ENSG00000079277	.	-	ENSG00000079277	ENST00000545730	MKNK1	exon_1
chr1	46713359	46713418	ENSG00000085999	.	+	ENSG00000085999	ENST00000463715	RAD54L	exon_1
chr1	46713366	46713418	ENSG00000085999	.	+	ENSG00000085999	ENST00000442598	RAD54L	exon_1
chr1	46713371	46713418	ENSG00000085999	.	+	ENSG00000085999	ENST00000493985	RAD54L	exon_1
chr1	46713403	46714080	ENSG00000085999	.	+	ENSG00000085999	ENST00000371975	RAD54L	exon_1
chr1	46713440	46713473	ENSG00000085999	.	+	ENSG00000085999	ENST00000469835	RAD54L	exon_1
chr1	46714015	46714080	ENSG00000085999	.	+	ENSG00000085999	ENST00000442598	RAD54L	exon_2
chr1	46714070	46714080	ENSG00000085999	.	+	ENSG00000085999	ENST00000469835	RAD54L	exon_2
chr1	46714183	46714270	ENSG00000085999	.	+	ENSG00000085999	ENST00000371975	RAD54L	exon_2
chr1	46714183	46714270	ENSG00000085999	.	+	ENSG00000085999	ENST00000442598	RAD54L	exon_3
chr1	46714183	46714270	ENSG00000085999	.	+	ENSG00000085999	ENST00000463715	RAD54L	exon_2
chr1	46714183	46714270	ENSG00000085999	.	+	ENSG00000085999	ENST00000469835	RAD54L	exon_3
chr1	46714183	46714270	ENSG00000085999	.	+	ENSG00000085999	ENST00000487700	RAD54L	exon_1
chr1	46714183	46714270	ENSG00000085999	.	+	ENSG00000085999	ENST00000493032	RAD54L	exon_1
chr1	46714183	46714270	ENSG00000085999	.	+	ENSG00000085999	ENST00000493985	RAD54L	exon_2
chr1	46715671	46715791	ENSG00000085999	.	+	ENSG00000085999	ENST00000371975	RAD54L	exon_3
chr1	46715671	46715791	ENSG00000085999	.	+	ENSG00000085999	ENST00000442598	RAD54L	exon_4
chr1	46715671	46715791	ENSG00000085999	.	+	ENSG00000085999	ENST00000463715	RAD54L	exon_3
chr1	46715671	46715791	ENSG00000085999	.	+	ENSG00000085999	ENST00000469835	RAD54L	exon_4
chr1	46715671	46715791	ENSG00000085999	.	+	ENSG00000085999	ENST00000487700	RAD54L	exon_2
chr1	46715671	46715791	ENSG00000085999	.	+	ENSG00000085999	ENST00000493032	RAD54L	exon_2
chr1	46715671	46715791	ENSG00000085999	.	+	ENSG00000085999	ENST00000493985	RAD54L	exon_3
chr1	46724357	46724418	ENSG00000085999	.	+	ENSG00000085999	ENST00000371975	RAD54L	exon_4
chr1	46724357	46724418	ENSG00000085999	.	+	ENSG00000085999	ENST00000442598	RAD54L	exon_5
chr1	46724357	46724418	ENSG00000085999	.	+	ENSG00000085999	ENST00000463715	RAD54L	exon_4
chr1	46724357	46724418	ENSG00000085999	.	+	ENSG00000085999	ENST00000469835	RAD54L	exon_5
chr1	46724357	46724418	ENSG00000085999	.	+	ENSG00000085999	ENST00000487700	RAD54L	exon_3
chr1	46724357	46724418	ENSG00000085999	.	+	ENSG00000085999	ENST00000493032	RAD54L	exon_3
chr1	46724357	46724418	ENSG00000085999	.	+	ENSG00000085999	ENST00000493985	RAD54L	exon_4
chr1	46725635	46725763	ENSG00000085999	.	+	ENSG00000085999	ENST00000487700	RAD54L	exon_4
chr1	46725635	46725771	ENSG00000085999	.	+	ENSG00000085999	ENST00000371975	RAD54L	exon_5
chr1	46725635	46725771	ENSG00000085999	.	+	ENSG00000085999	ENST00000442598	RAD54L	exon_6
chr1	46725635	46725771	ENSG00000085999	.	+	ENSG00000085999	ENST00000463715	RAD54L	exon_5
chr1	46725635	46725771	ENSG00000085999	.	+	ENSG00000085999	ENST00000469835	RAD54L	exon_6
chr1	46725635	46725771	ENSG00000085999	.	+	ENSG00000085999	ENST00000472889	RAD54L	exon_1
chr1	46725635	46725771	ENSG00000085999	.	+	ENSG00000085999	ENST00000493985	RAD54L	exon_5
chr1	46726213	46726283	ENSG00000085999	.	+	ENSG00000085999	ENST00000371975	RAD54L	exon_6
chr1	46726213	46726283	ENSG00000085999	.	+	ENSG00000085999	ENST00000442598	RAD54L	exon_7
chr1	46726213	46726283	ENSG00000085999	.	+	ENSG00000085999	ENST00000469835	RAD54L	exon_7
chr1	46726213	46726283	ENSG00000085999	.	+	ENSG00000085999	ENST00000472889	RAD54L	exon_2
chr1	46726213	46726283	ENSG00000085999	.	+	ENSG00000085999	ENST00000493032	RAD54L	exon_4
chr1	46726213	46726283	ENSG00000085999	.	+	ENSG00000085999	ENST00000493985	RAD54L	exon_6
chr1	46726398	46726529	ENSG00000085999	.	+	ENSG00000085999	ENST00000469835	RAD54L	exon_8
chr1	46726398	46726687	ENSG00000085999	.	+	ENSG00000085999	ENST00000371975	RAD54L	exon_7
chr1	46726398	46726687	ENSG00000085999	.	+	ENSG00000085999	ENST00000442598	RAD54L	exon_8
chr1	46726398	46726687	ENSG00000085999	.	+	ENSG00000085999	ENST00000472889	RAD54L	exon_3
chr1	46726398	46726687	ENSG00000085999	.	+	ENSG00000085999	ENST00000493032	RAD54L	exon_5
chr1	46726398	46726687	ENSG00000085999	.	+	ENSG00000085999	ENST00000493985	RAD54L	exon_7
chr1	46726519	46726746	ENSG00000085999	.	+	ENSG00000085999	ENST00000473251	RAD54L	exon_1
chr1	46726530	46726687	ENSG00000085999	.	+	ENSG00000085999	ENST00000463715	RAD54L	exon_6
chr1	46726932	46727030	ENSG00000085999	.	+	ENSG00000085999	ENST00000463715	RAD54L	exon_7
chr1	46726932	46727057	ENSG00000085999	.	+	ENSG00000085999	ENST00000371975	RAD54L	exon_8
chr1	46726932	46727057	ENSG00000085999	.	+	ENSG00000085999	ENST00000442598	RAD54L	exon_9
chr1	46726932	46727057	ENSG00000085999	.	+	ENSG00000085999	ENST00000473251	RAD54L	exon_2
chr1	46726935	46727057	ENSG00000085999	.	+	ENSG00000085999	ENST00000472889	RAD54L	exon_4
chr1	46727009	46727057	ENSG00000085999	.	+	ENSG00000085999	ENST00000476687	RAD54L	exon_1
chr1	46733130	46733280	ENSG00000085999	.	+	ENSG00000085999	ENST00000472889	RAD54L	exon_5
chr1	46733130	46733281	ENSG00000085999	.	+	ENSG00000085999	ENST00000371975	RAD54L	exon_9
chr1	46733130	46733281	ENSG00000085999	.	+	ENSG00000085999	ENST00000442598	RAD54L	exon_10
chr1	46733130	46733281	ENSG00000085999	.	+	ENSG00000085999	ENST00000473251	RAD54L	exon_3
chr1	46733130	46733281	ENSG00000085999	.	+	ENSG00000085999	ENST00000476687	RAD54L	exon_2
chr1	46733180	46733256	ENSG00000085999	.	+	ENSG00000085999	ENST00000487700	RAD54L	exon_5
chr1	46736330	46736457	ENSG00000085999	.	+	ENSG00000085999	ENST00000371975	RAD54L	exon_10
chr1	46736330	46736457	ENSG00000085999	.	+	ENSG00000085999	ENST00000442598	RAD54L	exon_11
chr1	46736330	46736457	ENSG00000085999	.	+	ENSG00000085999	ENST00000473251	RAD54L	exon_4
chr1	46738137	46738212	ENSG00000085999	.	+	ENSG00000085999	ENST00000371975	RAD54L	exon_11
chr1	46738137	46738212	ENSG00000085999	.	+	ENSG00000085999	ENST00000442598	RAD54L	exon_12
chr1	46738137	46738212	ENSG00000085999	.	+	ENSG00000085999	ENST00000473251	RAD54L	exon_5
chr1	46738137	46738212	ENSG00000085999	.	+	ENSG00000085999	ENST00000476687	RAD54L	exon_3
chr1	46738137	46738212	ENSG00000085999	.	+	ENSG00000085999	ENST00000488942	RAD54L	exon_1
chr1	46738176	46738212	ENSG00000085999	.	+	ENSG00000085999	ENST00000459678	RAD54L	exon_1
chr1	46738343	46738472	ENSG00000085999	.	+	ENSG00000085999	ENST00000473251	RAD54L	exon_6
chr1	46738343	46738474	ENSG00000085999	.	+	ENSG00000085999	ENST00000371975	RAD54L	exon_12
chr1	46738343	46738474	ENSG00000085999	.	+	ENSG00000085999	ENST00000442598	RAD54L	exon_13
chr1	46738343	46738474	ENSG00000085999	.	+	ENSG00000085999	ENST00000459678	RAD54L	exon_2
chr1	46738343	46738474	ENSG00000085999	.	+	ENSG00000085999	ENST00000476687	RAD54L	exon_4
chr1	46738343	46738474	ENSG00000085999	.	+	ENSG00000085999	ENST00000488942	RAD54L	exon_2
chr1	46739026	46739137	ENSG00000085999	.	+	ENSG00000085999	ENST00000371975	RAD54L	exon_13
chr1	46739026	46739137	ENSG00000085999	.	+	ENSG00000085999	ENST00000442598	RAD54L	exon_14
chr1	46739026	46739137	ENSG00000085999	.	+	ENSG00000085999	ENST00000459678	RAD54L	exon_3
chr1	46739026	46739137	ENSG00000085999	.	+	ENSG00000085999	ENST00000476687	RAD54L	exon_5
chr1	46739295	46739353	ENSG00000085999	.	+	ENSG00000085999	ENST00000476687	RAD54L	exon_6
chr1	46739295	46739419	ENSG00000085999	.	+	ENSG00000085999	ENST00000371975	RAD54L	exon_14
chr1	46739295	46739419	ENSG00000085999	.	+	ENSG00000085999	ENST00000442598	RAD54L	exon_15
chr1	46739295	46739419	ENSG00000085999	.	+	ENSG00000085999	ENST00000488942	RAD54L	exon_3
chr1	46739809	46739888	ENSG00000085999	.	+	ENSG00000085999	ENST00000371975	RAD54L	exon_15
chr1	46739809	46739888	ENSG00000085999	.	+	ENSG00000085999	ENST00000442598	RAD54L	exon_16
chr1	46739809	46739888	ENSG00000085999	.	+	ENSG00000085999	ENST00000459678	RAD54L	exon_4
chr1	46739809	46739888	ENSG00000085999	.	+	ENSG00000085999	ENST00000488942	RAD54L	exon_4
chr1	46740209	46740389	ENSG00000085999	.	+	ENSG00000085999	ENST00000371975	RAD54L	exon_16
chr1	46740209	46740389	ENSG00000085999	.	+	ENSG00000085999	ENST00000442598	RAD54L	exon_17
chr1	46740209	46740389	ENSG00000085999	.	+	ENSG00000085999	ENST00000459678	RAD54L	exon_5
chr1	46740209	46740389	ENSG00000085999	.	+	ENSG00000085999	ENST00000488942	RAD54L	exon_5
chr1	46743488	46743652	ENSG00000085999	.	+	ENSG00000085999	ENST00000371975	RAD54L	exon_17
chr1	46743488	46743652	ENSG00000085999	.	+	ENSG00000085999	ENST00000442598	RAD54L	exon_18
chr1	46743488	46743652	ENSG00000085999	.	+	ENSG00000085999	ENST00000459678	RAD54L	exon_6
chr1	46743488	46743652	ENSG00000085999	.	+	ENSG00000085999	ENST00000488942	RAD54L	exon_6
chr1	46743743	46743817	ENSG00000085999	.	+	ENSG00000085999	ENST00000459678	RAD54L	exon_7
chr1	46743743	46744111	ENSG00000085999	.	+	ENSG00000085999	ENST00000488942	RAD54L	exon_7
chr1	46743743	46744144	ENSG00000085999	.	+	ENSG00000085999	ENST00000371975	RAD54L	exon_18
chr1	46743743	46744145	ENSG00000085999	.	+	ENSG00000085999	ENST00000442598	RAD54L	exon_19
chr1	241660902	241661270	ENSG00000091483	.	-	ENSG00000091483	ENST00000366560	FH	exon_10
chr1	241663736	241663890	ENSG00000091483	.	-	ENSG00000091483	ENST00000366560	FH	exon_9
chr1	241665742	241665870	ENSG00000091483	.	-	ENSG00000091483	ENST00000366560	FH	exon_8
chr1	241667341	241667545	ENSG00000091483	.	-	ENSG00000091483	ENST00000366560	FH	exon_7
chr1	241669302	241669468	ENSG00000091483	.	-	ENSG00000091483	ENST00000366560	FH	exon_6
chr1	241671902	241672085	ENSG00000091483	.	-	ENSG00000091483	ENST00000366560	FH	exon_5
chr1	241675166	241675443	ENSG00000091483	.	-	ENSG00000091483	ENST00000497042	FH	exon_2
chr1	241675266	241675443	ENSG00000091483	.	-	ENSG00000091483	ENST00000366560	FH	exon_4
chr1	241676902	241676976	ENSG00000091483	.	-	ENSG00000091483	ENST00000497042	FH	exon_1
chr1	241676902	241677013	ENSG00000091483	.	-	ENSG00000091483	ENST00000366560	FH	exon_3
chr1	241676979	241677013	ENSG00000091483	.	-	ENSG00000091483	ENST00000493477	FH	exon_3
chr1	241680481	241680616	ENSG00000091483	.	-	ENSG00000091483	ENST00000366560	FH	exon_2
chr1	241680481	241680616	ENSG00000091483	.	-	ENSG00000091483	ENST00000493477	FH	exon_2
chr1	241682359	241682604	ENSG00000091483	.	-	ENSG00000091483	ENST00000493477	FH	exon_1
chr1	241682890	241683061	ENSG00000091483	.	-	ENSG00000091483	ENST00000366560	FH	exon_1
chr1	8064463	8064618	ENSG00000116285	.	-	ENSG00000116285	ENST00000474874	ERRFI1	exon_3
chr1	8071778	8074456	ENSG00000116285	.	-	ENSG00000116285	ENST00000377482	ERRFI1	exon_4
chr1	8073486	8075444	ENSG00000116285	.	-	ENSG00000116285	ENST00000467067	ERRFI1	exon_2
chr1	8073798	8074456	ENSG00000116285	.	-	ENSG00000116285	ENST00000469499	ERRFI1	exon_3
chr1	8074099	8074456	ENSG00000116285	.	-	ENSG00000116285	ENST00000487559	ERRFI1	exon_4
chr1	8075367	8075444	ENSG00000116285	.	-	ENSG00000116285	ENST00000377482	ERRFI1	exon_3
chr1	8075367	8075460	ENSG00000116285	.	-	ENSG00000116285	ENST00000487559	ERRFI1	exon_3
chr1	8075554	8075693	ENSG00000116285	.	-	ENSG00000116285	ENST00000467067	ERRFI1	exon_1
chr1	8075554	8075752	ENSG00000116285	.	-	ENSG00000116285	ENST00000377482	ERRFI1	exon_2
chr1	8075554	8075752	ENSG00000116285	.	-	ENSG00000116285	ENST00000469499	ERRFI1	exon_2
chr1	8075554	8075752	ENSG00000116285	.	-	ENSG00000116285	ENST00000474874	ERRFI1	exon_2
chr1	8075554	8075752	ENSG00000116285	.	-	ENSG00000116285	ENST00000487559	ERRFI1	exon_2
chr1	8086217	8086343	ENSG00000116285	.	-	ENSG00000116285	ENST00000474874	ERRFI1	exon_1
chr1	8086217	8086356	ENSG00000116285	.	-	ENSG00000116285	ENST00000469499	ERRFI1	exon_1
chr1	8086217	8086356	ENSG00000116285	.	-	ENSG00000116285	ENST00000487559	ERRFI1	exon_1
chr1	8086217	8086368	ENSG00000116285	.	-	ENSG00000116285	ENST00000377482	ERRFI1	exon_1
chr1	32757686	32757819	ENSG00000116478	.	+	ENSG00000116478	ENST00000373548	HDAC1	exon_1
chr1	32757735	32757819	ENSG00000116478	.	+	ENSG00000116478	ENST00000481281	HDAC1	exon_1
chr1	32757737	32757819	ENSG00000116478	.	+	ENSG00000116478	ENST00000463172	HDAC1	exon_1
chr1	32757740	32757819	ENSG00000116478	.	+	ENSG00000116478	ENST00000428704	HDAC1	exon_1
chr1	32757761	32757819	ENSG00000116478	.	+	ENSG00000116478	ENST00000472928	HDAC1	exon_1
chr1	32757992	32758038	ENSG00000116478	.	+	ENSG00000116478	ENST00000373541	HDAC1	exon_1
chr1	32768221	32768334	ENSG00000116478	.	+	ENSG00000116478	ENST00000373541	HDAC1	exon_2
chr1	32768221	32768334	ENSG00000116478	.	+	ENSG00000116478	ENST00000373548	HDAC1	exon_2
chr1	32768221	32768334	ENSG00000116478	.	+	ENSG00000116478	ENST00000428704	HDAC1	exon_2
chr1	32768221	32768334	ENSG00000116478	.	+	ENSG00000116478	ENST00000463172	HDAC1	exon_2
chr1	32768221	32768334	ENSG00000116478	.	+	ENSG00000116478	ENST00000481281	HDAC1	exon_2
chr1	32782265	32782383	ENSG00000116478	.	+	ENSG00000116478	ENST00000373541	HDAC1	exon_3
chr1	32782265	32782383	ENSG00000116478	.	+	ENSG00000116478	ENST00000373548	HDAC1	exon_3
chr1	32782265	32782383	ENSG00000116478	.	+	ENSG00000116478	ENST00000428704	HDAC1	exon_3
chr1	32782265	32782383	ENSG00000116478	.	+	ENSG00000116478	ENST00000463172	HDAC1	exon_3
chr1	32782265	32782383	ENSG00000116478	.	+	ENSG00000116478	ENST00000472928	HDAC1	exon_2
chr1	32782265	32782383	ENSG00000116478	.	+	ENSG00000116478	ENST00000481281	HDAC1	exon_3
chr1	32790079	32790154	ENSG00000116478	.	+	ENSG00000116478	ENST00000373541	HDAC1	exon_4
chr1	32790079	32790154	ENSG00000116478	.	+	ENSG00000116478	ENST00000373548	HDAC1	exon_4
chr1	32790079	32790154	ENSG00000116478	.	+	ENSG00000116478	ENST00000463172	HDAC1	exon_4
chr1	32790079	32790154	ENSG00000116478	.	+	ENSG00000116478	ENST00000472928	HDAC1	exon_3
chr1	32790079	32790154	ENSG00000116478	.	+	ENSG00000116478	ENST00000481281	HDAC1	exon_4
chr1	32792539	32792678	ENSG00000116478	.	+	ENSG00000116478	ENST00000373541	HDAC1	exon_5
chr1	32792539	32792678	ENSG00000116478	.	+	ENSG00000116478	ENST00000373548	HDAC1	exon_5
chr1	32792539	32792678	ENSG00000116478	.	+	ENSG00000116478	ENST00000428704	HDAC1	exon_4
chr1	32792539	32792678	ENSG00000116478	.	+	ENSG00000116478	ENST00000472928	HDAC1	exon_4
chr1	32792539	32792678	ENSG00000116478	.	+	ENSG00000116478	ENST00000481281	HDAC1	exon_5
chr1	32792539	32793046	ENSG00000116478	.	+	ENSG00000116478	ENST00000463172	HDAC1	exon_5
chr1	32792789	32793278	ENSG00000116478	.	+	ENSG00000116478	ENST00000490081	HDAC1	exon_1
chr1	32792874	32793059	ENSG00000116478	.	+	ENSG00000116478	ENST00000482310	HDAC1	exon_1
chr1	32793006	32793059	ENSG00000116478	.	+	ENSG00000116478	ENST00000481281	HDAC1	exon_6
chr1	32793136	32793275	ENSG00000116478	.	+	ENSG00000116478	ENST00000481281	HDAC1	exon_7
chr1	32793136	32793278	ENSG00000116478	.	+	ENSG00000116478	ENST00000373541	HDAC1	exon_6
chr1	32793136	32793278	ENSG00000116478	.	+	ENSG00000116478	ENST00000373548	HDAC1	exon_6
chr1	32793136	32793278	ENSG00000116478	.	+	ENSG00000116478	ENST00000428704	HDAC1	exon_5
chr1	32793136	32793278	ENSG00000116478	.	+	ENSG00000116478	ENST00000472928	HDAC1	exon_5
chr1	32793136	32793278	ENSG00000116478	.	+	ENSG00000116478	ENST00000482310	HDAC1	exon_2
chr1	32794668	32794741	ENSG00000116478	.	+	ENSG00000116478	ENST00000428704	HDAC1	exon_6
chr1	32794668	32794761	ENSG00000116478	.	+	ENSG00000116478	ENST00000373541	HDAC1	exon_7
chr1	32794668	32794761	ENSG00000116478	.	+	ENSG00000116478	ENST00000373548	HDAC1	exon_7
chr1	32794668	32794761	ENSG00000116478	.	+	ENSG00000116478	ENST00000482310	HDAC1	exon_3
chr1	32794668	32794761	ENSG00000116478	.	+	ENSG00000116478	ENST00000490081	HDAC1	exon_2
chr1	32795080	32796287	ENSG00000116478	.	+	ENSG00000116478	ENST00000476391	HDAC1	exon_1
chr1	32795749	32796178	ENSG00000116478	.	+	ENSG00000116478	ENST00000484305	HDAC1	exon_1
chr1	32796178	32796287	ENSG00000116478	.	+	ENSG00000116478	ENST00000373541	HDAC1	exon_8
chr1	32796178	32796287	ENSG00000116478	.	+	ENSG00000116478	ENST00000373548	HDAC1	exon_8
chr1	32796178	32796287	ENSG00000116478	.	+	ENSG00000116478	ENST00000482310	HDAC1	exon_4
chr1	32796178	32796287	ENSG00000116478	.	+	ENSG00000116478	ENST00000490081	HDAC1	exon_3
chr1	32796263	32796287	ENSG00000116478	.	+	ENSG00000116478	ENST00000484305	HDAC1	exon_2
chr1	32796368	32796476	ENSG00000116478	.	+	ENSG00000116478	ENST00000484305	HDAC1	exon_3
chr1	32796368	32796509	ENSG00000116478	.	+	ENSG00000116478	ENST00000373541	HDAC1	exon_9
chr1	32796368	32796509	ENSG00000116478	.	+	ENSG00000116478	ENST00000373548	HDAC1	exon_9
chr1	32796368	32796509	ENSG00000116478	.	+	ENSG00000116478	ENST00000476391	HDAC1	exon_2
chr1	32796368	32796509	ENSG00000116478	.	+	ENSG00000116478	ENST00000482310	HDAC1	exon_5
chr1	32796368	32796509	ENSG00000116478	.	+	ENSG00000116478	ENST00000490081	HDAC1	exon_4
chr1	32797074	32797183	ENSG00000116478	.	+	ENSG00000116478	ENST00000373541	HDAC1	exon_10
chr1	32797074	32797183	ENSG00000116478	.	+	ENSG00000116478	ENST00000373548	HDAC1	exon_10
chr1	32797074	32797183	ENSG00000116478	.	+	ENSG00000116478	ENST00000476391	HDAC1	exon_3
chr1	32797074	32797183	ENSG00000116478	.	+	ENSG00000116478	ENST00000482310	HDAC1	exon_6
chr1	32797074	32797183	ENSG00000116478	.	+	ENSG00000116478	ENST00000490081	HDAC1	exon_5
chr1	32797136	32797183	ENSG00000116478	.	+	ENSG00000116478	ENST00000471488	HDAC1	exon_1
chr1	32797276	32797382	ENSG00000116478	.	+	ENSG00000116478	ENST00000490081	HDAC1	exon_6
chr1	32797276	32797407	ENSG00000116478	.	+	ENSG00000116478	ENST00000373541	HDAC1	exon_11
chr1	32797276	32797407	ENSG00000116478	.	+	ENSG00000116478	ENST00000373548	HDAC1	exon_11
chr1	32797276	32797407	ENSG00000116478	.	+	ENSG00000116478	ENST00000476391	HDAC1	exon_4
chr1	32797276	32797843	ENSG00000116478	.	+	ENSG00000116478	ENST00000471488	HDAC1	exon_2
chr1	32797690	32797843	ENSG00000116478	.	+	ENSG00000116478	ENST00000373541	HDAC1	exon_12
chr1	32797690	32797843	ENSG00000116478	.	+	ENSG00000116478	ENST00000373548	HDAC1	exon_12
chr1	32797690	32797843	ENSG00000116478	.	+	ENSG00000116478	ENST00000476391	HDAC1	exon_5
chr1	32798301	32798350	ENSG00000116478	.	+	ENSG00000116478	ENST00000373541	HDAC1	exon_13
chr1	32798301	32798350	ENSG00000116478	.	+	ENSG00000116478	ENST00000373548	HDAC1	exon_13
chr1	32798301	32798350	ENSG00000116478	.	+	ENSG00000116478	ENST00000471488	HDAC1	exon_3
chr1	32798301	32798350	ENSG00000116478	.	+	ENSG00000116478	ENST00000476391	HDAC1	exon_6
chr1	32798617	32798680	ENSG00000116478	.	+	ENSG00000116478	ENST00000471488	HDAC1	exon_4
chr1	32798617	32798986	ENSG00000116478	.	+	ENSG00000116478	ENST00000373541	HDAC1	exon_14
chr1	32798617	32799236	ENSG00000116478	.	+	ENSG00000116478	ENST00000373548	HDAC1	exon_14
chr1	32798617	32799236	ENSG00000116478	.	+	ENSG00000116478	ENST00000476391	HDAC1	exon_7
chr1	40361097	40363642	ENSG00000116990	.	-	ENSG00000116990	ENST00000397332	MYCL	exon_3
chr1	40362898	40363642	ENSG00000116990	.	-	ENSG00000116990	ENST00000372816	MYCL	exon_2
chr1	40365283	40367115	ENSG00000116990	.	-	ENSG00000116990	ENST00000372815	MYCL	exon_2
chr1	40365285	40367115	ENSG00000116990	.	-	ENSG00000116990	ENST00000429311	MYCL	exon_2
chr1	40366610	40367115	ENSG00000116990	.	-	ENSG00000116990	ENST00000397332	MYCL	exon_2
chr1	40366610	40367554	ENSG00000116990	.	-	ENSG00000116990	ENST00000372816	MYCL	exon_1
chr1	40366805	40367115	ENSG00000116990	.	-	ENSG00000116990	ENST00000450953	MYCL	exon_2
chr1	40367479	40367591	ENSG00000116990	.	-	ENSG00000116990	ENST00000372815	MYCL	exon_1
chr1	40367479	40367685	ENSG00000116990	.	-	ENSG00000116990	ENST00000397332	MYCL	exon_1
chr1	40367479	40367687	ENSG00000116990	.	-	ENSG00000116990	ENST00000429311	MYCL	exon_1
chr1	40367812	40367928	ENSG00000116990	.	-	ENSG00000116990	ENST00000450953	MYCL	exon_1
chr1	243651534	243651752	ENSG00000117020	.	-	ENSG00000117020	ENST00000336199	AKT3	exon_14
chr1	243663020	243663088	ENSG00000117020	.	-	ENSG00000117020	ENST00000366540	AKT3	exon_14
chr1	243663038	243663088	ENSG00000117020	.	-	ENSG00000117020	ENST00000336199	AKT3	exon_13
chr1	243665064	243668636	ENSG00000117020	.	-	ENSG00000117020	ENST00000366539	AKT3	exon_14
chr1	243666483	243668636	ENSG00000117020	.	-	ENSG00000117020	ENST00000263826	AKT3	exon_13
chr1	243675625	243675728	ENSG00000117020	.	-	ENSG00000117020	ENST00000263826	AKT3	exon_12
chr1	243675625	243675728	ENSG00000117020	.	-	ENSG00000117020	ENST00000336199	AKT3	exon_12
chr1	243675625	243675728	ENSG00000117020	.	-	ENSG00000117020	ENST00000366539	AKT3	exon_13
chr1	243675625	243675728	ENSG00000117020	.	-	ENSG00000117020	ENST00000366540	AKT3	exon_13
chr1	243708811	243708899	ENSG00000117020	.	-	ENSG00000117020	ENST00000263826	AKT3	exon_11
chr1	243708811	243708899	ENSG00000117020	.	-	ENSG00000117020	ENST00000336199	AKT3	exon_11
chr1	243708811	243708899	ENSG00000117020	.	-	ENSG00000117020	ENST00000366539	AKT3	exon_12
chr1	243708811	243708899	ENSG00000117020	.	-	ENSG00000117020	ENST00000366540	AKT3	exon_12
chr1	243716030	243716245	ENSG00000117020	.	-	ENSG00000117020	ENST00000263826	AKT3	exon_10
chr1	243716030	243716245	ENSG00000117020	.	-	ENSG00000117020	ENST00000336199	AKT3	exon_10
chr1	243716030	243716245	ENSG00000117020	.	-	ENSG00000117020	ENST00000366539	AKT3	exon_11
chr1	243716030	243716245	ENSG00000117020	.	-	ENSG00000117020	ENST00000366540	AKT3	exon_11
chr1	243727021	243727150	ENSG00000117020	.	-	ENSG00000117020	ENST00000263826	AKT3	exon_9
chr1	243727021	243727150	ENSG00000117020	.	-	ENSG00000117020	ENST00000336199	AKT3	exon_9
chr1	243727021	243727150	ENSG00000117020	.	-	ENSG00000117020	ENST00000366539	AKT3	exon_10
chr1	243727021	243727150	ENSG00000117020	.	-	ENSG00000117020	ENST00000366540	AKT3	exon_10
chr1	243736227	243736350	ENSG00000117020	.	-	ENSG00000117020	ENST00000263826	AKT3	exon_8
chr1	243736227	243736350	ENSG00000117020	.	-	ENSG00000117020	ENST00000336199	AKT3	exon_8
chr1	243736227	243736350	ENSG00000117020	.	-	ENSG00000117020	ENST00000366539	AKT3	exon_9
chr1	243736227	243736350	ENSG00000117020	.	-	ENSG00000117020	ENST00000366540	AKT3	exon_9
chr1	243775784	243776336	ENSG00000117020	.	-	ENSG00000117020	ENST00000492957	AKT3	exon_3
chr1	243776972	243777041	ENSG00000117020	.	-	ENSG00000117020	ENST00000263826	AKT3	exon_7
chr1	243776972	243777041	ENSG00000117020	.	-	ENSG00000117020	ENST00000336199	AKT3	exon_7
chr1	243776972	243777041	ENSG00000117020	.	-	ENSG00000117020	ENST00000366539	AKT3	exon_8
chr1	243776972	243777041	ENSG00000117020	.	-	ENSG00000117020	ENST00000366540	AKT3	exon_8
chr1	243776972	243777041	ENSG00000117020	.	-	ENSG00000117020	ENST00000492957	AKT3	exon_2
chr1	243778397	243778448	ENSG00000117020	.	-	ENSG00000117020	ENST00000492957	AKT3	exon_1
chr1	243778397	243778463	ENSG00000117020	.	-	ENSG00000117020	ENST00000263826	AKT3	exon_6
chr1	243778397	243778463	ENSG00000117020	.	-	ENSG00000117020	ENST00000336199	AKT3	exon_6
chr1	243778397	243778463	ENSG00000117020	.	-	ENSG00000117020	ENST00000366539	AKT3	exon_7
chr1	243778397	243778463	ENSG00000117020	.	-	ENSG00000117020	ENST00000366540	AKT3	exon_7
chr1	243800912	243801044	ENSG00000117020	.	-	ENSG00000117020	ENST00000263826	AKT3	exon_5
chr1	243800912	243801044	ENSG00000117020	.	-	ENSG00000117020	ENST00000336199	AKT3	exon_5
chr1	243800912	243801044	ENSG00000117020	.	-	ENSG00000117020	ENST00000366539	AKT3	exon_6
chr1	243800912	243801044	ENSG00000117020	.	-	ENSG00000117020	ENST00000366540	AKT3	exon_6
chr1	243809194	243809339	ENSG00000117020	.	-	ENSG00000117020	ENST00000263826	AKT3	exon_4
chr1	243809194	243809339	ENSG00000117020	.	-	ENSG00000117020	ENST00000336199	AKT3	exon_4
chr1	243809194	243809339	ENSG00000117020	.	-	ENSG00000117020	ENST00000366539	AKT3	exon_5
chr1	243809194	243809339	ENSG00000117020	.	-	ENSG00000117020	ENST00000366540	AKT3	exon_5
chr1	243809206	243809339	ENSG00000117020	.	-	ENSG00000117020	ENST00000552631	AKT3	exon_5
chr1	243828073	243828185	ENSG00000117020	.	-	ENSG00000117020	ENST00000263826	AKT3	exon_3
chr1	243828073	243828185	ENSG00000117020	.	-	ENSG00000117020	ENST00000336199	AKT3	exon_3
chr1	243828073	243828185	ENSG00000117020	.	-	ENSG00000117020	ENST00000366539	AKT3	exon_4
chr1	243828073	243828185	ENSG00000117020	.	-	ENSG00000117020	ENST00000366540	AKT3	exon_4
chr1	243828073	243828185	ENSG00000117020	.	-	ENSG00000117020	ENST00000463991	AKT3	exon_3
chr1	243828073	243828185	ENSG00000117020	.	-	ENSG00000117020	ENST00000552631	AKT3	exon_4
chr1	243850738	243851174	ENSG00000117020	.	-	ENSG00000117020	ENST00000491219	AKT3	exon_2
chr1	243858892	243859018	ENSG00000117020	.	-	ENSG00000117020	ENST00000263826	AKT3	exon_2
chr1	243858892	243859018	ENSG00000117020	.	-	ENSG00000117020	ENST00000336199	AKT3	exon_2
chr1	243858892	243859018	ENSG00000117020	.	-	ENSG00000117020	ENST00000366539	AKT3	exon_3
chr1	243858892	243859018	ENSG00000117020	.	-	ENSG00000117020	ENST00000366540	AKT3	exon_3
chr1	243858892	243859018	ENSG00000117020	.	-	ENSG00000117020	ENST00000463991	AKT3	exon_2
chr1	243858892	243859018	ENSG00000117020	.	-	ENSG00000117020	ENST00000490018	AKT3	exon_5
chr1	243858892	243859018	ENSG00000117020	.	-	ENSG00000117020	ENST00000491219	AKT3	exon_1
chr1	243858892	243859018	ENSG00000117020	.	-	ENSG00000117020	ENST00000552631	AKT3	exon_3
chr1	243898259	243898418	ENSG00000117020	.	-	ENSG00000117020	ENST00000490018	AKT3	exon_4
chr1	243898908	243899049	ENSG00000117020	.	-	ENSG00000117020	ENST00000490018	AKT3	exon_3
chr1	243898965	243899049	ENSG00000117020	.	-	ENSG00000117020	ENST00000550388	AKT3	exon_5
chr1	243902824	243902915	ENSG00000117020	.	-	ENSG00000117020	ENST00000550388	AKT3	exon_4
chr1	243905069	243905109	ENSG00000117020	.	-	ENSG00000117020	ENST00000550388	AKT3	exon_3
chr1	243952003	243952128	ENSG00000117020	.	-	ENSG00000117020	ENST00000550388	AKT3	exon_2
chr1	243971424	243971536	ENSG00000117020	.	-	ENSG00000117020	ENST00000490018	AKT3	exon_2
chr1	243977800	243977984	ENSG00000117020	.	-	ENSG00000117020	ENST00000463991	AKT3	exon_1
chr1	243977800	243978032	ENSG00000117020	.	-	ENSG00000117020	ENST00000550388	AKT3	exon_1
chr1	243981350	243981476	ENSG00000117020	.	-	ENSG00000117020	ENST00000490018	AKT3	exon_1
chr1	244006426	244006538	ENSG00000117020	.	-	ENSG00000117020	ENST00000336199	AKT3	exon_1
chr1	244006426	244006553	ENSG00000117020	.	-	ENSG00000117020	ENST00000263826	AKT3	exon_1
chr1	244006426	244006584	ENSG00000117020	.	-	ENSG00000117020	ENST00000366539	AKT3	exon_2
chr1	244006426	244006584	ENSG00000117020	.	-	ENSG00000117020	ENST00000366540	AKT3	exon_2
chr1	244006426	244006584	ENSG00000117020	.	-	ENSG00000117020	ENST00000552631	AKT3	exon_2
chr1	244006845	244006886	ENSG00000117020	.	-	ENSG00000117020	ENST00000366540	AKT3	exon_1
chr1	244013341	244013430	ENSG00000117020	.	-	ENSG00000117020	ENST00000366539	AKT3	exon_1
chr1	244014350	244014381	ENSG00000117020	.	-	ENSG00000117020	ENST00000552631	AKT3	exon_1
chr1	17345216	17345453	ENSG00000117118	.	-	ENSG00000117118	ENST00000375499	SDHB	exon_8
chr1	17345246	17345453	ENSG00000117118	.	-	ENSG00000117118	ENST00000475049	SDHB	exon_3
chr1	17345246	17345453	ENSG00000117118	.	-	ENSG00000117118	ENST00000485092	SDHB	exon_2
chr1	17349102	17349225	ENSG00000117118	.	-	ENSG00000117118	ENST00000375499	SDHB	exon_7
chr1	17349102	17349225	ENSG00000117118	.	-	ENSG00000117118	ENST00000475049	SDHB	exon_2
chr1	17349102	17349225	ENSG00000117118	.	-	ENSG00000117118	ENST00000485515	SDHB	exon_7
chr1	17349102	17349531	ENSG00000117118	.	-	ENSG00000117118	ENST00000485092	SDHB	exon_1
chr1	17349588	17349655	ENSG00000117118	.	-	ENSG00000117118	ENST00000475049	SDHB	exon_1
chr1	17350467	17350569	ENSG00000117118	.	-	ENSG00000117118	ENST00000375499	SDHB	exon_6
chr1	17350467	17350569	ENSG00000117118	.	-	ENSG00000117118	ENST00000485515	SDHB	exon_6
chr1	17350467	17350569	ENSG00000117118	.	-	ENSG00000117118	ENST00000491274	SDHB	exon_6
chr1	17354150	17354360	ENSG00000117118	.	-	ENSG00000117118	ENST00000475506	SDHB	exon_4
chr1	17354243	17354360	ENSG00000117118	.	-	ENSG00000117118	ENST00000375499	SDHB	exon_5
chr1	17354243	17354360	ENSG00000117118	.	-	ENSG00000117118	ENST00000463045	SDHB	exon_5
chr1	17354243	17354360	ENSG00000117118	.	-	ENSG00000117118	ENST00000485515	SDHB	exon_5
chr1	17354243	17354360	ENSG00000117118	.	-	ENSG00000117118	ENST00000491274	SDHB	exon_5
chr1	17355094	17355231	ENSG00000117118	.	-	ENSG00000117118	ENST00000375499	SDHB	exon_4
chr1	17355094	17355231	ENSG00000117118	.	-	ENSG00000117118	ENST00000463045	SDHB	exon_4
chr1	17355094	17355231	ENSG00000117118	.	-	ENSG00000117118	ENST00000475506	SDHB	exon_3
chr1	17355094	17355231	ENSG00000117118	.	-	ENSG00000117118	ENST00000491274	SDHB	exon_4
chr1	17355148	17355231	ENSG00000117118	.	-	ENSG00000117118	ENST00000485515	SDHB	exon_4
chr1	17359024	17359640	ENSG00000117118	.	-	ENSG00000117118	ENST00000466613	SDHB	exon_3
chr1	17359554	17359640	ENSG00000117118	.	-	ENSG00000117118	ENST00000375499	SDHB	exon_3
chr1	17359554	17359640	ENSG00000117118	.	-	ENSG00000117118	ENST00000463045	SDHB	exon_3
chr1	17359554	17359640	ENSG00000117118	.	-	ENSG00000117118	ENST00000475506	SDHB	exon_2
chr1	17359554	17359640	ENSG00000117118	.	-	ENSG00000117118	ENST00000485515	SDHB	exon_3
chr1	17359554	17359640	ENSG00000117118	.	-	ENSG00000117118	ENST00000491274	SDHB	exon_3
chr1	17371255	17371372	ENSG00000117118	.	-	ENSG00000117118	ENST00000475506	SDHB	exon_1
chr1	17371255	17371383	ENSG00000117118	.	-	ENSG00000117118	ENST00000375499	SDHB	exon_2
chr1	17371255	17371383	ENSG00000117118	.	-	ENSG00000117118	ENST00000463045	SDHB	exon_2
chr1	17371255	17371383	ENSG00000117118	.	-	ENSG00000117118	ENST00000466613	SDHB	exon_2
chr1	17371255	17371383	ENSG00000117118	.	-	ENSG00000117118	ENST00000485515	SDHB	exon_2
chr1	17371255	17371383	ENSG00000117118	.	-	ENSG00000117118	ENST00000491274	SDHB	exon_2
chr1	17371635	17371714	ENSG00000117118	.	-	ENSG00000117118	ENST00000491274	SDHB	exon_1
chr1	17378749	17378983	ENSG00000117118	.	-	ENSG00000117118	ENST00000463045	SDHB	exon_1
chr1	17380442	17380502	ENSG00000117118	.	-	ENSG00000117118	ENST00000485515	SDHB	exon_1
chr1	17380442	17380526	ENSG00000117118	.	-	ENSG00000117118	ENST00000466613	SDHB	exon_1
chr1	17380442	17380665	ENSG00000117118	.	-	ENSG00000117118	ENST00000375499	SDHB	exon_1
chr1	23884408	23884906	ENSG00000117318	.	-	ENSG00000117318	ENST00000374561	ID3	exon_3
chr1	23884424	23884906	ENSG00000117318	.	-	ENSG00000117318	ENST00000463312	ID3	exon_2
chr1	23884935	23885510	ENSG00000117318	.	-	ENSG00000117318	ENST00000486541	ID3	exon_2
chr1	23885425	23885510	ENSG00000117318	.	-	ENSG00000117318	ENST00000374561	ID3	exon_2
chr1	23885425	23885566	ENSG00000117318	.	-	ENSG00000117318	ENST00000463312	ID3	exon_1
chr1	23885617	23885934	ENSG00000117318	.	-	ENSG00000117318	ENST00000486541	ID3	exon_1
chr1	23885617	23886285	ENSG00000117318	.	-	ENSG00000117318	ENST00000374561	ID3	exon_1
chr1	43803477	43803598	ENSG00000117400	.	+	ENSG00000117400	ENST00000372470	MPL	exon_1
chr1	43803519	43803598	ENSG00000117400	.	+	ENSG00000117400	ENST00000413998	MPL	exon_1
chr1	43803769	43803902	ENSG00000117400	.	+	ENSG00000117400	ENST00000372470	MPL	exon_2
chr1	43803769	43803902	ENSG00000117400	.	+	ENSG00000117400	ENST00000413998	MPL	exon_2
chr1	43804212	43804391	ENSG00000117400	.	+	ENSG00000117400	ENST00000372470	MPL	exon_3
chr1	43804212	43804391	ENSG00000117400	.	+	ENSG00000117400	ENST00000413998	MPL	exon_3
chr1	43804941	43805240	ENSG00000117400	.	+	ENSG00000117400	ENST00000372470	MPL	exon_4
chr1	43804941	43805240	ENSG00000117400	.	+	ENSG00000117400	ENST00000413998	MPL	exon_4
chr1	43805634	43805797	ENSG00000117400	.	+	ENSG00000117400	ENST00000372470	MPL	exon_5
chr1	43805634	43805797	ENSG00000117400	.	+	ENSG00000117400	ENST00000413998	MPL	exon_5
chr1	43806057	43806184	ENSG00000117400	.	+	ENSG00000117400	ENST00000372470	MPL	exon_6
chr1	43806057	43806184	ENSG00000117400	.	+	ENSG00000117400	ENST00000413998	MPL	exon_6
chr1	43812115	43812300	ENSG00000117400	.	+	ENSG00000117400	ENST00000372470	MPL	exon_7
chr1	43812115	43812300	ENSG00000117400	.	+	ENSG00000117400	ENST00000413998	MPL	exon_7
chr1	43812462	43812605	ENSG00000117400	.	+	ENSG00000117400	ENST00000372470	MPL	exon_8
chr1	43812462	43812605	ENSG00000117400	.	+	ENSG00000117400	ENST00000413998	MPL	exon_8
chr1	43814513	43814673	ENSG00000117400	.	+	ENSG00000117400	ENST00000372470	MPL	exon_9
chr1	43814513	43814673	ENSG00000117400	.	+	ENSG00000117400	ENST00000413998	MPL	exon_9
chr1	43814933	43815030	ENSG00000117400	.	+	ENSG00000117400	ENST00000372470	MPL	exon_10
chr1	43814933	43815208	ENSG00000117400	.	+	ENSG00000117400	ENST00000413998	MPL	exon_10
chr1	43817886	43817974	ENSG00000117400	.	+	ENSG00000117400	ENST00000372470	MPL	exon_11
chr1	43818188	43818443	ENSG00000117400	.	+	ENSG00000117400	ENST00000372470	MPL	exon_12
chr1	27022523	27024031	ENSG00000117713	.	+	ENSG00000117713	ENST00000324856	ARID1A	exon_1
chr1	27022894	27024031	ENSG00000117713	.	+	ENSG00000117713	ENST00000457599	ARID1A	exon_1
chr1	27054198	27054364	ENSG00000117713	.	+	ENSG00000117713	ENST00000524572	ARID1A	exon_1
chr1	27055870	27056354	ENSG00000117713	.	+	ENSG00000117713	ENST00000374152	ARID1A	exon_1
chr1	27056141	27056354	ENSG00000117713	.	+	ENSG00000117713	ENST00000324856	ARID1A	exon_2
chr1	27056141	27056354	ENSG00000117713	.	+	ENSG00000117713	ENST00000457599	ARID1A	exon_2
chr1	27056141	27056354	ENSG00000117713	.	+	ENSG00000117713	ENST00000524572	ARID1A	exon_2
chr1	27057642	27057809	ENSG00000117713	.	+	ENSG00000117713	ENST00000524572	ARID1A	exon_3
chr1	27057642	27058095	ENSG00000117713	.	+	ENSG00000117713	ENST00000324856	ARID1A	exon_3
chr1	27057642	27058095	ENSG00000117713	.	+	ENSG00000117713	ENST00000374152	ARID1A	exon_2
chr1	27057642	27058095	ENSG00000117713	.	+	ENSG00000117713	ENST00000457599	ARID1A	exon_3
chr1	27059166	27059283	ENSG00000117713	.	+	ENSG00000117713	ENST00000324856	ARID1A	exon_4
chr1	27059166	27059283	ENSG00000117713	.	+	ENSG00000117713	ENST00000374152	ARID1A	exon_3
chr1	27059166	27059283	ENSG00000117713	.	+	ENSG00000117713	ENST00000457599	ARID1A	exon_4
chr1	27087346	27087587	ENSG00000117713	.	+	ENSG00000117713	ENST00000324856	ARID1A	exon_5
chr1	27087346	27087587	ENSG00000117713	.	+	ENSG00000117713	ENST00000374152	ARID1A	exon_4
chr1	27087346	27087587	ENSG00000117713	.	+	ENSG00000117713	ENST00000457599	ARID1A	exon_5
chr1	27087874	27087964	ENSG00000117713	.	+	ENSG00000117713	ENST00000324856	ARID1A	exon_6
chr1	27087874	27087964	ENSG00000117713	.	+	ENSG00000117713	ENST00000374152	ARID1A	exon_5
chr1	27087874	27087964	ENSG00000117713	.	+	ENSG00000117713	ENST00000457599	ARID1A	exon_6
chr1	27088642	27088810	ENSG00000117713	.	+	ENSG00000117713	ENST00000324856	ARID1A	exon_7
chr1	27088642	27088810	ENSG00000117713	.	+	ENSG00000117713	ENST00000374152	ARID1A	exon_6
chr1	27088642	27088810	ENSG00000117713	.	+	ENSG00000117713	ENST00000457599	ARID1A	exon_7
chr1	27089463	27089776	ENSG00000117713	.	+	ENSG00000117713	ENST00000324856	ARID1A	exon_8
chr1	27089463	27089776	ENSG00000117713	.	+	ENSG00000117713	ENST00000374152	ARID1A	exon_7
chr1	27089463	27089776	ENSG00000117713	.	+	ENSG00000117713	ENST00000457599	ARID1A	exon_8
chr1	27092711	27092857	ENSG00000117713	.	+	ENSG00000117713	ENST00000324856	ARID1A	exon_9
chr1	27092711	27092857	ENSG00000117713	.	+	ENSG00000117713	ENST00000374152	ARID1A	exon_8
chr1	27092711	27092857	ENSG00000117713	.	+	ENSG00000117713	ENST00000457599	ARID1A	exon_9
chr1	27092760	27093057	ENSG00000117713	.	+	ENSG00000117713	ENST00000430291	ARID1A	exon_1
chr1	27092947	27093057	ENSG00000117713	.	+	ENSG00000117713	ENST00000324856	ARID1A	exon_10
chr1	27092947	27093057	ENSG00000117713	.	+	ENSG00000117713	ENST00000374152	ARID1A	exon_9
chr1	27092947	27093057	ENSG00000117713	.	+	ENSG00000117713	ENST00000457599	ARID1A	exon_10
chr1	27094280	27094490	ENSG00000117713	.	+	ENSG00000117713	ENST00000324856	ARID1A	exon_11
chr1	27094280	27094490	ENSG00000117713	.	+	ENSG00000117713	ENST00000374152	ARID1A	exon_10
chr1	27094280	27094490	ENSG00000117713	.	+	ENSG00000117713	ENST00000457599	ARID1A	exon_11
chr1	27094280	27094492	ENSG00000117713	.	+	ENSG00000117713	ENST00000430291	ARID1A	exon_2
chr1	27097609	27097817	ENSG00000117713	.	+	ENSG00000117713	ENST00000324856	ARID1A	exon_12
chr1	27097609	27097817	ENSG00000117713	.	+	ENSG00000117713	ENST00000374152	ARID1A	exon_11
chr1	27097609	27097817	ENSG00000117713	.	+	ENSG00000117713	ENST00000457599	ARID1A	exon_12
chr1	27097719	27097817	ENSG00000117713	.	+	ENSG00000117713	ENST00000430799	ARID1A	exon_1
chr1	27098990	27099123	ENSG00000117713	.	+	ENSG00000117713	ENST00000324856	ARID1A	exon_13
chr1	27098990	27099123	ENSG00000117713	.	+	ENSG00000117713	ENST00000374152	ARID1A	exon_12
chr1	27098990	27099123	ENSG00000117713	.	+	ENSG00000117713	ENST00000430799	ARID1A	exon_2
chr1	27098990	27099123	ENSG00000117713	.	+	ENSG00000117713	ENST00000457599	ARID1A	exon_13
chr1	27099302	27099478	ENSG00000117713	.	+	ENSG00000117713	ENST00000324856	ARID1A	exon_14
chr1	27099302	27099478	ENSG00000117713	.	+	ENSG00000117713	ENST00000374152	ARID1A	exon_13
chr1	27099302	27099478	ENSG00000117713	.	+	ENSG00000117713	ENST00000457599	ARID1A	exon_14
chr1	27099305	27099478	ENSG00000117713	.	+	ENSG00000117713	ENST00000430799	ARID1A	exon_3
chr1	27099454	27099478	ENSG00000117713	.	+	ENSG00000117713	ENST00000466382	ARID1A	exon_1
chr1	27099454	27099478	ENSG00000117713	.	+	ENSG00000117713	ENST00000540690	ARID1A	exon_1
chr1	27099836	27099987	ENSG00000117713	.	+	ENSG00000117713	ENST00000324856	ARID1A	exon_15
chr1	27099836	27099987	ENSG00000117713	.	+	ENSG00000117713	ENST00000374152	ARID1A	exon_14
chr1	27099836	27099987	ENSG00000117713	.	+	ENSG00000117713	ENST00000430799	ARID1A	exon_4
chr1	27099836	27099987	ENSG00000117713	.	+	ENSG00000117713	ENST00000457599	ARID1A	exon_15
chr1	27099836	27099987	ENSG00000117713	.	+	ENSG00000117713	ENST00000466382	ARID1A	exon_2
chr1	27099836	27099987	ENSG00000117713	.	+	ENSG00000117713	ENST00000540690	ARID1A	exon_2
chr1	27100070	27100208	ENSG00000117713	.	+	ENSG00000117713	ENST00000324856	ARID1A	exon_16
chr1	27100070	27100208	ENSG00000117713	.	+	ENSG00000117713	ENST00000374152	ARID1A	exon_15
chr1	27100070	27100208	ENSG00000117713	.	+	ENSG00000117713	ENST00000430799	ARID1A	exon_5
chr1	27100070	27100208	ENSG00000117713	.	+	ENSG00000117713	ENST00000457599	ARID1A	exon_16
chr1	27100070	27100208	ENSG00000117713	.	+	ENSG00000117713	ENST00000466382	ARID1A	exon_3
chr1	27100070	27100208	ENSG00000117713	.	+	ENSG00000117713	ENST00000540690	ARID1A	exon_3
chr1	27100292	27100389	ENSG00000117713	.	+	ENSG00000117713	ENST00000324856	ARID1A	exon_17
chr1	27100292	27100389	ENSG00000117713	.	+	ENSG00000117713	ENST00000374152	ARID1A	exon_16
chr1	27100292	27100389	ENSG00000117713	.	+	ENSG00000117713	ENST00000430799	ARID1A	exon_6
chr1	27100292	27100389	ENSG00000117713	.	+	ENSG00000117713	ENST00000457599	ARID1A	exon_17
chr1	27100292	27100389	ENSG00000117713	.	+	ENSG00000117713	ENST00000466382	ARID1A	exon_4
chr1	27100292	27100389	ENSG00000117713	.	+	ENSG00000117713	ENST00000540690	ARID1A	exon_4
chr1	27100819	27101711	ENSG00000117713	.	+	ENSG00000117713	ENST00000324856	ARID1A	exon_18
chr1	27100819	27101711	ENSG00000117713	.	+	ENSG00000117713	ENST00000374152	ARID1A	exon_17
chr1	27100819	27101711	ENSG00000117713	.	+	ENSG00000117713	ENST00000430799	ARID1A	exon_7
chr1	27101360	27101711	ENSG00000117713	.	+	ENSG00000117713	ENST00000532781	ARID1A	exon_1
chr1	27101470	27101711	ENSG00000117713	.	+	ENSG00000117713	ENST00000457599	ARID1A	exon_18
chr1	27102067	27102198	ENSG00000117713	.	+	ENSG00000117713	ENST00000324856	ARID1A	exon_19
chr1	27102067	27102198	ENSG00000117713	.	+	ENSG00000117713	ENST00000374152	ARID1A	exon_18
chr1	27102067	27102198	ENSG00000117713	.	+	ENSG00000117713	ENST00000430799	ARID1A	exon_8
chr1	27102067	27102198	ENSG00000117713	.	+	ENSG00000117713	ENST00000457599	ARID1A	exon_19
chr1	27102067	27102198	ENSG00000117713	.	+	ENSG00000117713	ENST00000466382	ARID1A	exon_5
chr1	27102067	27102198	ENSG00000117713	.	+	ENSG00000117713	ENST00000532781	ARID1A	exon_2
chr1	27102067	27102198	ENSG00000117713	.	+	ENSG00000117713	ENST00000540690	ARID1A	exon_5
chr1	27102307	27102447	ENSG00000117713	.	+	ENSG00000117713	ENST00000532781	ARID1A	exon_3
chr1	27105513	27107247	ENSG00000117713	.	+	ENSG00000117713	ENST00000374152	ARID1A	exon_19
chr1	27105513	27107308	ENSG00000117713	.	+	ENSG00000117713	ENST00000457599	ARID1A	exon_20
chr1	27105513	27107474	ENSG00000117713	.	+	ENSG00000117713	ENST00000532781	ARID1A	exon_4
chr1	27105513	27107650	ENSG00000117713	.	+	ENSG00000117713	ENST00000540690	ARID1A	exon_6
chr1	27105513	27107668	ENSG00000117713	.	+	ENSG00000117713	ENST00000466382	ARID1A	exon_6
chr1	27105513	27107678	ENSG00000117713	.	+	ENSG00000117713	ENST00000430799	ARID1A	exon_9
chr1	27105513	27108595	ENSG00000117713	.	+	ENSG00000117713	ENST00000324856	ARID1A	exon_20
chr1	36931643	36931801	ENSG00000119535	.	-	ENSG00000119535	ENST00000373104	CSF3R	exon_18
chr1	36931643	36932428	ENSG00000119535	.	-	ENSG00000119535	ENST00000373106	CSF3R	exon_17
chr1	36931643	36932509	ENSG00000119535	.	-	ENSG00000119535	ENST00000373103	CSF3R	exon_17
chr1	36931644	36932428	ENSG00000119535	.	-	ENSG00000119535	ENST00000361632	CSF3R	exon_16
chr1	36931644	36932912	ENSG00000119535	.	-	ENSG00000119535	ENST00000480825	CSF3R	exon_9
chr1	36931683	36932428	ENSG00000119535	.	-	ENSG00000119535	ENST00000464465	CSF3R	exon_7
chr1	36931696	36931801	ENSG00000119535	.	-	ENSG00000119535	ENST00000331941	CSF3R	exon_16
chr1	36931718	36932428	ENSG00000119535	.	-	ENSG00000119535	ENST00000338937	CSF3R	exon_14
chr1	36931718	36932428	ENSG00000119535	.	-	ENSG00000119535	ENST00000418048	CSF3R	exon_15
chr1	36931718	36932428	ENSG00000119535	.	-	ENSG00000119535	ENST00000487540	CSF3R	exon_10
chr1	36931957	36932509	ENSG00000119535	.	-	ENSG00000119535	ENST00000440588	CSF3R	exon_15
chr1	36932182	36932428	ENSG00000119535	.	-	ENSG00000119535	ENST00000484762	CSF3R	exon_4
chr1	36932221	36932428	ENSG00000119535	.	-	ENSG00000119535	ENST00000331941	CSF3R	exon_15
chr1	36932221	36932428	ENSG00000119535	.	-	ENSG00000119535	ENST00000373104	CSF3R	exon_17
chr1	36932829	36932912	ENSG00000119535	.	-	ENSG00000119535	ENST00000466138	CSF3R	exon_2
chr1	36932830	36932912	ENSG00000119535	.	-	ENSG00000119535	ENST00000331941	CSF3R	exon_14
chr1	36932830	36932912	ENSG00000119535	.	-	ENSG00000119535	ENST00000338937	CSF3R	exon_13
chr1	36932830	36932912	ENSG00000119535	.	-	ENSG00000119535	ENST00000361632	CSF3R	exon_15
chr1	36932830	36932912	ENSG00000119535	.	-	ENSG00000119535	ENST00000373103	CSF3R	exon_16
chr1	36932830	36932912	ENSG00000119535	.	-	ENSG00000119535	ENST00000373104	CSF3R	exon_16
chr1	36932830	36932912	ENSG00000119535	.	-	ENSG00000119535	ENST00000373106	CSF3R	exon_16
chr1	36932830	36932912	ENSG00000119535	.	-	ENSG00000119535	ENST00000418048	CSF3R	exon_14
chr1	36932830	36932912	ENSG00000119535	.	-	ENSG00000119535	ENST00000440588	CSF3R	exon_14
chr1	36932830	36932912	ENSG00000119535	.	-	ENSG00000119535	ENST00000464465	CSF3R	exon_6
chr1	36932830	36932912	ENSG00000119535	.	-	ENSG00000119535	ENST00000484762	CSF3R	exon_3
chr1	36932830	36932912	ENSG00000119535	.	-	ENSG00000119535	ENST00000487540	CSF3R	exon_9
chr1	36933158	36933252	ENSG00000119535	.	-	ENSG00000119535	ENST00000331941	CSF3R	exon_13
chr1	36933158	36933252	ENSG00000119535	.	-	ENSG00000119535	ENST00000361632	CSF3R	exon_14
chr1	36933158	36933252	ENSG00000119535	.	-	ENSG00000119535	ENST00000373103	CSF3R	exon_15
chr1	36933158	36933252	ENSG00000119535	.	-	ENSG00000119535	ENST00000373104	CSF3R	exon_15
chr1	36933158	36933252	ENSG00000119535	.	-	ENSG00000119535	ENST00000373106	CSF3R	exon_15
chr1	36933158	36933252	ENSG00000119535	.	-	ENSG00000119535	ENST00000418048	CSF3R	exon_13
chr1	36933158	36933252	ENSG00000119535	.	-	ENSG00000119535	ENST00000440588	CSF3R	exon_13
chr1	36933158	36933252	ENSG00000119535	.	-	ENSG00000119535	ENST00000464465	CSF3R	exon_5
chr1	36933158	36933252	ENSG00000119535	.	-	ENSG00000119535	ENST00000480825	CSF3R	exon_8
chr1	36933158	36933252	ENSG00000119535	.	-	ENSG00000119535	ENST00000484762	CSF3R	exon_2
chr1	36933158	36933252	ENSG00000119535	.	-	ENSG00000119535	ENST00000487540	CSF3R	exon_8
chr1	36933158	36933410	ENSG00000119535	.	-	ENSG00000119535	ENST00000466138	CSF3R	exon_1
chr1	36933422	36933563	ENSG00000119535	.	-	ENSG00000119535	ENST00000331941	CSF3R	exon_12
chr1	36933422	36933563	ENSG00000119535	.	-	ENSG00000119535	ENST00000338937	CSF3R	exon_12
chr1	36933422	36933563	ENSG00000119535	.	-	ENSG00000119535	ENST00000361632	CSF3R	exon_13
chr1	36933422	36933563	ENSG00000119535	.	-	ENSG00000119535	ENST00000373103	CSF3R	exon_14
chr1	36933422	36933563	ENSG00000119535	.	-	ENSG00000119535	ENST00000373104	CSF3R	exon_14
chr1	36933422	36933563	ENSG00000119535	.	-	ENSG00000119535	ENST00000373106	CSF3R	exon_14
chr1	36933422	36933563	ENSG00000119535	.	-	ENSG00000119535	ENST00000418048	CSF3R	exon_12
chr1	36933422	36933563	ENSG00000119535	.	-	ENSG00000119535	ENST00000440588	CSF3R	exon_12
chr1	36933422	36933563	ENSG00000119535	.	-	ENSG00000119535	ENST00000464465	CSF3R	exon_4
chr1	36933422	36933591	ENSG00000119535	.	-	ENSG00000119535	ENST00000487540	CSF3R	exon_7
chr1	36933422	36933677	ENSG00000119535	.	-	ENSG00000119535	ENST00000484762	CSF3R	exon_1
chr1	36933422	36934858	ENSG00000119535	.	-	ENSG00000119535	ENST00000480825	CSF3R	exon_7
chr1	36933675	36933822	ENSG00000119535	.	-	ENSG00000119535	ENST00000331941	CSF3R	exon_11
chr1	36933675	36933822	ENSG00000119535	.	-	ENSG00000119535	ENST00000338937	CSF3R	exon_11
chr1	36933675	36933822	ENSG00000119535	.	-	ENSG00000119535	ENST00000361632	CSF3R	exon_12
chr1	36933675	36933822	ENSG00000119535	.	-	ENSG00000119535	ENST00000373103	CSF3R	exon_13
chr1	36933675	36933822	ENSG00000119535	.	-	ENSG00000119535	ENST00000373104	CSF3R	exon_13
chr1	36933675	36933822	ENSG00000119535	.	-	ENSG00000119535	ENST00000373106	CSF3R	exon_13
chr1	36933675	36933822	ENSG00000119535	.	-	ENSG00000119535	ENST00000418048	CSF3R	exon_11
chr1	36933675	36933822	ENSG00000119535	.	-	ENSG00000119535	ENST00000440588	CSF3R	exon_11
chr1	36933675	36933822	ENSG00000119535	.	-	ENSG00000119535	ENST00000464465	CSF3R	exon_3
chr1	36933675	36933822	ENSG00000119535	.	-	ENSG00000119535	ENST00000487540	CSF3R	exon_6
chr1	36934348	36934858	ENSG00000119535	.	-	ENSG00000119535	ENST00000464365	CSF3R	exon_9
chr1	36934756	36934858	ENSG00000119535	.	-	ENSG00000119535	ENST00000331941	CSF3R	exon_10
chr1	36934756	36934858	ENSG00000119535	.	-	ENSG00000119535	ENST00000338937	CSF3R	exon_10
chr1	36934756	36934858	ENSG00000119535	.	-	ENSG00000119535	ENST00000361632	CSF3R	exon_11
chr1	36934756	36934858	ENSG00000119535	.	-	ENSG00000119535	ENST00000373103	CSF3R	exon_12
chr1	36934756	36934858	ENSG00000119535	.	-	ENSG00000119535	ENST00000373104	CSF3R	exon_12
chr1	36934756	36934858	ENSG00000119535	.	-	ENSG00000119535	ENST00000373106	CSF3R	exon_12
chr1	36934756	36934858	ENSG00000119535	.	-	ENSG00000119535	ENST00000418048	CSF3R	exon_10
chr1	36934756	36934858	ENSG00000119535	.	-	ENSG00000119535	ENST00000440588	CSF3R	exon_10
chr1	36934756	36934858	ENSG00000119535	.	-	ENSG00000119535	ENST00000487540	CSF3R	exon_5
chr1	36935252	36935441	ENSG00000119535	.	-	ENSG00000119535	ENST00000331941	CSF3R	exon_9
chr1	36935252	36935441	ENSG00000119535	.	-	ENSG00000119535	ENST00000338937	CSF3R	exon_9
chr1	36935252	36935441	ENSG00000119535	.	-	ENSG00000119535	ENST00000361632	CSF3R	exon_10
chr1	36935252	36935441	ENSG00000119535	.	-	ENSG00000119535	ENST00000373103	CSF3R	exon_11
chr1	36935252	36935441	ENSG00000119535	.	-	ENSG00000119535	ENST00000373104	CSF3R	exon_11
chr1	36935252	36935441	ENSG00000119535	.	-	ENSG00000119535	ENST00000373106	CSF3R	exon_11
chr1	36935252	36935441	ENSG00000119535	.	-	ENSG00000119535	ENST00000418048	CSF3R	exon_9
chr1	36935252	36935441	ENSG00000119535	.	-	ENSG00000119535	ENST00000440588	CSF3R	exon_9
chr1	36935252	36935441	ENSG00000119535	.	-	ENSG00000119535	ENST00000464365	CSF3R	exon_8
chr1	36935252	36935441	ENSG00000119535	.	-	ENSG00000119535	ENST00000464465	CSF3R	exon_2
chr1	36935252	36935441	ENSG00000119535	.	-	ENSG00000119535	ENST00000480825	CSF3R	exon_6
chr1	36935252	36935441	ENSG00000119535	.	-	ENSG00000119535	ENST00000487540	CSF3R	exon_4
chr1	36937033	36937075	ENSG00000119535	.	-	ENSG00000119535	ENST00000464465	CSF3R	exon_1
chr1	36937033	36937247	ENSG00000119535	.	-	ENSG00000119535	ENST00000331941	CSF3R	exon_8
chr1	36937033	36937247	ENSG00000119535	.	-	ENSG00000119535	ENST00000338937	CSF3R	exon_8
chr1	36937033	36937247	ENSG00000119535	.	-	ENSG00000119535	ENST00000361632	CSF3R	exon_9
chr1	36937033	36937247	ENSG00000119535	.	-	ENSG00000119535	ENST00000373103	CSF3R	exon_10
chr1	36937033	36937247	ENSG00000119535	.	-	ENSG00000119535	ENST00000373104	CSF3R	exon_10
chr1	36937033	36937247	ENSG00000119535	.	-	ENSG00000119535	ENST00000373106	CSF3R	exon_10
chr1	36937033	36937247	ENSG00000119535	.	-	ENSG00000119535	ENST00000418048	CSF3R	exon_8
chr1	36937033	36937247	ENSG00000119535	.	-	ENSG00000119535	ENST00000440588	CSF3R	exon_8
chr1	36937033	36937247	ENSG00000119535	.	-	ENSG00000119535	ENST00000464365	CSF3R	exon_7
chr1	36937033	36937247	ENSG00000119535	.	-	ENSG00000119535	ENST00000487540	CSF3R	exon_3
chr1	36937033	36937740	ENSG00000119535	.	-	ENSG00000119535	ENST00000480825	CSF3R	exon_5
chr1	36937666	36937740	ENSG00000119535	.	-	ENSG00000119535	ENST00000331941	CSF3R	exon_7
chr1	36937666	36937740	ENSG00000119535	.	-	ENSG00000119535	ENST00000338937	CSF3R	exon_7
chr1	36937666	36937740	ENSG00000119535	.	-	ENSG00000119535	ENST00000361632	CSF3R	exon_8
chr1	36937666	36937740	ENSG00000119535	.	-	ENSG00000119535	ENST00000373103	CSF3R	exon_9
chr1	36937666	36937740	ENSG00000119535	.	-	ENSG00000119535	ENST00000373104	CSF3R	exon_9
chr1	36937666	36937740	ENSG00000119535	.	-	ENSG00000119535	ENST00000373106	CSF3R	exon_9
chr1	36937666	36937740	ENSG00000119535	.	-	ENSG00000119535	ENST00000418048	CSF3R	exon_7
chr1	36937666	36937740	ENSG00000119535	.	-	ENSG00000119535	ENST00000440588	CSF3R	exon_7
chr1	36937666	36937740	ENSG00000119535	.	-	ENSG00000119535	ENST00000464365	CSF3R	exon_6
chr1	36937666	36937740	ENSG00000119535	.	-	ENSG00000119535	ENST00000487540	CSF3R	exon_2
chr1	36937838	36937988	ENSG00000119535	.	-	ENSG00000119535	ENST00000487540	CSF3R	exon_1
chr1	36937838	36937992	ENSG00000119535	.	-	ENSG00000119535	ENST00000331941	CSF3R	exon_6
chr1	36937838	36937992	ENSG00000119535	.	-	ENSG00000119535	ENST00000338937	CSF3R	exon_6
chr1	36937838	36937992	ENSG00000119535	.	-	ENSG00000119535	ENST00000361632	CSF3R	exon_7
chr1	36937838	36937992	ENSG00000119535	.	-	ENSG00000119535	ENST00000373103	CSF3R	exon_8
chr1	36937838	36937992	ENSG00000119535	.	-	ENSG00000119535	ENST00000373104	CSF3R	exon_8
chr1	36937838	36937992	ENSG00000119535	.	-	ENSG00000119535	ENST00000373106	CSF3R	exon_8
chr1	36937838	36937992	ENSG00000119535	.	-	ENSG00000119535	ENST00000418048	CSF3R	exon_6
chr1	36937838	36937992	ENSG00000119535	.	-	ENSG00000119535	ENST00000440588	CSF3R	exon_6
chr1	36937838	36937992	ENSG00000119535	.	-	ENSG00000119535	ENST00000464365	CSF3R	exon_5
chr1	36937838	36937992	ENSG00000119535	.	-	ENSG00000119535	ENST00000480825	CSF3R	exon_4
chr1	36938117	36938287	ENSG00000119535	.	-	ENSG00000119535	ENST00000331941	CSF3R	exon_5
chr1	36938117	36938287	ENSG00000119535	.	-	ENSG00000119535	ENST00000338937	CSF3R	exon_5
chr1	36938117	36938287	ENSG00000119535	.	-	ENSG00000119535	ENST00000361632	CSF3R	exon_6
chr1	36938117	36938287	ENSG00000119535	.	-	ENSG00000119535	ENST00000373103	CSF3R	exon_7
chr1	36938117	36938287	ENSG00000119535	.	-	ENSG00000119535	ENST00000373104	CSF3R	exon_7
chr1	36938117	36938287	ENSG00000119535	.	-	ENSG00000119535	ENST00000373106	CSF3R	exon_7
chr1	36938117	36938287	ENSG00000119535	.	-	ENSG00000119535	ENST00000418048	CSF3R	exon_5
chr1	36938117	36938287	ENSG00000119535	.	-	ENSG00000119535	ENST00000440588	CSF3R	exon_5
chr1	36938117	36938287	ENSG00000119535	.	-	ENSG00000119535	ENST00000464365	CSF3R	exon_4
chr1	36938117	36939223	ENSG00000119535	.	-	ENSG00000119535	ENST00000480825	CSF3R	exon_3
chr1	36938969	36939223	ENSG00000119535	.	-	ENSG00000119535	ENST00000469380	CSF3R	exon_2
chr1	36939035	36939223	ENSG00000119535	.	-	ENSG00000119535	ENST00000331941	CSF3R	exon_4
chr1	36939035	36939223	ENSG00000119535	.	-	ENSG00000119535	ENST00000338937	CSF3R	exon_4
chr1	36939035	36939223	ENSG00000119535	.	-	ENSG00000119535	ENST00000361632	CSF3R	exon_5
chr1	36939035	36939223	ENSG00000119535	.	-	ENSG00000119535	ENST00000373103	CSF3R	exon_6
chr1	36939035	36939223	ENSG00000119535	.	-	ENSG00000119535	ENST00000373104	CSF3R	exon_6
chr1	36939035	36939223	ENSG00000119535	.	-	ENSG00000119535	ENST00000373106	CSF3R	exon_6
chr1	36939035	36939223	ENSG00000119535	.	-	ENSG00000119535	ENST00000418048	CSF3R	exon_4
chr1	36939035	36939223	ENSG00000119535	.	-	ENSG00000119535	ENST00000440588	CSF3R	exon_4
chr1	36939035	36939223	ENSG00000119535	.	-	ENSG00000119535	ENST00000464365	CSF3R	exon_3
chr1	36939319	36939488	ENSG00000119535	.	-	ENSG00000119535	ENST00000480825	CSF3R	exon_2
chr1	36939364	36939431	ENSG00000119535	.	-	ENSG00000119535	ENST00000469380	CSF3R	exon_1
chr1	36939364	36939488	ENSG00000119535	.	-	ENSG00000119535	ENST00000331941	CSF3R	exon_3
chr1	36939364	36939488	ENSG00000119535	.	-	ENSG00000119535	ENST00000338937	CSF3R	exon_3
chr1	36939364	36939488	ENSG00000119535	.	-	ENSG00000119535	ENST00000361632	CSF3R	exon_4
chr1	36939364	36939488	ENSG00000119535	.	-	ENSG00000119535	ENST00000373103	CSF3R	exon_5
chr1	36939364	36939488	ENSG00000119535	.	-	ENSG00000119535	ENST00000373104	CSF3R	exon_5
chr1	36939364	36939488	ENSG00000119535	.	-	ENSG00000119535	ENST00000373106	CSF3R	exon_5
chr1	36939364	36939488	ENSG00000119535	.	-	ENSG00000119535	ENST00000418048	CSF3R	exon_3
chr1	36939364	36939488	ENSG00000119535	.	-	ENSG00000119535	ENST00000440588	CSF3R	exon_3
chr1	36939364	36939488	ENSG00000119535	.	-	ENSG00000119535	ENST00000464365	CSF3R	exon_2
chr1	36940977	36941013	ENSG00000119535	.	-	ENSG00000119535	ENST00000464365	CSF3R	exon_1
chr1	36940977	36941274	ENSG00000119535	.	-	ENSG00000119535	ENST00000331941	CSF3R	exon_2
chr1	36940977	36941274	ENSG00000119535	.	-	ENSG00000119535	ENST00000338937	CSF3R	exon_2
chr1	36940977	36941274	ENSG00000119535	.	-	ENSG00000119535	ENST00000361632	CSF3R	exon_3
chr1	36940977	36941274	ENSG00000119535	.	-	ENSG00000119535	ENST00000373103	CSF3R	exon_4
chr1	36940977	36941274	ENSG00000119535	.	-	ENSG00000119535	ENST00000373104	CSF3R	exon_4
chr1	36940977	36941274	ENSG00000119535	.	-	ENSG00000119535	ENST00000373106	CSF3R	exon_4
chr1	36940977	36941274	ENSG00000119535	.	-	ENSG00000119535	ENST00000418048	CSF3R	exon_2
chr1	36940977	36941274	ENSG00000119535	.	-	ENSG00000119535	ENST00000440588	CSF3R	exon_2
chr1	36940977	36941928	ENSG00000119535	.	-	ENSG00000119535	ENST00000480825	CSF3R	exon_1
chr1	36942583	36943278	ENSG00000119535	.	-	ENSG00000119535	ENST00000526980	CSF3R	exon_4
chr1	36944514	36945117	ENSG00000119535	.	-	ENSG00000119535	ENST00000489551	CSF3R	exon_3
chr1	36945032	36945117	ENSG00000119535	.	-	ENSG00000119535	ENST00000533491	CSF3R	exon_4
chr1	36945033	36945097	ENSG00000119535	.	-	ENSG00000119535	ENST00000331941	CSF3R	exon_1
chr1	36945033	36945097	ENSG00000119535	.	-	ENSG00000119535	ENST00000338937	CSF3R	exon_1
chr1	36945033	36945097	ENSG00000119535	.	-	ENSG00000119535	ENST00000418048	CSF3R	exon_1
chr1	36945033	36945097	ENSG00000119535	.	-	ENSG00000119535	ENST00000440588	CSF3R	exon_1
chr1	36945033	36945117	ENSG00000119535	.	-	ENSG00000119535	ENST00000361632	CSF3R	exon_2
chr1	36945033	36945117	ENSG00000119535	.	-	ENSG00000119535	ENST00000373103	CSF3R	exon_3
chr1	36945033	36945117	ENSG00000119535	.	-	ENSG00000119535	ENST00000373104	CSF3R	exon_3
chr1	36945033	36945117	ENSG00000119535	.	-	ENSG00000119535	ENST00000373106	CSF3R	exon_3
chr1	36945033	36945117	ENSG00000119535	.	-	ENSG00000119535	ENST00000526980	CSF3R	exon_3
chr1	36945587	36945681	ENSG00000119535	.	-	ENSG00000119535	ENST00000533491	CSF3R	exon_3
chr1	36947078	36947120	ENSG00000119535	.	-	ENSG00000119535	ENST00000361632	CSF3R	exon_1
chr1	36947078	36947138	ENSG00000119535	.	-	ENSG00000119535	ENST00000373103	CSF3R	exon_2
chr1	36947078	36947138	ENSG00000119535	.	-	ENSG00000119535	ENST00000373104	CSF3R	exon_2
chr1	36947078	36947138	ENSG00000119535	.	-	ENSG00000119535	ENST00000373106	CSF3R	exon_2
chr1	36947078	36947138	ENSG00000119535	.	-	ENSG00000119535	ENST00000489551	CSF3R	exon_2
chr1	36947078	36947138	ENSG00000119535	.	-	ENSG00000119535	ENST00000526980	CSF3R	exon_2
chr1	36947078	36947138	ENSG00000119535	.	-	ENSG00000119535	ENST00000533491	CSF3R	exon_2
chr1	36947379	36947652	ENSG00000119535	.	-	ENSG00000119535	ENST00000533491	CSF3R	exon_1
chr1	36948411	36948500	ENSG00000119535	.	-	ENSG00000119535	ENST00000526980	CSF3R	exon_1
chr1	36948411	36948535	ENSG00000119535	.	-	ENSG00000119535	ENST00000489551	CSF3R	exon_1
chr1	36948411	36948879	ENSG00000119535	.	-	ENSG00000119535	ENST00000373103	CSF3R	exon_1
chr1	36948411	36948879	ENSG00000119535	.	-	ENSG00000119535	ENST00000373104	CSF3R	exon_1
chr1	36948411	36948879	ENSG00000119535	.	-	ENSG00000119535	ENST00000373106	CSF3R	exon_1
chr1	51426416	51426475	ENSG00000123080	.	+	ENSG00000123080	ENST00000262662	CDKN2C	exon_1
chr1	51433607	51435571	ENSG00000123080	.	+	ENSG00000123080	ENST00000262662	CDKN2C	exon_2
chr1	51434366	51435571	ENSG00000123080	.	+	ENSG00000123080	ENST00000396148	CDKN2C	exon_1
chr1	51435615	51436169	ENSG00000123080	.	+	ENSG00000123080	ENST00000371761	CDKN2C	exon_1
chr1	51436029	51436169	ENSG00000123080	.	+	ENSG00000123080	ENST00000262662	CDKN2C	exon_3
chr1	51436029	51436169	ENSG00000123080	.	+	ENSG00000123080	ENST00000396148	CDKN2C	exon_2
chr1	51439564	51440230	ENSG00000123080	.	+	ENSG00000123080	ENST00000371761	CDKN2C	exon_2
chr1	51439564	51440305	ENSG00000123080	.	+	ENSG00000123080	ENST00000262662	CDKN2C	exon_4
chr1	51439564	51440305	ENSG00000123080	.	+	ENSG00000123080	ENST00000396148	CDKN2C	exon_3
chr1	45794834	45795109	ENSG00000132781	.	-	ENSG00000132781	ENST00000528332	MUTYH	exon_7
chr1	45794834	45795109	ENSG00000132781	.	-	ENSG00000132781	ENST00000529984	MUTYH	exon_7
chr1	45794913	45795109	ENSG00000132781	.	-	ENSG00000132781	ENST00000354383	MUTYH	exon_16
chr1	45794913	45795109	ENSG00000132781	.	-	ENSG00000132781	ENST00000355498	MUTYH	exon_16
chr1	45794913	45795109	ENSG00000132781	.	-	ENSG00000132781	ENST00000372098	MUTYH	exon_16
chr1	45794913	45795109	ENSG00000132781	.	-	ENSG00000132781	ENST00000372104	MUTYH	exon_17
chr1	45794913	45795109	ENSG00000132781	.	-	ENSG00000132781	ENST00000372110	MUTYH	exon_16
chr1	45794913	45795109	ENSG00000132781	.	-	ENSG00000132781	ENST00000372115	MUTYH	exon_16
chr1	45794913	45795109	ENSG00000132781	.	-	ENSG00000132781	ENST00000448481	MUTYH	exon_16
chr1	45794913	45795109	ENSG00000132781	.	-	ENSG00000132781	ENST00000456914	MUTYH	exon_16
chr1	45794913	45795109	ENSG00000132781	.	-	ENSG00000132781	ENST00000475516	MUTYH	exon_16
chr1	45794913	45795109	ENSG00000132781	.	-	ENSG00000132781	ENST00000481571	MUTYH	exon_16
chr1	45794913	45795109	ENSG00000132781	.	-	ENSG00000132781	ENST00000485271	MUTYH	exon_4
chr1	45794914	45795109	ENSG00000132781	.	-	ENSG00000132781	ENST00000372100	MUTYH	exon_16
chr1	45794914	45795109	ENSG00000132781	.	-	ENSG00000132781	ENST00000450313	MUTYH	exon_16
chr1	45794914	45795109	ENSG00000132781	.	-	ENSG00000132781	ENST00000488731	MUTYH	exon_7
chr1	45794917	45795109	ENSG00000132781	.	-	ENSG00000132781	ENST00000531105	MUTYH	exon_3
chr1	45794943	45795109	ENSG00000132781	.	-	ENSG00000132781	ENST00000467459	MUTYH	exon_8
chr1	45794944	45795109	ENSG00000132781	.	-	ENSG00000132781	ENST00000482094	MUTYH	exon_5
chr1	45794945	45795109	ENSG00000132781	.	-	ENSG00000132781	ENST00000529892	MUTYH	exon_6
chr1	45794947	45795109	ENSG00000132781	.	-	ENSG00000132781	ENST00000533178	MUTYH	exon_10
chr1	45794977	45795109	ENSG00000132781	.	-	ENSG00000132781	ENST00000528013	MUTYH	exon_16
chr1	45795560	45795740	ENSG00000132781	.	-	ENSG00000132781	ENST00000485271	MUTYH	exon_3
chr1	45796187	45796229	ENSG00000132781	.	-	ENSG00000132781	ENST00000354383	MUTYH	exon_15
chr1	45796187	45796229	ENSG00000132781	.	-	ENSG00000132781	ENST00000355498	MUTYH	exon_15
chr1	45796187	45796229	ENSG00000132781	.	-	ENSG00000132781	ENST00000372098	MUTYH	exon_15
chr1	45796187	45796229	ENSG00000132781	.	-	ENSG00000132781	ENST00000372100	MUTYH	exon_15
chr1	45796187	45796229	ENSG00000132781	.	-	ENSG00000132781	ENST00000372104	MUTYH	exon_16
chr1	45796187	45796229	ENSG00000132781	.	-	ENSG00000132781	ENST00000372110	MUTYH	exon_15
chr1	45796187	45796229	ENSG00000132781	.	-	ENSG00000132781	ENST00000372115	MUTYH	exon_15
chr1	45796187	45796229	ENSG00000132781	.	-	ENSG00000132781	ENST00000448481	MUTYH	exon_15
chr1	45796187	45796229	ENSG00000132781	.	-	ENSG00000132781	ENST00000450313	MUTYH	exon_15
chr1	45796187	45796229	ENSG00000132781	.	-	ENSG00000132781	ENST00000456914	MUTYH	exon_15
chr1	45796187	45796229	ENSG00000132781	.	-	ENSG00000132781	ENST00000467459	MUTYH	exon_7
chr1	45796187	45796229	ENSG00000132781	.	-	ENSG00000132781	ENST00000475516	MUTYH	exon_15
chr1	45796187	45796229	ENSG00000132781	.	-	ENSG00000132781	ENST00000481571	MUTYH	exon_15
chr1	45796187	45796229	ENSG00000132781	.	-	ENSG00000132781	ENST00000482094	MUTYH	exon_4
chr1	45796187	45796229	ENSG00000132781	.	-	ENSG00000132781	ENST00000485271	MUTYH	exon_2
chr1	45796187	45796229	ENSG00000132781	.	-	ENSG00000132781	ENST00000488731	MUTYH	exon_6
chr1	45796187	45796229	ENSG00000132781	.	-	ENSG00000132781	ENST00000528013	MUTYH	exon_15
chr1	45796187	45796229	ENSG00000132781	.	-	ENSG00000132781	ENST00000528332	MUTYH	exon_6
chr1	45796187	45796229	ENSG00000132781	.	-	ENSG00000132781	ENST00000529892	MUTYH	exon_5
chr1	45796187	45796229	ENSG00000132781	.	-	ENSG00000132781	ENST00000529984	MUTYH	exon_6
chr1	45796187	45796229	ENSG00000132781	.	-	ENSG00000132781	ENST00000533178	MUTYH	exon_9
chr1	45796853	45796942	ENSG00000132781	.	-	ENSG00000132781	ENST00000485271	MUTYH	exon_1
chr1	45796853	45797006	ENSG00000132781	.	-	ENSG00000132781	ENST00000354383	MUTYH	exon_14
chr1	45796853	45797006	ENSG00000132781	.	-	ENSG00000132781	ENST00000355498	MUTYH	exon_14
chr1	45796853	45797006	ENSG00000132781	.	-	ENSG00000132781	ENST00000372098	MUTYH	exon_14
chr1	45796853	45797006	ENSG00000132781	.	-	ENSG00000132781	ENST00000372100	MUTYH	exon_14
chr1	45796853	45797006	ENSG00000132781	.	-	ENSG00000132781	ENST00000372104	MUTYH	exon_15
chr1	45796853	45797006	ENSG00000132781	.	-	ENSG00000132781	ENST00000372110	MUTYH	exon_14
chr1	45796853	45797006	ENSG00000132781	.	-	ENSG00000132781	ENST00000372115	MUTYH	exon_14
chr1	45796853	45797006	ENSG00000132781	.	-	ENSG00000132781	ENST00000448481	MUTYH	exon_14
chr1	45796853	45797006	ENSG00000132781	.	-	ENSG00000132781	ENST00000450313	MUTYH	exon_14
chr1	45796853	45797006	ENSG00000132781	.	-	ENSG00000132781	ENST00000456914	MUTYH	exon_14
chr1	45796853	45797006	ENSG00000132781	.	-	ENSG00000132781	ENST00000467459	MUTYH	exon_6
chr1	45796853	45797006	ENSG00000132781	.	-	ENSG00000132781	ENST00000475516	MUTYH	exon_14
chr1	45796853	45797006	ENSG00000132781	.	-	ENSG00000132781	ENST00000481571	MUTYH	exon_14
chr1	45796853	45797006	ENSG00000132781	.	-	ENSG00000132781	ENST00000482094	MUTYH	exon_3
chr1	45796853	45797006	ENSG00000132781	.	-	ENSG00000132781	ENST00000488731	MUTYH	exon_5
chr1	45796853	45797006	ENSG00000132781	.	-	ENSG00000132781	ENST00000528013	MUTYH	exon_14
chr1	45796853	45797006	ENSG00000132781	.	-	ENSG00000132781	ENST00000528332	MUTYH	exon_5
chr1	45796853	45797006	ENSG00000132781	.	-	ENSG00000132781	ENST00000529892	MUTYH	exon_4
chr1	45796853	45797006	ENSG00000132781	.	-	ENSG00000132781	ENST00000529984	MUTYH	exon_5
chr1	45796853	45797006	ENSG00000132781	.	-	ENSG00000132781	ENST00000533178	MUTYH	exon_8
chr1	45797091	45797228	ENSG00000132781	.	-	ENSG00000132781	ENST00000354383	MUTYH	exon_13
chr1	45797091	45797228	ENSG00000132781	.	-	ENSG00000132781	ENST00000355498	MUTYH	exon_13
chr1	45797091	45797228	ENSG00000132781	.	-	ENSG00000132781	ENST00000372098	MUTYH	exon_13
chr1	45797091	45797228	ENSG00000132781	.	-	ENSG00000132781	ENST00000372100	MUTYH	exon_13
chr1	45797091	45797228	ENSG00000132781	.	-	ENSG00000132781	ENST00000372104	MUTYH	exon_14
chr1	45797091	45797228	ENSG00000132781	.	-	ENSG00000132781	ENST00000372110	MUTYH	exon_13
chr1	45797091	45797228	ENSG00000132781	.	-	ENSG00000132781	ENST00000372115	MUTYH	exon_13
chr1	45797091	45797228	ENSG00000132781	.	-	ENSG00000132781	ENST00000448481	MUTYH	exon_13
chr1	45797091	45797228	ENSG00000132781	.	-	ENSG00000132781	ENST00000450313	MUTYH	exon_13
chr1	45797091	45797228	ENSG00000132781	.	-	ENSG00000132781	ENST00000456914	MUTYH	exon_13
chr1	45797091	45797228	ENSG00000132781	.	-	ENSG00000132781	ENST00000467459	MUTYH	exon_5
chr1	45797091	45797228	ENSG00000132781	.	-	ENSG00000132781	ENST00000475516	MUTYH	exon_13
chr1	45797091	45797228	ENSG00000132781	.	-	ENSG00000132781	ENST00000481571	MUTYH	exon_13
chr1	45797091	45797228	ENSG00000132781	.	-	ENSG00000132781	ENST00000482094	MUTYH	exon_2
chr1	45797091	45797228	ENSG00000132781	.	-	ENSG00000132781	ENST00000488731	MUTYH	exon_4
chr1	45797091	45797228	ENSG00000132781	.	-	ENSG00000132781	ENST00000528013	MUTYH	exon_13
chr1	45797091	45797228	ENSG00000132781	.	-	ENSG00000132781	ENST00000528332	MUTYH	exon_4
chr1	45797091	45797228	ENSG00000132781	.	-	ENSG00000132781	ENST00000529892	MUTYH	exon_3
chr1	45797091	45797228	ENSG00000132781	.	-	ENSG00000132781	ENST00000529984	MUTYH	exon_4
chr1	45797091	45797228	ENSG00000132781	.	-	ENSG00000132781	ENST00000533178	MUTYH	exon_7
chr1	45797332	45797521	ENSG00000132781	.	-	ENSG00000132781	ENST00000354383	MUTYH	exon_12
chr1	45797332	45797521	ENSG00000132781	.	-	ENSG00000132781	ENST00000355498	MUTYH	exon_12
chr1	45797332	45797521	ENSG00000132781	.	-	ENSG00000132781	ENST00000372098	MUTYH	exon_12
chr1	45797332	45797521	ENSG00000132781	.	-	ENSG00000132781	ENST00000372100	MUTYH	exon_12
chr1	45797332	45797521	ENSG00000132781	.	-	ENSG00000132781	ENST00000372104	MUTYH	exon_13
chr1	45797332	45797521	ENSG00000132781	.	-	ENSG00000132781	ENST00000372110	MUTYH	exon_12
chr1	45797332	45797521	ENSG00000132781	.	-	ENSG00000132781	ENST00000372115	MUTYH	exon_12
chr1	45797332	45797521	ENSG00000132781	.	-	ENSG00000132781	ENST00000448481	MUTYH	exon_12
chr1	45797332	45797521	ENSG00000132781	.	-	ENSG00000132781	ENST00000450313	MUTYH	exon_12
chr1	45797332	45797521	ENSG00000132781	.	-	ENSG00000132781	ENST00000456914	MUTYH	exon_12
chr1	45797332	45797521	ENSG00000132781	.	-	ENSG00000132781	ENST00000475516	MUTYH	exon_12
chr1	45797332	45797521	ENSG00000132781	.	-	ENSG00000132781	ENST00000481571	MUTYH	exon_12
chr1	45797332	45797521	ENSG00000132781	.	-	ENSG00000132781	ENST00000528013	MUTYH	exon_12
chr1	45797332	45797521	ENSG00000132781	.	-	ENSG00000132781	ENST00000533178	MUTYH	exon_6
chr1	45797332	45797544	ENSG00000132781	.	-	ENSG00000132781	ENST00000467459	MUTYH	exon_4
chr1	45797332	45797755	ENSG00000132781	.	-	ENSG00000132781	ENST00000482094	MUTYH	exon_1
chr1	45797405	45797521	ENSG00000132781	.	-	ENSG00000132781	ENST00000412971	MUTYH	exon_7
chr1	45797418	45797758	ENSG00000132781	.	-	ENSG00000132781	ENST00000462388	MUTYH	exon_5
chr1	45797441	45797521	ENSG00000132781	.	-	ENSG00000132781	ENST00000466231	MUTYH	exon_3
chr1	45797694	45797758	ENSG00000132781	.	-	ENSG00000132781	ENST00000354383	MUTYH	exon_11
chr1	45797694	45797758	ENSG00000132781	.	-	ENSG00000132781	ENST00000355498	MUTYH	exon_11
chr1	45797694	45797758	ENSG00000132781	.	-	ENSG00000132781	ENST00000372098	MUTYH	exon_11
chr1	45797694	45797758	ENSG00000132781	.	-	ENSG00000132781	ENST00000372100	MUTYH	exon_11
chr1	45797694	45797758	ENSG00000132781	.	-	ENSG00000132781	ENST00000372104	MUTYH	exon_12
chr1	45797694	45797758	ENSG00000132781	.	-	ENSG00000132781	ENST00000372110	MUTYH	exon_11
chr1	45797694	45797758	ENSG00000132781	.	-	ENSG00000132781	ENST00000372115	MUTYH	exon_11
chr1	45797694	45797758	ENSG00000132781	.	-	ENSG00000132781	ENST00000412971	MUTYH	exon_6
chr1	45797694	45797758	ENSG00000132781	.	-	ENSG00000132781	ENST00000448481	MUTYH	exon_11
chr1	45797694	45797758	ENSG00000132781	.	-	ENSG00000132781	ENST00000450313	MUTYH	exon_11
chr1	45797694	45797758	ENSG00000132781	.	-	ENSG00000132781	ENST00000456914	MUTYH	exon_11
chr1	45797694	45797758	ENSG00000132781	.	-	ENSG00000132781	ENST00000466231	MUTYH	exon_2
chr1	45797694	45797758	ENSG00000132781	.	-	ENSG00000132781	ENST00000467459	MUTYH	exon_3
chr1	45797694	45797758	ENSG00000132781	.	-	ENSG00000132781	ENST00000475516	MUTYH	exon_11
chr1	45797694	45797758	ENSG00000132781	.	-	ENSG00000132781	ENST00000481571	MUTYH	exon_11
chr1	45797694	45797758	ENSG00000132781	.	-	ENSG00000132781	ENST00000528013	MUTYH	exon_11
chr1	45797694	45797758	ENSG00000132781	.	-	ENSG00000132781	ENST00000529892	MUTYH	exon_2
chr1	45797694	45797758	ENSG00000132781	.	-	ENSG00000132781	ENST00000533178	MUTYH	exon_5
chr1	45797696	45797758	ENSG00000132781	.	-	ENSG00000132781	ENST00000470256	MUTYH	exon_9
chr1	45797707	45797758	ENSG00000132781	.	-	ENSG00000132781	ENST00000461495	MUTYH	exon_10
chr1	45797837	45797950	ENSG00000132781	.	-	ENSG00000132781	ENST00000529892	MUTYH	exon_1
chr1	45797837	45797982	ENSG00000132781	.	-	ENSG00000132781	ENST00000354383	MUTYH	exon_10
chr1	45797837	45797982	ENSG00000132781	.	-	ENSG00000132781	ENST00000355498	MUTYH	exon_10
chr1	45797837	45797982	ENSG00000132781	.	-	ENSG00000132781	ENST00000372098	MUTYH	exon_10
chr1	45797837	45797982	ENSG00000132781	.	-	ENSG00000132781	ENST00000372100	MUTYH	exon_10
chr1	45797837	45797982	ENSG00000132781	.	-	ENSG00000132781	ENST00000372104	MUTYH	exon_11
chr1	45797837	45797982	ENSG00000132781	.	-	ENSG00000132781	ENST00000372110	MUTYH	exon_10
chr1	45797837	45797982	ENSG00000132781	.	-	ENSG00000132781	ENST00000372115	MUTYH	exon_10
chr1	45797837	45797982	ENSG00000132781	.	-	ENSG00000132781	ENST00000412971	MUTYH	exon_5
chr1	45797837	45797982	ENSG00000132781	.	-	ENSG00000132781	ENST00000448481	MUTYH	exon_10
chr1	45797837	45797982	ENSG00000132781	.	-	ENSG00000132781	ENST00000450313	MUTYH	exon_10
chr1	45797837	45797982	ENSG00000132781	.	-	ENSG00000132781	ENST00000456914	MUTYH	exon_10
chr1	45797837	45797982	ENSG00000132781	.	-	ENSG00000132781	ENST00000461495	MUTYH	exon_9
chr1	45797837	45797982	ENSG00000132781	.	-	ENSG00000132781	ENST00000462388	MUTYH	exon_4
chr1	45797837	45797982	ENSG00000132781	.	-	ENSG00000132781	ENST00000467459	MUTYH	exon_2
chr1	45797837	45797982	ENSG00000132781	.	-	ENSG00000132781	ENST00000470256	MUTYH	exon_8
chr1	45797837	45797982	ENSG00000132781	.	-	ENSG00000132781	ENST00000475516	MUTYH	exon_10
chr1	45797837	45797982	ENSG00000132781	.	-	ENSG00000132781	ENST00000481571	MUTYH	exon_10
chr1	45797837	45797982	ENSG00000132781	.	-	ENSG00000132781	ENST00000528013	MUTYH	exon_10
chr1	45797837	45797982	ENSG00000132781	.	-	ENSG00000132781	ENST00000533178	MUTYH	exon_4
chr1	45797837	45798051	ENSG00000132781	.	-	ENSG00000132781	ENST00000466231	MUTYH	exon_1
chr1	45797846	45797982	ENSG00000132781	.	-	ENSG00000132781	ENST00000435155	MUTYH	exon_10
chr1	45797891	45797982	ENSG00000132781	.	-	ENSG00000132781	ENST00000467940	MUTYH	exon_10
chr1	45797894	45797982	ENSG00000132781	.	-	ENSG00000132781	ENST00000478796	MUTYH	exon_5
chr1	45798062	45798160	ENSG00000132781	.	-	ENSG00000132781	ENST00000354383	MUTYH	exon_9
chr1	45798062	45798160	ENSG00000132781	.	-	ENSG00000132781	ENST00000355498	MUTYH	exon_9
chr1	45798062	45798160	ENSG00000132781	.	-	ENSG00000132781	ENST00000372098	MUTYH	exon_9
chr1	45798062	45798160	ENSG00000132781	.	-	ENSG00000132781	ENST00000372100	MUTYH	exon_9
chr1	45798062	45798160	ENSG00000132781	.	-	ENSG00000132781	ENST00000372104	MUTYH	exon_10
chr1	45798062	45798160	ENSG00000132781	.	-	ENSG00000132781	ENST00000372110	MUTYH	exon_9
chr1	45798062	45798160	ENSG00000132781	.	-	ENSG00000132781	ENST00000372115	MUTYH	exon_9
chr1	45798062	45798160	ENSG00000132781	.	-	ENSG00000132781	ENST00000412971	MUTYH	exon_4
chr1	45798062	45798160	ENSG00000132781	.	-	ENSG00000132781	ENST00000435155	MUTYH	exon_9
chr1	45798062	45798160	ENSG00000132781	.	-	ENSG00000132781	ENST00000448481	MUTYH	exon_9
chr1	45798062	45798160	ENSG00000132781	.	-	ENSG00000132781	ENST00000450313	MUTYH	exon_9
chr1	45798062	45798160	ENSG00000132781	.	-	ENSG00000132781	ENST00000456914	MUTYH	exon_9
chr1	45798062	45798160	ENSG00000132781	.	-	ENSG00000132781	ENST00000461495	MUTYH	exon_8
chr1	45798062	45798160	ENSG00000132781	.	-	ENSG00000132781	ENST00000462388	MUTYH	exon_3
chr1	45798062	45798160	ENSG00000132781	.	-	ENSG00000132781	ENST00000467459	MUTYH	exon_1
chr1	45798062	45798160	ENSG00000132781	.	-	ENSG00000132781	ENST00000467940	MUTYH	exon_9
chr1	45798062	45798160	ENSG00000132781	.	-	ENSG00000132781	ENST00000470256	MUTYH	exon_7
chr1	45798062	45798160	ENSG00000132781	.	-	ENSG00000132781	ENST00000475516	MUTYH	exon_9
chr1	45798062	45798160	ENSG00000132781	.	-	ENSG00000132781	ENST00000478796	MUTYH	exon_4
chr1	45798062	45798160	ENSG00000132781	.	-	ENSG00000132781	ENST00000481571	MUTYH	exon_9
chr1	45798062	45798160	ENSG00000132781	.	-	ENSG00000132781	ENST00000528013	MUTYH	exon_9
chr1	45798062	45798160	ENSG00000132781	.	-	ENSG00000132781	ENST00000533178	MUTYH	exon_3
chr1	45798075	45798160	ENSG00000132781	.	-	ENSG00000132781	ENST00000525160	MUTYH	exon_7
chr1	45798238	45798842	ENSG00000132781	.	-	ENSG00000132781	ENST00000479746	MUTYH	exon_5
chr1	45798245	45798359	ENSG00000132781	.	-	ENSG00000132781	ENST00000354383	MUTYH	exon_8
chr1	45798245	45798359	ENSG00000132781	.	-	ENSG00000132781	ENST00000355498	MUTYH	exon_8
chr1	45798245	45798359	ENSG00000132781	.	-	ENSG00000132781	ENST00000372098	MUTYH	exon_8
chr1	45798245	45798359	ENSG00000132781	.	-	ENSG00000132781	ENST00000372100	MUTYH	exon_8
chr1	45798245	45798359	ENSG00000132781	.	-	ENSG00000132781	ENST00000372104	MUTYH	exon_9
chr1	45798245	45798359	ENSG00000132781	.	-	ENSG00000132781	ENST00000372110	MUTYH	exon_8
chr1	45798245	45798359	ENSG00000132781	.	-	ENSG00000132781	ENST00000372115	MUTYH	exon_8
chr1	45798245	45798359	ENSG00000132781	.	-	ENSG00000132781	ENST00000412971	MUTYH	exon_3
chr1	45798245	45798359	ENSG00000132781	.	-	ENSG00000132781	ENST00000435155	MUTYH	exon_8
chr1	45798245	45798359	ENSG00000132781	.	-	ENSG00000132781	ENST00000448481	MUTYH	exon_8
chr1	45798245	45798359	ENSG00000132781	.	-	ENSG00000132781	ENST00000450313	MUTYH	exon_8
chr1	45798245	45798359	ENSG00000132781	.	-	ENSG00000132781	ENST00000456914	MUTYH	exon_8
chr1	45798245	45798359	ENSG00000132781	.	-	ENSG00000132781	ENST00000461495	MUTYH	exon_7
chr1	45798245	45798359	ENSG00000132781	.	-	ENSG00000132781	ENST00000462388	MUTYH	exon_2
chr1	45798245	45798359	ENSG00000132781	.	-	ENSG00000132781	ENST00000467940	MUTYH	exon_8
chr1	45798245	45798359	ENSG00000132781	.	-	ENSG00000132781	ENST00000470256	MUTYH	exon_6
chr1	45798245	45798359	ENSG00000132781	.	-	ENSG00000132781	ENST00000475516	MUTYH	exon_8
chr1	45798245	45798359	ENSG00000132781	.	-	ENSG00000132781	ENST00000478796	MUTYH	exon_3
chr1	45798245	45798359	ENSG00000132781	.	-	ENSG00000132781	ENST00000481571	MUTYH	exon_8
chr1	45798245	45798359	ENSG00000132781	.	-	ENSG00000132781	ENST00000525160	MUTYH	exon_6
chr1	45798245	45798359	ENSG00000132781	.	-	ENSG00000132781	ENST00000528013	MUTYH	exon_8
chr1	45798245	45798359	ENSG00000132781	.	-	ENSG00000132781	ENST00000533178	MUTYH	exon_2
chr1	45798250	45798359	ENSG00000132781	.	-	ENSG00000132781	ENST00000492494	MUTYH	exon_5
chr1	45798286	45798359	ENSG00000132781	.	-	ENSG00000132781	ENST00000483642	MUTYH	exon_5
chr1	45798348	45798996	ENSG00000132781	.	-	ENSG00000132781	ENST00000481139	MUTYH	exon_4
chr1	45798417	45798506	ENSG00000132781	.	-	ENSG00000132781	ENST00000485484	MUTYH	exon_5
chr1	45798434	45798506	ENSG00000132781	.	-	ENSG00000132781	ENST00000354383	MUTYH	exon_7
chr1	45798434	45798506	ENSG00000132781	.	-	ENSG00000132781	ENST00000355498	MUTYH	exon_7
chr1	45798434	45798506	ENSG00000132781	.	-	ENSG00000132781	ENST00000372098	MUTYH	exon_7
chr1	45798434	45798506	ENSG00000132781	.	-	ENSG00000132781	ENST00000372100	MUTYH	exon_7
chr1	45798434	45798506	ENSG00000132781	.	-	ENSG00000132781	ENST00000372104	MUTYH	exon_8
chr1	45798434	45798506	ENSG00000132781	.	-	ENSG00000132781	ENST00000372110	MUTYH	exon_7
chr1	45798434	45798506	ENSG00000132781	.	-	ENSG00000132781	ENST00000372115	MUTYH	exon_7
chr1	45798434	45798506	ENSG00000132781	.	-	ENSG00000132781	ENST00000412971	MUTYH	exon_2
chr1	45798434	45798506	ENSG00000132781	.	-	ENSG00000132781	ENST00000435155	MUTYH	exon_7
chr1	45798434	45798506	ENSG00000132781	.	-	ENSG00000132781	ENST00000448481	MUTYH	exon_7
chr1	45798434	45798506	ENSG00000132781	.	-	ENSG00000132781	ENST00000450313	MUTYH	exon_7
chr1	45798434	45798506	ENSG00000132781	.	-	ENSG00000132781	ENST00000456914	MUTYH	exon_7
chr1	45798434	45798506	ENSG00000132781	.	-	ENSG00000132781	ENST00000461495	MUTYH	exon_6
chr1	45798434	45798506	ENSG00000132781	.	-	ENSG00000132781	ENST00000467940	MUTYH	exon_7
chr1	45798434	45798506	ENSG00000132781	.	-	ENSG00000132781	ENST00000470256	MUTYH	exon_5
chr1	45798434	45798506	ENSG00000132781	.	-	ENSG00000132781	ENST00000475516	MUTYH	exon_7
chr1	45798434	45798506	ENSG00000132781	.	-	ENSG00000132781	ENST00000478796	MUTYH	exon_2
chr1	45798434	45798506	ENSG00000132781	.	-	ENSG00000132781	ENST00000481571	MUTYH	exon_7
chr1	45798434	45798506	ENSG00000132781	.	-	ENSG00000132781	ENST00000488731	MUTYH	exon_3
chr1	45798434	45798506	ENSG00000132781	.	-	ENSG00000132781	ENST00000525160	MUTYH	exon_5
chr1	45798434	45798506	ENSG00000132781	.	-	ENSG00000132781	ENST00000528013	MUTYH	exon_7
chr1	45798434	45798506	ENSG00000132781	.	-	ENSG00000132781	ENST00000528332	MUTYH	exon_3
chr1	45798434	45798506	ENSG00000132781	.	-	ENSG00000132781	ENST00000529984	MUTYH	exon_3
chr1	45798434	45798617	ENSG00000132781	.	-	ENSG00000132781	ENST00000462388	MUTYH	exon_1
chr1	45798434	45798842	ENSG00000132781	.	-	ENSG00000132781	ENST00000476789	MUTYH	exon_5
chr1	45798434	45798996	ENSG00000132781	.	-	ENSG00000132781	ENST00000483642	MUTYH	exon_4
chr1	45798434	45798996	ENSG00000132781	.	-	ENSG00000132781	ENST00000492494	MUTYH	exon_4
chr1	45798511	45798996	ENSG00000132781	.	-	ENSG00000132781	ENST00000462387	MUTYH	exon_3
chr1	45798589	45798631	ENSG00000132781	.	-	ENSG00000132781	ENST00000354383	MUTYH	exon_6
chr1	45798589	45798631	ENSG00000132781	.	-	ENSG00000132781	ENST00000355498	MUTYH	exon_6
chr1	45798589	45798631	ENSG00000132781	.	-	ENSG00000132781	ENST00000372098	MUTYH	exon_6
chr1	45798589	45798631	ENSG00000132781	.	-	ENSG00000132781	ENST00000372100	MUTYH	exon_6
chr1	45798589	45798631	ENSG00000132781	.	-	ENSG00000132781	ENST00000372104	MUTYH	exon_7
chr1	45798589	45798631	ENSG00000132781	.	-	ENSG00000132781	ENST00000372110	MUTYH	exon_6
chr1	45798589	45798631	ENSG00000132781	.	-	ENSG00000132781	ENST00000372115	MUTYH	exon_6
chr1	45798589	45798631	ENSG00000132781	.	-	ENSG00000132781	ENST00000435155	MUTYH	exon_6
chr1	45798589	45798631	ENSG00000132781	.	-	ENSG00000132781	ENST00000448481	MUTYH	exon_6
chr1	45798589	45798631	ENSG00000132781	.	-	ENSG00000132781	ENST00000450313	MUTYH	exon_6
chr1	45798589	45798631	ENSG00000132781	.	-	ENSG00000132781	ENST00000456914	MUTYH	exon_6
chr1	45798589	45798631	ENSG00000132781	.	-	ENSG00000132781	ENST00000461495	MUTYH	exon_5
chr1	45798589	45798631	ENSG00000132781	.	-	ENSG00000132781	ENST00000467940	MUTYH	exon_6
chr1	45798589	45798631	ENSG00000132781	.	-	ENSG00000132781	ENST00000475516	MUTYH	exon_6
chr1	45798589	45798631	ENSG00000132781	.	-	ENSG00000132781	ENST00000481571	MUTYH	exon_6
chr1	45798589	45798631	ENSG00000132781	.	-	ENSG00000132781	ENST00000525160	MUTYH	exon_4
chr1	45798589	45798631	ENSG00000132781	.	-	ENSG00000132781	ENST00000528013	MUTYH	exon_6
chr1	45798589	45798996	ENSG00000132781	.	-	ENSG00000132781	ENST00000478796	MUTYH	exon_1
chr1	45798589	45798996	ENSG00000132781	.	-	ENSG00000132781	ENST00000485484	MUTYH	exon_4
chr1	45798724	45798842	ENSG00000132781	.	-	ENSG00000132781	ENST00000474703	MUTYH	exon_5
chr1	45798768	45798842	ENSG00000132781	.	-	ENSG00000132781	ENST00000354383	MUTYH	exon_5
chr1	45798768	45798842	ENSG00000132781	.	-	ENSG00000132781	ENST00000355498	MUTYH	exon_5
chr1	45798768	45798842	ENSG00000132781	.	-	ENSG00000132781	ENST00000372098	MUTYH	exon_5
chr1	45798768	45798842	ENSG00000132781	.	-	ENSG00000132781	ENST00000372100	MUTYH	exon_5
chr1	45798768	45798842	ENSG00000132781	.	-	ENSG00000132781	ENST00000372104	MUTYH	exon_6
chr1	45798768	45798842	ENSG00000132781	.	-	ENSG00000132781	ENST00000372110	MUTYH	exon_5
chr1	45798768	45798842	ENSG00000132781	.	-	ENSG00000132781	ENST00000372115	MUTYH	exon_5
chr1	45798768	45798842	ENSG00000132781	.	-	ENSG00000132781	ENST00000435155	MUTYH	exon_5
chr1	45798768	45798842	ENSG00000132781	.	-	ENSG00000132781	ENST00000448481	MUTYH	exon_5
chr1	45798768	45798842	ENSG00000132781	.	-	ENSG00000132781	ENST00000450313	MUTYH	exon_5
chr1	45798768	45798842	ENSG00000132781	.	-	ENSG00000132781	ENST00000456914	MUTYH	exon_5
chr1	45798768	45798842	ENSG00000132781	.	-	ENSG00000132781	ENST00000467940	MUTYH	exon_5
chr1	45798768	45798842	ENSG00000132781	.	-	ENSG00000132781	ENST00000475516	MUTYH	exon_5
chr1	45798768	45798842	ENSG00000132781	.	-	ENSG00000132781	ENST00000481571	MUTYH	exon_5
chr1	45798768	45798842	ENSG00000132781	.	-	ENSG00000132781	ENST00000528013	MUTYH	exon_5
chr1	45798956	45798996	ENSG00000132781	.	-	ENSG00000132781	ENST00000354383	MUTYH	exon_4
chr1	45798956	45798996	ENSG00000132781	.	-	ENSG00000132781	ENST00000355498	MUTYH	exon_4
chr1	45798956	45798996	ENSG00000132781	.	-	ENSG00000132781	ENST00000372098	MUTYH	exon_4
chr1	45798956	45798996	ENSG00000132781	.	-	ENSG00000132781	ENST00000372100	MUTYH	exon_4
chr1	45798956	45798996	ENSG00000132781	.	-	ENSG00000132781	ENST00000372104	MUTYH	exon_5
chr1	45798956	45798996	ENSG00000132781	.	-	ENSG00000132781	ENST00000372110	MUTYH	exon_4
chr1	45798956	45798996	ENSG00000132781	.	-	ENSG00000132781	ENST00000372115	MUTYH	exon_4
chr1	45798956	45798996	ENSG00000132781	.	-	ENSG00000132781	ENST00000435155	MUTYH	exon_4
chr1	45798956	45798996	ENSG00000132781	.	-	ENSG00000132781	ENST00000448481	MUTYH	exon_4
chr1	45798956	45798996	ENSG00000132781	.	-	ENSG00000132781	ENST00000450313	MUTYH	exon_4
chr1	45798956	45798996	ENSG00000132781	.	-	ENSG00000132781	ENST00000456914	MUTYH	exon_4
chr1	45798956	45798996	ENSG00000132781	.	-	ENSG00000132781	ENST00000461495	MUTYH	exon_4
chr1	45798956	45798996	ENSG00000132781	.	-	ENSG00000132781	ENST00000467940	MUTYH	exon_4
chr1	45798956	45798996	ENSG00000132781	.	-	ENSG00000132781	ENST00000470256	MUTYH	exon_4
chr1	45798956	45798996	ENSG00000132781	.	-	ENSG00000132781	ENST00000474703	MUTYH	exon_4
chr1	45798956	45798996	ENSG00000132781	.	-	ENSG00000132781	ENST00000475516	MUTYH	exon_4
chr1	45798956	45798996	ENSG00000132781	.	-	ENSG00000132781	ENST00000476789	MUTYH	exon_4
chr1	45798956	45798996	ENSG00000132781	.	-	ENSG00000132781	ENST00000479746	MUTYH	exon_4
chr1	45798956	45798996	ENSG00000132781	.	-	ENSG00000132781	ENST00000481571	MUTYH	exon_4
chr1	45798956	45798996	ENSG00000132781	.	-	ENSG00000132781	ENST00000525160	MUTYH	exon_3
chr1	45798956	45798996	ENSG00000132781	.	-	ENSG00000132781	ENST00000528013	MUTYH	exon_4
chr1	45799084	45799169	ENSG00000132781	.	-	ENSG00000132781	ENST00000461495	MUTYH	exon_3
chr1	45799084	45799169	ENSG00000132781	.	-	ENSG00000132781	ENST00000475516	MUTYH	exon_3
chr1	45799084	45799169	ENSG00000132781	.	-	ENSG00000132781	ENST00000481139	MUTYH	exon_3
chr1	45799084	45799169	ENSG00000132781	.	-	ENSG00000132781	ENST00000481571	MUTYH	exon_3
chr1	45799084	45799233	ENSG00000132781	.	-	ENSG00000132781	ENST00000355498	MUTYH	exon_3
chr1	45799084	45799233	ENSG00000132781	.	-	ENSG00000132781	ENST00000372104	MUTYH	exon_4
chr1	45799084	45799233	ENSG00000132781	.	-	ENSG00000132781	ENST00000372115	MUTYH	exon_3
chr1	45799084	45799233	ENSG00000132781	.	-	ENSG00000132781	ENST00000456914	MUTYH	exon_3
chr1	45799084	45799233	ENSG00000132781	.	-	ENSG00000132781	ENST00000476789	MUTYH	exon_3
chr1	45799084	45799233	ENSG00000132781	.	-	ENSG00000132781	ENST00000479746	MUTYH	exon_3
chr1	45799084	45799233	ENSG00000132781	.	-	ENSG00000132781	ENST00000483127	MUTYH	exon_4
chr1	45799084	45799233	ENSG00000132781	.	-	ENSG00000132781	ENST00000483642	MUTYH	exon_3
chr1	45799084	45799233	ENSG00000132781	.	-	ENSG00000132781	ENST00000485484	MUTYH	exon_3
chr1	45799084	45799233	ENSG00000132781	.	-	ENSG00000132781	ENST00000492494	MUTYH	exon_3
chr1	45799084	45799236	ENSG00000132781	.	-	ENSG00000132781	ENST00000354383	MUTYH	exon_3
chr1	45799084	45799236	ENSG00000132781	.	-	ENSG00000132781	ENST00000372110	MUTYH	exon_3
chr1	45799084	45799236	ENSG00000132781	.	-	ENSG00000132781	ENST00000467940	MUTYH	exon_3
chr1	45799084	45799236	ENSG00000132781	.	-	ENSG00000132781	ENST00000470256	MUTYH	exon_3
chr1	45799084	45799266	ENSG00000132781	.	-	ENSG00000132781	ENST00000372098	MUTYH	exon_3
chr1	45799084	45799266	ENSG00000132781	.	-	ENSG00000132781	ENST00000372100	MUTYH	exon_3
chr1	45799084	45799266	ENSG00000132781	.	-	ENSG00000132781	ENST00000435155	MUTYH	exon_3
chr1	45799084	45799266	ENSG00000132781	.	-	ENSG00000132781	ENST00000448481	MUTYH	exon_3
chr1	45799084	45799266	ENSG00000132781	.	-	ENSG00000132781	ENST00000474703	MUTYH	exon_3
chr1	45799084	45799275	ENSG00000132781	.	-	ENSG00000132781	ENST00000450313	MUTYH	exon_3
chr1	45799084	45799275	ENSG00000132781	.	-	ENSG00000132781	ENST00000528013	MUTYH	exon_3
chr1	45799771	45800183	ENSG00000132781	.	-	ENSG00000132781	ENST00000534453	MUTYH	exon_2
chr1	45800062	45800183	ENSG00000132781	.	-	ENSG00000132781	ENST00000354383	MUTYH	exon_2
chr1	45800062	45800183	ENSG00000132781	.	-	ENSG00000132781	ENST00000355498	MUTYH	exon_2
chr1	45800062	45800183	ENSG00000132781	.	-	ENSG00000132781	ENST00000372098	MUTYH	exon_2
chr1	45800062	45800183	ENSG00000132781	.	-	ENSG00000132781	ENST00000372100	MUTYH	exon_2
chr1	45800062	45800183	ENSG00000132781	.	-	ENSG00000132781	ENST00000372104	MUTYH	exon_3
chr1	45800062	45800183	ENSG00000132781	.	-	ENSG00000132781	ENST00000372110	MUTYH	exon_2
chr1	45800062	45800183	ENSG00000132781	.	-	ENSG00000132781	ENST00000372115	MUTYH	exon_2
chr1	45800062	45800183	ENSG00000132781	.	-	ENSG00000132781	ENST00000435155	MUTYH	exon_2
chr1	45800062	45800183	ENSG00000132781	.	-	ENSG00000132781	ENST00000448481	MUTYH	exon_2
chr1	45800062	45800183	ENSG00000132781	.	-	ENSG00000132781	ENST00000450313	MUTYH	exon_2
chr1	45800062	45800183	ENSG00000132781	.	-	ENSG00000132781	ENST00000456914	MUTYH	exon_2
chr1	45800062	45800183	ENSG00000132781	.	-	ENSG00000132781	ENST00000461495	MUTYH	exon_2
chr1	45800062	45800183	ENSG00000132781	.	-	ENSG00000132781	ENST00000462387	MUTYH	exon_2
chr1	45800062	45800183	ENSG00000132781	.	-	ENSG00000132781	ENST00000467940	MUTYH	exon_2
chr1	45800062	45800183	ENSG00000132781	.	-	ENSG00000132781	ENST00000470256	MUTYH	exon_2
chr1	45800062	45800183	ENSG00000132781	.	-	ENSG00000132781	ENST00000474703	MUTYH	exon_2
chr1	45800062	45800183	ENSG00000132781	.	-	ENSG00000132781	ENST00000475516	MUTYH	exon_2
chr1	45800062	45800183	ENSG00000132781	.	-	ENSG00000132781	ENST00000476789	MUTYH	exon_2
chr1	45800062	45800183	ENSG00000132781	.	-	ENSG00000132781	ENST00000479746	MUTYH	exon_2
chr1	45800062	45800183	ENSG00000132781	.	-	ENSG00000132781	ENST00000481139	MUTYH	exon_2
chr1	45800062	45800183	ENSG00000132781	.	-	ENSG00000132781	ENST00000481571	MUTYH	exon_2
chr1	45800062	45800183	ENSG00000132781	.	-	ENSG00000132781	ENST00000483127	MUTYH	exon_3
chr1	45800062	45800183	ENSG00000132781	.	-	ENSG00000132781	ENST00000483642	MUTYH	exon_2
chr1	45800062	45800183	ENSG00000132781	.	-	ENSG00000132781	ENST00000485484	MUTYH	exon_2
chr1	45800062	45800183	ENSG00000132781	.	-	ENSG00000132781	ENST00000488731	MUTYH	exon_2
chr1	45800062	45800183	ENSG00000132781	.	-	ENSG00000132781	ENST00000492494	MUTYH	exon_2
chr1	45800062	45800183	ENSG00000132781	.	-	ENSG00000132781	ENST00000525160	MUTYH	exon_2
chr1	45800062	45800183	ENSG00000132781	.	-	ENSG00000132781	ENST00000528013	MUTYH	exon_2
chr1	45800062	45800183	ENSG00000132781	.	-	ENSG00000132781	ENST00000528332	MUTYH	exon_2
chr1	45800062	45800183	ENSG00000132781	.	-	ENSG00000132781	ENST00000529984	MUTYH	exon_2
chr1	45800062	45800183	ENSG00000132781	.	-	ENSG00000132781	ENST00000531105	MUTYH	exon_2
chr1	45800062	45800183	ENSG00000132781	.	-	ENSG00000132781	ENST00000533178	MUTYH	exon_1
chr1	45803857	45804328	ENSG00000132781	.	-	ENSG00000132781	ENST00000483127	MUTYH	exon_2
chr1	45804178	45804328	ENSG00000132781	.	-	ENSG00000132781	ENST00000372104	MUTYH	exon_2
chr1	45805570	45805607	ENSG00000132781	.	-	ENSG00000132781	ENST00000372104	MUTYH	exon_1
chr1	45805570	45805607	ENSG00000132781	.	-	ENSG00000132781	ENST00000448481	MUTYH	exon_1
chr1	45805570	45805614	ENSG00000132781	.	-	ENSG00000132781	ENST00000485484	MUTYH	exon_1
chr1	45805570	45805617	ENSG00000132781	.	-	ENSG00000132781	ENST00000483127	MUTYH	exon_1
chr1	45805570	45805618	ENSG00000132781	.	-	ENSG00000132781	ENST00000528013	MUTYH	exon_1
chr1	45805570	45805626	ENSG00000132781	.	-	ENSG00000132781	ENST00000456914	MUTYH	exon_1
chr1	45805570	45805627	ENSG00000132781	.	-	ENSG00000132781	ENST00000479746	MUTYH	exon_1
chr1	45805570	45805627	ENSG00000132781	.	-	ENSG00000132781	ENST00000492494	MUTYH	exon_1
chr1	45805647	45805667	ENSG00000132781	.	-	ENSG00000132781	ENST00000488731	MUTYH	exon_1
chr1	45805647	45805672	ENSG00000132781	.	-	ENSG00000132781	ENST00000435155	MUTYH	exon_1
chr1	45805647	45805682	ENSG00000132781	.	-	ENSG00000132781	ENST00000470256	MUTYH	exon_1
chr1	45805647	45805752	ENSG00000132781	.	-	ENSG00000132781	ENST00000354383	MUTYH	exon_1
chr1	45805647	45805752	ENSG00000132781	.	-	ENSG00000132781	ENST00000475516	MUTYH	exon_1
chr1	45805647	45805763	ENSG00000132781	.	-	ENSG00000132781	ENST00000474703	MUTYH	exon_1
chr1	45805647	45805787	ENSG00000132781	.	-	ENSG00000132781	ENST00000355498	MUTYH	exon_1
chr1	45805647	45805787	ENSG00000132781	.	-	ENSG00000132781	ENST00000372100	MUTYH	exon_1
chr1	45805647	45805835	ENSG00000132781	.	-	ENSG00000132781	ENST00000531105	MUTYH	exon_1
chr1	45805647	45805907	ENSG00000132781	.	-	ENSG00000132781	ENST00000534453	MUTYH	exon_1
chr1	45805874	45806059	ENSG00000132781	.	-	ENSG00000132781	ENST00000467940	MUTYH	exon_1
chr1	45805890	45806053	ENSG00000132781	.	-	ENSG00000132781	ENST00000412971	MUTYH	exon_1
chr1	45805890	45806060	ENSG00000132781	.	-	ENSG00000132781	ENST00000372098	MUTYH	exon_1
chr1	45805890	45806060	ENSG00000132781	.	-	ENSG00000132781	ENST00000372110	MUTYH	exon_1
chr1	45805890	45806060	ENSG00000132781	.	-	ENSG00000132781	ENST00000481571	MUTYH	exon_1
chr1	45805890	45806086	ENSG00000132781	.	-	ENSG00000132781	ENST00000525160	MUTYH	exon_1
chr1	45805890	45806087	ENSG00000132781	.	-	ENSG00000132781	ENST00000461495	MUTYH	exon_1
chr1	45805890	45806087	ENSG00000132781	.	-	ENSG00000132781	ENST00000481139	MUTYH	exon_1
chr1	45805890	45806104	ENSG00000132781	.	-	ENSG00000132781	ENST00000462387	MUTYH	exon_1
chr1	45805890	45806104	ENSG00000132781	.	-	ENSG00000132781	ENST00000476789	MUTYH	exon_1
chr1	45805890	45806119	ENSG00000132781	.	-	ENSG00000132781	ENST00000528332	MUTYH	exon_1
chr1	45805890	45806119	ENSG00000132781	.	-	ENSG00000132781	ENST00000529984	MUTYH	exon_1
chr1	45805890	45806142	ENSG00000132781	.	-	ENSG00000132781	ENST00000372115	MUTYH	exon_1
chr1	45805890	45806142	ENSG00000132781	.	-	ENSG00000132781	ENST00000450313	MUTYH	exon_1
chr1	45805894	45806069	ENSG00000132781	.	-	ENSG00000132781	ENST00000483642	MUTYH	exon_1
chr1	204391755	204394168	ENSG00000133056	.	-	ENSG00000133056	ENST00000367187	PIK3C2B	exon_34
chr1	204391933	204394168	ENSG00000133056	.	-	ENSG00000133056	ENST00000424712	PIK3C2B	exon_35
chr1	204394740	204394869	ENSG00000133056	.	-	ENSG00000133056	ENST00000367187	PIK3C2B	exon_33
chr1	204394740	204394869	ENSG00000133056	.	-	ENSG00000133056	ENST00000424712	PIK3C2B	exon_34
chr1	204396775	204396882	ENSG00000133056	.	-	ENSG00000133056	ENST00000367187	PIK3C2B	exon_32
chr1	204396775	204396882	ENSG00000133056	.	-	ENSG00000133056	ENST00000424712	PIK3C2B	exon_33
chr1	204397266	204397348	ENSG00000133056	.	-	ENSG00000133056	ENST00000367187	PIK3C2B	exon_31
chr1	204397266	204397348	ENSG00000133056	.	-	ENSG00000133056	ENST00000424712	PIK3C2B	exon_32
chr1	204399048	204399166	ENSG00000133056	.	-	ENSG00000133056	ENST00000367187	PIK3C2B	exon_30
chr1	204399048	204399166	ENSG00000133056	.	-	ENSG00000133056	ENST00000424712	PIK3C2B	exon_31
chr1	204400467	204400921	ENSG00000133056	.	-	ENSG00000133056	ENST00000462752	PIK3C2B	exon_2
chr1	204400796	204400921	ENSG00000133056	.	-	ENSG00000133056	ENST00000367187	PIK3C2B	exon_29
chr1	204400796	204400921	ENSG00000133056	.	-	ENSG00000133056	ENST00000424712	PIK3C2B	exon_30
chr1	204401327	204401399	ENSG00000133056	.	-	ENSG00000133056	ENST00000462752	PIK3C2B	exon_1
chr1	204401327	204401529	ENSG00000133056	.	-	ENSG00000133056	ENST00000367187	PIK3C2B	exon_28
chr1	204401327	204401529	ENSG00000133056	.	-	ENSG00000133056	ENST00000424712	PIK3C2B	exon_29
chr1	204402443	204402553	ENSG00000133056	.	-	ENSG00000133056	ENST00000367187	PIK3C2B	exon_27
chr1	204402443	204402553	ENSG00000133056	.	-	ENSG00000133056	ENST00000424712	PIK3C2B	exon_28
chr1	204402920	204403077	ENSG00000133056	.	-	ENSG00000133056	ENST00000367187	PIK3C2B	exon_26
chr1	204402920	204403077	ENSG00000133056	.	-	ENSG00000133056	ENST00000424712	PIK3C2B	exon_27
chr1	204403566	204403736	ENSG00000133056	.	-	ENSG00000133056	ENST00000367187	PIK3C2B	exon_25
chr1	204403566	204403736	ENSG00000133056	.	-	ENSG00000133056	ENST00000424712	PIK3C2B	exon_26
chr1	204408062	204408199	ENSG00000133056	.	-	ENSG00000133056	ENST00000367187	PIK3C2B	exon_24
chr1	204408062	204408199	ENSG00000133056	.	-	ENSG00000133056	ENST00000424712	PIK3C2B	exon_25
chr1	204409319	204409449	ENSG00000133056	.	-	ENSG00000133056	ENST00000367187	PIK3C2B	exon_23
chr1	204409319	204409449	ENSG00000133056	.	-	ENSG00000133056	ENST00000424712	PIK3C2B	exon_24
chr1	204410598	204410691	ENSG00000133056	.	-	ENSG00000133056	ENST00000367187	PIK3C2B	exon_22
chr1	204410598	204410691	ENSG00000133056	.	-	ENSG00000133056	ENST00000424712	PIK3C2B	exon_23
chr1	204411653	204411761	ENSG00000133056	.	-	ENSG00000133056	ENST00000367187	PIK3C2B	exon_21
chr1	204411653	204411761	ENSG00000133056	.	-	ENSG00000133056	ENST00000424712	PIK3C2B	exon_22
chr1	204412544	204412725	ENSG00000133056	.	-	ENSG00000133056	ENST00000367187	PIK3C2B	exon_20
chr1	204412544	204412725	ENSG00000133056	.	-	ENSG00000133056	ENST00000424712	PIK3C2B	exon_21
chr1	204413195	204413290	ENSG00000133056	.	-	ENSG00000133056	ENST00000367187	PIK3C2B	exon_19
chr1	204413195	204413290	ENSG00000133056	.	-	ENSG00000133056	ENST00000424712	PIK3C2B	exon_20
chr1	204413458	204413552	ENSG00000133056	.	-	ENSG00000133056	ENST00000367187	PIK3C2B	exon_18
chr1	204413458	204413552	ENSG00000133056	.	-	ENSG00000133056	ENST00000424712	PIK3C2B	exon_19
chr1	204415083	204415130	ENSG00000133056	.	-	ENSG00000133056	ENST00000424712	PIK3C2B	exon_18
chr1	204415083	204415272	ENSG00000133056	.	-	ENSG00000133056	ENST00000367187	PIK3C2B	exon_17
chr1	204415214	204415272	ENSG00000133056	.	-	ENSG00000133056	ENST00000424712	PIK3C2B	exon_17
chr1	204416563	204416706	ENSG00000133056	.	-	ENSG00000133056	ENST00000367187	PIK3C2B	exon_16
chr1	204416563	204416706	ENSG00000133056	.	-	ENSG00000133056	ENST00000424712	PIK3C2B	exon_16
chr1	204418303	204418424	ENSG00000133056	.	-	ENSG00000133056	ENST00000479079	PIK3C2B	exon_2
chr1	204418312	204418424	ENSG00000133056	.	-	ENSG00000133056	ENST00000367187	PIK3C2B	exon_15
chr1	204418312	204418424	ENSG00000133056	.	-	ENSG00000133056	ENST00000424712	PIK3C2B	exon_15
chr1	204418977	204419145	ENSG00000133056	.	-	ENSG00000133056	ENST00000367187	PIK3C2B	exon_14
chr1	204418977	204419145	ENSG00000133056	.	-	ENSG00000133056	ENST00000424712	PIK3C2B	exon_14
chr1	204418977	204419258	ENSG00000133056	.	-	ENSG00000133056	ENST00000479079	PIK3C2B	exon_1
chr1	204423704	204423919	ENSG00000133056	.	-	ENSG00000133056	ENST00000496872	PIK3C2B	exon_2
chr1	204423796	204423919	ENSG00000133056	.	-	ENSG00000133056	ENST00000367187	PIK3C2B	exon_13
chr1	204423796	204423919	ENSG00000133056	.	-	ENSG00000133056	ENST00000424712	PIK3C2B	exon_13
chr1	204424983	204425179	ENSG00000133056	.	-	ENSG00000133056	ENST00000367187	PIK3C2B	exon_12
chr1	204424983	204425179	ENSG00000133056	.	-	ENSG00000133056	ENST00000424712	PIK3C2B	exon_12
chr1	204424983	204425419	ENSG00000133056	.	-	ENSG00000133056	ENST00000496872	PIK3C2B	exon_1
chr1	204426164	204426198	ENSG00000133056	.	-	ENSG00000133056	ENST00000367187	PIK3C2B	exon_11
chr1	204426164	204426198	ENSG00000133056	.	-	ENSG00000133056	ENST00000424712	PIK3C2B	exon_11
chr1	204426855	204427002	ENSG00000133056	.	-	ENSG00000133056	ENST00000367187	PIK3C2B	exon_10
chr1	204426855	204427002	ENSG00000133056	.	-	ENSG00000133056	ENST00000424712	PIK3C2B	exon_10
chr1	204429005	204429069	ENSG00000133056	.	-	ENSG00000133056	ENST00000367187	PIK3C2B	exon_9
chr1	204429005	204429069	ENSG00000133056	.	-	ENSG00000133056	ENST00000424712	PIK3C2B	exon_9
chr1	204429451	204429531	ENSG00000133056	.	-	ENSG00000133056	ENST00000367187	PIK3C2B	exon_8
chr1	204429451	204429531	ENSG00000133056	.	-	ENSG00000133056	ENST00000424712	PIK3C2B	exon_8
chr1	204429677	204429789	ENSG00000133056	.	-	ENSG00000133056	ENST00000367187	PIK3C2B	exon_7
chr1	204429677	204429789	ENSG00000133056	.	-	ENSG00000133056	ENST00000424712	PIK3C2B	exon_7
chr1	204433139	204433260	ENSG00000133056	.	-	ENSG00000133056	ENST00000367187	PIK3C2B	exon_6
chr1	204433139	204433260	ENSG00000133056	.	-	ENSG00000133056	ENST00000424712	PIK3C2B	exon_6
chr1	204433577	204433732	ENSG00000133056	.	-	ENSG00000133056	ENST00000367187	PIK3C2B	exon_5
chr1	204433577	204433732	ENSG00000133056	.	-	ENSG00000133056	ENST00000424712	PIK3C2B	exon_5
chr1	204433579	204433732	ENSG00000133056	.	-	ENSG00000133056	ENST00000367184	PIK3C2B	exon_3
chr1	204434346	204434447	ENSG00000133056	.	-	ENSG00000133056	ENST00000367184	PIK3C2B	exon_2
chr1	204434346	204434447	ENSG00000133056	.	-	ENSG00000133056	ENST00000367187	PIK3C2B	exon_4
chr1	204434346	204434447	ENSG00000133056	.	-	ENSG00000133056	ENST00000424712	PIK3C2B	exon_4
chr1	204435898	204436474	ENSG00000133056	.	-	ENSG00000133056	ENST00000367184	PIK3C2B	exon_1
chr1	204437997	204439014	ENSG00000133056	.	-	ENSG00000133056	ENST00000367187	PIK3C2B	exon_3
chr1	204437997	204439014	ENSG00000133056	.	-	ENSG00000133056	ENST00000424712	PIK3C2B	exon_3
chr1	204438537	204439014	ENSG00000133056	.	-	ENSG00000133056	ENST00000415899	PIK3C2B	exon_2
chr1	204438749	204439014	ENSG00000133056	.	-	ENSG00000133056	ENST00000429009	PIK3C2B	exon_3
chr1	204458943	204459059	ENSG00000133056	.	-	ENSG00000133056	ENST00000367187	PIK3C2B	exon_2
chr1	204458943	204459059	ENSG00000133056	.	-	ENSG00000133056	ENST00000424712	PIK3C2B	exon_2
chr1	204458943	204459059	ENSG00000133056	.	-	ENSG00000133056	ENST00000429009	PIK3C2B	exon_2
chr1	204459195	204459446	ENSG00000133056	.	-	ENSG00000133056	ENST00000424712	PIK3C2B	exon_1
chr1	204459195	204459552	ENSG00000133056	.	-	ENSG00000133056	ENST00000367187	PIK3C2B	exon_1
chr1	204463483	204463829	ENSG00000133056	.	-	ENSG00000133056	ENST00000429009	PIK3C2B	exon_1
chr1	204463483	204463852	ENSG00000133056	.	-	ENSG00000133056	ENST00000415899	PIK3C2B	exon_1
chr1	120454175	120459317	ENSG00000134250	.	-	ENSG00000134250	ENST00000256646	NOTCH2	exon_34
chr1	120460287	120460385	ENSG00000134250	.	-	ENSG00000134250	ENST00000256646	NOTCH2	exon_33
chr1	120461028	120461176	ENSG00000134250	.	-	ENSG00000134250	ENST00000256646	NOTCH2	exon_32
chr1	120461934	120462236	ENSG00000134250	.	-	ENSG00000134250	ENST00000256646	NOTCH2	exon_31
chr1	120462851	120463020	ENSG00000134250	.	-	ENSG00000134250	ENST00000256646	NOTCH2	exon_30
chr1	120464335	120464432	ENSG00000134250	.	-	ENSG00000134250	ENST00000256646	NOTCH2	exon_29
chr1	120464858	120465069	ENSG00000134250	.	-	ENSG00000134250	ENST00000256646	NOTCH2	exon_28
chr1	120465117	120465401	ENSG00000134250	.	-	ENSG00000134250	ENST00000493703	NOTCH2	exon_2
chr1	120465258	120465401	ENSG00000134250	.	-	ENSG00000134250	ENST00000256646	NOTCH2	exon_27
chr1	120465402	120466259	ENSG00000134250	.	-	ENSG00000134250	ENST00000256646	NOTCH2	intron_26
chr1	120466259	120466528	ENSG00000134250	.	-	ENSG00000134250	ENST00000493703	NOTCH2	exon_1
chr1	120466259	120466607	ENSG00000134250	.	-	ENSG00000134250	ENST00000256646	NOTCH2	exon_26
chr1	120467927	120468433	ENSG00000134250	.	-	ENSG00000134250	ENST00000256646	NOTCH2	exon_25
chr1	120469121	120469234	ENSG00000134250	.	-	ENSG00000134250	ENST00000256646	NOTCH2	exon_24
chr1	120471598	120471835	ENSG00000134250	.	-	ENSG00000134250	ENST00000256646	NOTCH2	exon_23
chr1	120477889	120478227	ENSG00000134250	.	-	ENSG00000134250	ENST00000478864	NOTCH2	exon_2
chr1	120478094	120478227	ENSG00000134250	.	-	ENSG00000134250	ENST00000256646	NOTCH2	exon_22
chr1	120479904	120480086	ENSG00000134250	.	-	ENSG00000134250	ENST00000478864	NOTCH2	exon_1
chr1	120479904	120480089	ENSG00000134250	.	-	ENSG00000134250	ENST00000256646	NOTCH2	exon_21
chr1	120480479	120480633	ENSG00000134250	.	-	ENSG00000134250	ENST00000256646	NOTCH2	exon_20
chr1	120483177	120483379	ENSG00000134250	.	-	ENSG00000134250	ENST00000256646	NOTCH2	exon_19
chr1	120484148	120484377	ENSG00000134250	.	-	ENSG00000134250	ENST00000256646	NOTCH2	exon_18
chr1	120491036	120491189	ENSG00000134250	.	-	ENSG00000134250	ENST00000256646	NOTCH2	exon_17
chr1	120491629	120491749	ENSG00000134250	.	-	ENSG00000134250	ENST00000256646	NOTCH2	exon_16
chr1	120492742	120493460	ENSG00000134250	.	-	ENSG00000134250	ENST00000479412	NOTCH2	exon_14
chr1	120493346	120493460	ENSG00000134250	.	-	ENSG00000134250	ENST00000256646	NOTCH2	exon_15
chr1	120496165	120496311	ENSG00000134250	.	-	ENSG00000134250	ENST00000256646	NOTCH2	exon_14
chr1	120496165	120496311	ENSG00000134250	.	-	ENSG00000134250	ENST00000479412	NOTCH2	exon_13
chr1	120497662	120497855	ENSG00000134250	.	-	ENSG00000134250	ENST00000256646	NOTCH2	exon_13
chr1	120497662	120497855	ENSG00000134250	.	-	ENSG00000134250	ENST00000479412	NOTCH2	exon_12
chr1	120502014	120502125	ENSG00000134250	.	-	ENSG00000134250	ENST00000256646	NOTCH2	exon_12
chr1	120502014	120502125	ENSG00000134250	.	-	ENSG00000134250	ENST00000479412	NOTCH2	exon_11
chr1	120506196	120506430	ENSG00000134250	.	-	ENSG00000134250	ENST00000256646	NOTCH2	exon_11
chr1	120506196	120506430	ENSG00000134250	.	-	ENSG00000134250	ENST00000479412	NOTCH2	exon_10
chr1	120508075	120508189	ENSG00000134250	.	-	ENSG00000134250	ENST00000256646	NOTCH2	exon_10
chr1	120508075	120508189	ENSG00000134250	.	-	ENSG00000134250	ENST00000479412	NOTCH2	exon_9
chr1	120508998	120509112	ENSG00000134250	.	-	ENSG00000134250	ENST00000256646	NOTCH2	exon_9
chr1	120508998	120509112	ENSG00000134250	.	-	ENSG00000134250	ENST00000479412	NOTCH2	exon_8
chr1	120510055	120510244	ENSG00000134250	.	-	ENSG00000134250	ENST00000256646	NOTCH2	exon_8
chr1	120510055	120510244	ENSG00000134250	.	-	ENSG00000134250	ENST00000479412	NOTCH2	exon_7
chr1	120510699	120510855	ENSG00000134250	.	-	ENSG00000134250	ENST00000256646	NOTCH2	exon_7
chr1	120510699	120510855	ENSG00000134250	.	-	ENSG00000134250	ENST00000479412	NOTCH2	exon_6
chr1	120512133	120512367	ENSG00000134250	.	-	ENSG00000134250	ENST00000256646	NOTCH2	exon_6
chr1	120512133	120512367	ENSG00000134250	.	-	ENSG00000134250	ENST00000479412	NOTCH2	exon_5
chr1	120529582	120529705	ENSG00000134250	.	-	ENSG00000134250	ENST00000256646	NOTCH2	exon_5
chr1	120529582	120529705	ENSG00000134250	.	-	ENSG00000134250	ENST00000479412	NOTCH2	exon_4
chr1	120535403	120539369	ENSG00000134250	.	-	ENSG00000134250	ENST00000602566	NOTCH2	exon_6
chr1	120539619	120539955	ENSG00000134250	.	-	ENSG00000134250	ENST00000256646	NOTCH2	exon_4
chr1	120539619	120539955	ENSG00000134250	.	-	ENSG00000134250	ENST00000479412	NOTCH2	exon_3
chr1	120539619	120539955	ENSG00000134250	.	-	ENSG00000134250	ENST00000602566	NOTCH2	exon_5
chr1	120547855	120548211	ENSG00000134250	.	-	ENSG00000134250	ENST00000489731	NOTCH2	exon_2
chr1	120547951	120548211	ENSG00000134250	.	-	ENSG00000134250	ENST00000256646	NOTCH2	exon_3
chr1	120547951	120548211	ENSG00000134250	.	-	ENSG00000134250	ENST00000479412	NOTCH2	exon_2
chr1	120547951	120548211	ENSG00000134250	.	-	ENSG00000134250	ENST00000602566	NOTCH2	exon_4
chr1	120572528	120572586	ENSG00000134250	.	-	ENSG00000134250	ENST00000489731	NOTCH2	exon_1
chr1	120572528	120572610	ENSG00000134250	.	-	ENSG00000134250	ENST00000256646	NOTCH2	exon_2
chr1	120572528	120572610	ENSG00000134250	.	-	ENSG00000134250	ENST00000602566	NOTCH2	exon_3
chr1	120594097	120594393	ENSG00000134250	.	-	ENSG00000134250	ENST00000602566	NOTCH2	exon_2
chr1	120596733	120596839	ENSG00000134250	.	-	ENSG00000134250	ENST00000602566	NOTCH2	exon_1
chr1	120611947	120612240	ENSG00000134250	.	-	ENSG00000134250	ENST00000256646	NOTCH2	exon_1
chr1	120611947	120612240	ENSG00000134250	.	-	ENSG00000134250	ENST00000479412	NOTCH2	exon_1
chr1	193091146	193091461	ENSG00000134371	.	+	ENSG00000134371	ENST00000367435	CDC73	exon_1
chr1	193091599	193091691	ENSG00000134371	.	+	ENSG00000134371	ENST00000482484	CDC73	exon_1
chr1	193094241	193094347	ENSG00000134371	.	+	ENSG00000134371	ENST00000367435	CDC73	exon_2
chr1	193094241	193094347	ENSG00000134371	.	+	ENSG00000134371	ENST00000482484	CDC73	exon_2
chr1	193096977	193097268	ENSG00000134371	.	+	ENSG00000134371	ENST00000482484	CDC73	exon_3
chr1	193099303	193099373	ENSG00000134371	.	+	ENSG00000134371	ENST00000367435	CDC73	exon_3
chr1	193099303	193099373	ENSG00000134371	.	+	ENSG00000134371	ENST00000482484	CDC73	exon_4
chr1	193104520	193104583	ENSG00000134371	.	+	ENSG00000134371	ENST00000367435	CDC73	exon_4
chr1	193104520	193104583	ENSG00000134371	.	+	ENSG00000134371	ENST00000482484	CDC73	exon_5
chr1	193104666	193104719	ENSG00000134371	.	+	ENSG00000134371	ENST00000367435	CDC73	exon_5
chr1	193104666	193104719	ENSG00000134371	.	+	ENSG00000134371	ENST00000482484	CDC73	exon_6
chr1	193107214	193107303	ENSG00000134371	.	+	ENSG00000134371	ENST00000367435	CDC73	exon_6
chr1	193107214	193107303	ENSG00000134371	.	+	ENSG00000134371	ENST00000482484	CDC73	exon_7
chr1	193110979	193111196	ENSG00000134371	.	+	ENSG00000134371	ENST00000367435	CDC73	exon_7
chr1	193116996	193117095	ENSG00000134371	.	+	ENSG00000134371	ENST00000367435	CDC73	exon_8
chr1	193119433	193119512	ENSG00000134371	.	+	ENSG00000134371	ENST00000367435	CDC73	exon_9
chr1	193121509	193121574	ENSG00000134371	.	+	ENSG00000134371	ENST00000367435	CDC73	exon_10
chr1	193172924	193172982	ENSG00000134371	.	+	ENSG00000134371	ENST00000367435	CDC73	exon_11
chr1	193181194	193181230	ENSG00000134371	.	+	ENSG00000134371	ENST00000367435	CDC73	exon_12
chr1	193181519	193181607	ENSG00000134371	.	+	ENSG00000134371	ENST00000367435	CDC73	exon_13
chr1	193202122	193202284	ENSG00000134371	.	+	ENSG00000134371	ENST00000367435	CDC73	exon_14
chr1	193202155	193202284	ENSG00000134371	.	+	ENSG00000134371	ENST00000477868	CDC73	exon_1
chr1	193205385	193205486	ENSG00000134371	.	+	ENSG00000134371	ENST00000367435	CDC73	exon_15
chr1	193218859	193219001	ENSG00000134371	.	+	ENSG00000134371	ENST00000367435	CDC73	exon_16
chr1	193218859	193219001	ENSG00000134371	.	+	ENSG00000134371	ENST00000477868	CDC73	exon_2
chr1	193219805	193220298	ENSG00000134371	.	+	ENSG00000134371	ENST00000477868	CDC73	exon_3
chr1	193219805	193223031	ENSG00000134371	.	+	ENSG00000134371	ENST00000367435	CDC73	exon_17
chr1	161284046	161284215	ENSG00000143252	.	+	ENSG00000143252	ENST00000367975	SDHC	exon_1
chr1	161284170	161284215	ENSG00000143252	.	+	ENSG00000143252	ENST00000342751	SDHC	exon_1
chr1	161284170	161284664	ENSG00000143252	.	+	ENSG00000143252	ENST00000515731	SDHC	exon_1
chr1	161284171	161284215	ENSG00000143252	.	+	ENSG00000143252	ENST00000432287	SDHC	exon_1
chr1	161284177	161284215	ENSG00000143252	.	+	ENSG00000143252	ENST00000392169	SDHC	exon_1
chr1	161284177	161284215	ENSG00000143252	.	+	ENSG00000143252	ENST00000513009	SDHC	exon_1
chr1	161284180	161284215	ENSG00000143252	.	+	ENSG00000143252	ENST00000504963	SDHC	exon_1
chr1	161293403	161293460	ENSG00000143252	.	+	ENSG00000143252	ENST00000342751	SDHC	exon_2
chr1	161293403	161293460	ENSG00000143252	.	+	ENSG00000143252	ENST00000367975	SDHC	exon_2
chr1	161293403	161293460	ENSG00000143252	.	+	ENSG00000143252	ENST00000432287	SDHC	exon_2
chr1	161293403	161293460	ENSG00000143252	.	+	ENSG00000143252	ENST00000470743	SDHC	exon_1
chr1	161293403	161293460	ENSG00000143252	.	+	ENSG00000143252	ENST00000504963	SDHC	exon_2
chr1	161293403	161293460	ENSG00000143252	.	+	ENSG00000143252	ENST00000513009	SDHC	exon_2
chr1	161293403	161293460	ENSG00000143252	.	+	ENSG00000143252	ENST00000515731	SDHC	exon_2
chr1	161296440	161296558	ENSG00000143252	.	+	ENSG00000143252	ENST00000470743	SDHC	exon_2
chr1	161298185	161298285	ENSG00000143252	.	+	ENSG00000143252	ENST00000515731	SDHC	exon_3
chr1	161298185	161298287	ENSG00000143252	.	+	ENSG00000143252	ENST00000342751	SDHC	exon_3
chr1	161298185	161298287	ENSG00000143252	.	+	ENSG00000143252	ENST00000367975	SDHC	exon_3
chr1	161298185	161298287	ENSG00000143252	.	+	ENSG00000143252	ENST00000470743	SDHC	exon_3
chr1	161298185	161298287	ENSG00000143252	.	+	ENSG00000143252	ENST00000504963	SDHC	exon_3
chr1	161298191	161298287	ENSG00000143252	.	+	ENSG00000143252	ENST00000513700	SDHC	exon_1
chr1	161309351	161309378	ENSG00000143252	.	+	ENSG00000143252	ENST00000504963	SDHC	exon_4
chr1	161310383	161310418	ENSG00000143252	.	+	ENSG00000143252	ENST00000513700	SDHC	exon_2
chr1	161310383	161310445	ENSG00000143252	.	+	ENSG00000143252	ENST00000342751	SDHC	exon_4
chr1	161310383	161310445	ENSG00000143252	.	+	ENSG00000143252	ENST00000367975	SDHC	exon_4
chr1	161310383	161310445	ENSG00000143252	.	+	ENSG00000143252	ENST00000392169	SDHC	exon_2
chr1	161310383	161310445	ENSG00000143252	.	+	ENSG00000143252	ENST00000432287	SDHC	exon_3
chr1	161310383	161310445	ENSG00000143252	.	+	ENSG00000143252	ENST00000470743	SDHC	exon_4
chr1	161310383	161310445	ENSG00000143252	.	+	ENSG00000143252	ENST00000504963	SDHC	exon_5
chr1	161310383	161310445	ENSG00000143252	.	+	ENSG00000143252	ENST00000513009	SDHC	exon_3
chr1	161326466	161326630	ENSG00000143252	.	+	ENSG00000143252	ENST00000367975	SDHC	exon_5
chr1	161326466	161326630	ENSG00000143252	.	+	ENSG00000143252	ENST00000392169	SDHC	exon_3
chr1	161326466	161326630	ENSG00000143252	.	+	ENSG00000143252	ENST00000432287	SDHC	exon_4
chr1	161326466	161326630	ENSG00000143252	.	+	ENSG00000143252	ENST00000470743	SDHC	exon_5
chr1	161326466	161326630	ENSG00000143252	.	+	ENSG00000143252	ENST00000504963	SDHC	exon_6
chr1	161332118	161332223	ENSG00000143252	.	+	ENSG00000143252	ENST00000392169	SDHC	exon_4
chr1	161332118	161332242	ENSG00000143252	.	+	ENSG00000143252	ENST00000504963	SDHC	exon_7
chr1	161332118	161332251	ENSG00000143252	.	+	ENSG00000143252	ENST00000432287	SDHC	exon_5
chr1	161332118	161332330	ENSG00000143252	.	+	ENSG00000143252	ENST00000513009	SDHC	exon_4
chr1	161332118	161332447	ENSG00000143252	.	+	ENSG00000143252	ENST00000470743	SDHC	exon_6
chr1	161332118	161332979	ENSG00000143252	.	+	ENSG00000143252	ENST00000342751	SDHC	exon_5
chr1	161332118	161332984	ENSG00000143252	.	+	ENSG00000143252	ENST00000367975	SDHC	exon_6
chr1	161332639	161332977	ENSG00000143252	.	+	ENSG00000143252	ENST00000513700	SDHC	exon_3
chr1	150547031	150549967	ENSG00000143384	.	-	ENSG00000143384	ENST00000369026	MCL1	exon_3
chr1	150549402	150549967	ENSG00000143384	.	-	ENSG00000143384	ENST00000464132	MCL1	exon_2
chr1	150549545	150549967	ENSG00000143384	.	-	ENSG00000143384	ENST00000307940	MCL1	exon_2
chr1	150550719	150550967	ENSG00000143384	.	-	ENSG00000143384	ENST00000369026	MCL1	exon_2
chr1	150550719	150551253	ENSG00000143384	.	-	ENSG00000143384	ENST00000464132	MCL1	exon_1
chr1	150551318	150552006	ENSG00000143384	.	-	ENSG00000143384	ENST00000307940	MCL1	exon_1
chr1	150551318	150552066	ENSG00000143384	.	-	ENSG00000143384	ENST00000369026	MCL1	exon_1
chr1	206643790	206644041	ENSG00000143466	.	+	ENSG00000143466	ENST00000367120	IKBKE	exon_1
chr1	206643837	206644041	ENSG00000143466	.	+	ENSG00000143466	ENST00000537984	IKBKE	exon_1
chr1	206643840	206644041	ENSG00000143466	.	+	ENSG00000143466	ENST00000463979	IKBKE	exon_1
chr1	206644498	206644588	ENSG00000143466	.	+	ENSG00000143466	ENST00000367120	IKBKE	exon_2
chr1	206644498	206644588	ENSG00000143466	.	+	ENSG00000143466	ENST00000463979	IKBKE	exon_2
chr1	206644498	206644588	ENSG00000143466	.	+	ENSG00000143466	ENST00000537984	IKBKE	exon_2
chr1	206646538	206646657	ENSG00000143466	.	+	ENSG00000143466	ENST00000367120	IKBKE	exon_3
chr1	206647673	206647814	ENSG00000143466	.	+	ENSG00000143466	ENST00000367120	IKBKE	exon_4
chr1	206647673	206647814	ENSG00000143466	.	+	ENSG00000143466	ENST00000463979	IKBKE	exon_3
chr1	206647673	206647814	ENSG00000143466	.	+	ENSG00000143466	ENST00000537984	IKBKE	exon_3
chr1	206648207	206648337	ENSG00000143466	.	+	ENSG00000143466	ENST00000367120	IKBKE	exon_5
chr1	206648207	206648337	ENSG00000143466	.	+	ENSG00000143466	ENST00000537984	IKBKE	exon_4
chr1	206648207	206648471	ENSG00000143466	.	+	ENSG00000143466	ENST00000463979	IKBKE	exon_4
chr1	206649523	206649705	ENSG00000143466	.	+	ENSG00000143466	ENST00000367120	IKBKE	exon_6
chr1	206649523	206649705	ENSG00000143466	.	+	ENSG00000143466	ENST00000537984	IKBKE	exon_5
chr1	206650020	206650181	ENSG00000143466	.	+	ENSG00000143466	ENST00000367120	IKBKE	exon_7
chr1	206650020	206650181	ENSG00000143466	.	+	ENSG00000143466	ENST00000537984	IKBKE	exon_6
chr1	206651091	206651202	ENSG00000143466	.	+	ENSG00000143466	ENST00000367120	IKBKE	exon_8
chr1	206651091	206651202	ENSG00000143466	.	+	ENSG00000143466	ENST00000537984	IKBKE	exon_7
chr1	206651502	206651682	ENSG00000143466	.	+	ENSG00000143466	ENST00000367120	IKBKE	exon_9
chr1	206651502	206651682	ENSG00000143466	.	+	ENSG00000143466	ENST00000537984	IKBKE	exon_8
chr1	206652285	206652476	ENSG00000143466	.	+	ENSG00000143466	ENST00000367120	IKBKE	exon_10
chr1	206652285	206652476	ENSG00000143466	.	+	ENSG00000143466	ENST00000537984	IKBKE	exon_9
chr1	206653212	206653277	ENSG00000143466	.	+	ENSG00000143466	ENST00000367120	IKBKE	exon_11
chr1	206653212	206653277	ENSG00000143466	.	+	ENSG00000143466	ENST00000537984	IKBKE	exon_10
chr1	206653364	206653456	ENSG00000143466	.	+	ENSG00000143466	ENST00000367120	IKBKE	exon_12
chr1	206653364	206653456	ENSG00000143466	.	+	ENSG00000143466	ENST00000537984	IKBKE	exon_11
chr1	206653408	206653456	ENSG00000143466	.	+	ENSG00000143466	ENST00000492570	IKBKE	exon_1
chr1	206653789	206653876	ENSG00000143466	.	+	ENSG00000143466	ENST00000367120	IKBKE	exon_13
chr1	206653789	206653876	ENSG00000143466	.	+	ENSG00000143466	ENST00000492570	IKBKE	exon_2
chr1	206653789	206653876	ENSG00000143466	.	+	ENSG00000143466	ENST00000537984	IKBKE	exon_12
chr1	206656576	206656741	ENSG00000143466	.	+	ENSG00000143466	ENST00000492570	IKBKE	exon_3
chr1	206658333	206658409	ENSG00000143466	.	+	ENSG00000143466	ENST00000367120	IKBKE	exon_14
chr1	206658333	206658409	ENSG00000143466	.	+	ENSG00000143466	ENST00000537984	IKBKE	exon_13
chr1	206658530	206658643	ENSG00000143466	.	+	ENSG00000143466	ENST00000367120	IKBKE	exon_15
chr1	206658530	206658643	ENSG00000143466	.	+	ENSG00000143466	ENST00000537984	IKBKE	exon_14
chr1	206661250	206661327	ENSG00000143466	.	+	ENSG00000143466	ENST00000367120	IKBKE	exon_16
chr1	206661250	206661327	ENSG00000143466	.	+	ENSG00000143466	ENST00000537984	IKBKE	exon_15
chr1	206664151	206664191	ENSG00000143466	.	+	ENSG00000143466	ENST00000367120	IKBKE	exon_17
chr1	206664151	206664191	ENSG00000143466	.	+	ENSG00000143466	ENST00000537984	IKBKE	exon_16
chr1	206664980	206665082	ENSG00000143466	.	+	ENSG00000143466	ENST00000367120	IKBKE	exon_18
chr1	206664980	206665082	ENSG00000143466	.	+	ENSG00000143466	ENST00000537984	IKBKE	exon_17
chr1	206666355	206666452	ENSG00000143466	.	+	ENSG00000143466	ENST00000367120	IKBKE	exon_19
chr1	206666355	206666452	ENSG00000143466	.	+	ENSG00000143466	ENST00000537984	IKBKE	exon_18
chr1	206666598	206666711	ENSG00000143466	.	+	ENSG00000143466	ENST00000367120	IKBKE	exon_20
chr1	206666598	206666711	ENSG00000143466	.	+	ENSG00000143466	ENST00000537984	IKBKE	exon_19
chr1	206667252	206667324	ENSG00000143466	.	+	ENSG00000143466	ENST00000367120	IKBKE	exon_21
chr1	206667252	206667324	ENSG00000143466	.	+	ENSG00000143466	ENST00000537984	IKBKE	exon_20
chr1	206669444	206669607	ENSG00000143466	.	+	ENSG00000143466	ENST00000537984	IKBKE	exon_21
chr1	206669444	206670223	ENSG00000143466	.	+	ENSG00000143466	ENST00000367120	IKBKE	exon_22
chr1	226548391	226549242	ENSG00000143799	.	-	ENSG00000143799	ENST00000366794	PARP1	exon_23
chr1	226548995	226549242	ENSG00000143799	.	-	ENSG00000143799	ENST00000490921	PARP1	exon_8
chr1	226549019	226549242	ENSG00000143799	.	-	ENSG00000143799	ENST00000463968	PARP1	exon_4
chr1	226549110	226549242	ENSG00000143799	.	-	ENSG00000143799	ENST00000491816	PARP1	exon_2
chr1	226549408	226549784	ENSG00000143799	.	-	ENSG00000143799	ENST00000468608	PARP1	exon_2
chr1	226549669	226549784	ENSG00000143799	.	-	ENSG00000143799	ENST00000366794	PARP1	exon_22
chr1	226549669	226549784	ENSG00000143799	.	-	ENSG00000143799	ENST00000463968	PARP1	exon_3
chr1	226549669	226549784	ENSG00000143799	.	-	ENSG00000143799	ENST00000490921	PARP1	exon_7
chr1	226549669	226549953	ENSG00000143799	.	-	ENSG00000143799	ENST00000491816	PARP1	exon_1
chr1	226550799	226550861	ENSG00000143799	.	-	ENSG00000143799	ENST00000366794	PARP1	exon_21
chr1	226550799	226550861	ENSG00000143799	.	-	ENSG00000143799	ENST00000463968	PARP1	exon_2
chr1	226550799	226550861	ENSG00000143799	.	-	ENSG00000143799	ENST00000468608	PARP1	exon_1
chr1	226550799	226550861	ENSG00000143799	.	-	ENSG00000143799	ENST00000490921	PARP1	exon_6
chr1	226551643	226551771	ENSG00000143799	.	-	ENSG00000143799	ENST00000366794	PARP1	exon_20
chr1	226551643	226551771	ENSG00000143799	.	-	ENSG00000143799	ENST00000490921	PARP1	exon_5
chr1	226551643	226552073	ENSG00000143799	.	-	ENSG00000143799	ENST00000463968	PARP1	exon_1
chr1	226552702	226552855	ENSG00000143799	.	-	ENSG00000143799	ENST00000366794	PARP1	exon_19
chr1	226552702	226552855	ENSG00000143799	.	-	ENSG00000143799	ENST00000490921	PARP1	exon_4
chr1	226552788	226552855	ENSG00000143799	.	-	ENSG00000143799	ENST00000498787	PARP1	exon_5
chr1	226553654	226553753	ENSG00000143799	.	-	ENSG00000143799	ENST00000366794	PARP1	exon_18
chr1	226553654	226553753	ENSG00000143799	.	-	ENSG00000143799	ENST00000498787	PARP1	exon_4
chr1	226553654	226555309	ENSG00000143799	.	-	ENSG00000143799	ENST00000490921	PARP1	exon_3
chr1	226555180	226555309	ENSG00000143799	.	-	ENSG00000143799	ENST00000366794	PARP1	exon_17
chr1	226555180	226555309	ENSG00000143799	.	-	ENSG00000143799	ENST00000498787	PARP1	exon_3
chr1	226555899	226556022	ENSG00000143799	.	-	ENSG00000143799	ENST00000366794	PARP1	exon_16
chr1	226555899	226556022	ENSG00000143799	.	-	ENSG00000143799	ENST00000490921	PARP1	exon_2
chr1	226555899	226556022	ENSG00000143799	.	-	ENSG00000143799	ENST00000498787	PARP1	exon_2
chr1	226558134	226558218	ENSG00000143799	.	-	ENSG00000143799	ENST00000366794	PARP1	exon_15
chr1	226558134	226558344	ENSG00000143799	.	-	ENSG00000143799	ENST00000498787	PARP1	exon_1
chr1	226558134	226558816	ENSG00000143799	.	-	ENSG00000143799	ENST00000490921	PARP1	exon_1
chr1	226561926	226562055	ENSG00000143799	.	-	ENSG00000143799	ENST00000366794	PARP1	exon_14
chr1	226564808	226565004	ENSG00000143799	.	-	ENSG00000143799	ENST00000366794	PARP1	exon_13
chr1	226566842	226566975	ENSG00000143799	.	-	ENSG00000143799	ENST00000366794	PARP1	exon_12
chr1	226567273	226567342	ENSG00000143799	.	-	ENSG00000143799	ENST00000366794	PARP1	exon_11
chr1	226567622	226567865	ENSG00000143799	.	-	ENSG00000143799	ENST00000366794	PARP1	exon_10
chr1	226568768	226568909	ENSG00000143799	.	-	ENSG00000143799	ENST00000366794	PARP1	exon_9
chr1	226570736	226570884	ENSG00000143799	.	-	ENSG00000143799	ENST00000366794	PARP1	exon_8
chr1	226573204	226573381	ENSG00000143799	.	-	ENSG00000143799	ENST00000366794	PARP1	exon_7
chr1	226574026	226574143	ENSG00000143799	.	-	ENSG00000143799	ENST00000366794	PARP1	exon_6
chr1	226576356	226576456	ENSG00000143799	.	-	ENSG00000143799	ENST00000366794	PARP1	exon_5
chr1	226576398	226576456	ENSG00000143799	.	-	ENSG00000143799	ENST00000469663	PARP1	exon_4
chr1	226578110	226578325	ENSG00000143799	.	-	ENSG00000143799	ENST00000366794	PARP1	exon_4
chr1	226578110	226578325	ENSG00000143799	.	-	ENSG00000143799	ENST00000469663	PARP1	exon_3
chr1	226579899	226580015	ENSG00000143799	.	-	ENSG00000143799	ENST00000366794	PARP1	exon_3
chr1	226579899	226580015	ENSG00000143799	.	-	ENSG00000143799	ENST00000469663	PARP1	exon_2
chr1	226579958	226580015	ENSG00000143799	.	-	ENSG00000143799	ENST00000366792	PARP1	exon_4
chr1	226580340	226580493	ENSG00000143799	.	-	ENSG00000143799	ENST00000469663	PARP1	exon_1
chr1	226580617	226580681	ENSG00000143799	.	-	ENSG00000143799	ENST00000366792	PARP1	exon_3
chr1	226580640	226580681	ENSG00000143799	.	-	ENSG00000143799	ENST00000366791	PARP1	exon_3
chr1	226589683	226590080	ENSG00000143799	.	-	ENSG00000143799	ENST00000366790	PARP1	exon_2
chr1	226589914	226590080	ENSG00000143799	.	-	ENSG00000143799	ENST00000366791	PARP1	exon_2
chr1	226589914	226590080	ENSG00000143799	.	-	ENSG00000143799	ENST00000366792	PARP1	exon_2
chr1	226589914	226590080	ENSG00000143799	.	-	ENSG00000143799	ENST00000366794	PARP1	exon_2
chr1	226595510	226595683	ENSG00000143799	.	-	ENSG00000143799	ENST00000366790	PARP1	exon_1
chr1	226595510	226595774	ENSG00000143799	.	-	ENSG00000143799	ENST00000366794	PARP1	exon_1
chr1	226595510	226595776	ENSG00000143799	.	-	ENSG00000143799	ENST00000366792	PARP1	exon_1
chr1	226595510	226595780	ENSG00000143799	.	-	ENSG00000143799	ENST00000366791	PARP1	exon_1
chr1	2487077	2487106	ENSG00000157873	.	+	ENSG00000157873	ENST00000426449	TNFRSF14	exon_1
chr1	2487229	2487289	ENSG00000157873	.	+	ENSG00000157873	ENST00000434817	TNFRSF14	exon_1
chr1	2487240	2487691	ENSG00000157873	.	+	ENSG00000157873	ENST00000435221	TNFRSF14	exon_1
chr1	2487418	2487471	ENSG00000157873	.	+	ENSG00000157873	ENST00000451778	TNFRSF14	exon_1
chr1	2487660	2487700	ENSG00000157873	.	+	ENSG00000157873	ENST00000409119	TNFRSF14	exon_1
chr1	2487804	2488172	ENSG00000157873	.	+	ENSG00000157873	ENST00000355716	TNFRSF14	exon_1
chr1	2487824	2487894	ENSG00000157873	.	+	ENSG00000157873	ENST00000475523	TNFRSF14	exon_1
chr1	2487843	2488172	ENSG00000157873	.	+	ENSG00000157873	ENST00000442392	TNFRSF14	exon_1
chr1	2487844	2488172	ENSG00000157873	.	+	ENSG00000157873	ENST00000482074	TNFRSF14	exon_1
chr1	2487995	2488172	ENSG00000157873	.	+	ENSG00000157873	ENST00000496064	TNFRSF14	exon_1
chr1	2488009	2488172	ENSG00000157873	.	+	ENSG00000157873	ENST00000463471	TNFRSF14	exon_1
chr1	2488023	2488172	ENSG00000157873	.	+	ENSG00000157873	ENST00000409119	TNFRSF14	exon_2
chr1	2488023	2488172	ENSG00000157873	.	+	ENSG00000157873	ENST00000426449	TNFRSF14	exon_2
chr1	2488023	2488172	ENSG00000157873	.	+	ENSG00000157873	ENST00000434817	TNFRSF14	exon_2
chr1	2488023	2488172	ENSG00000157873	.	+	ENSG00000157873	ENST00000435221	TNFRSF14	exon_2
chr1	2488023	2488172	ENSG00000157873	.	+	ENSG00000157873	ENST00000451778	TNFRSF14	exon_2
chr1	2489164	2489273	ENSG00000157873	.	+	ENSG00000157873	ENST00000355716	TNFRSF14	exon_2
chr1	2489164	2489273	ENSG00000157873	.	+	ENSG00000157873	ENST00000409119	TNFRSF14	exon_3
chr1	2489164	2489273	ENSG00000157873	.	+	ENSG00000157873	ENST00000426449	TNFRSF14	exon_3
chr1	2489164	2489273	ENSG00000157873	.	+	ENSG00000157873	ENST00000434817	TNFRSF14	exon_3
chr1	2489164	2489273	ENSG00000157873	.	+	ENSG00000157873	ENST00000435221	TNFRSF14	exon_3
chr1	2489164	2489273	ENSG00000157873	.	+	ENSG00000157873	ENST00000442392	TNFRSF14	exon_2
chr1	2489164	2489273	ENSG00000157873	.	+	ENSG00000157873	ENST00000451778	TNFRSF14	exon_3
chr1	2489164	2489273	ENSG00000157873	.	+	ENSG00000157873	ENST00000463471	TNFRSF14	exon_2
chr1	2489164	2489273	ENSG00000157873	.	+	ENSG00000157873	ENST00000482074	TNFRSF14	exon_2
chr1	2489164	2489273	ENSG00000157873	.	+	ENSG00000157873	ENST00000496064	TNFRSF14	exon_2
chr1	2489251	2489273	ENSG00000157873	.	+	ENSG00000157873	ENST00000466750	TNFRSF14	exon_1
chr1	2489781	2489907	ENSG00000157873	.	+	ENSG00000157873	ENST00000355716	TNFRSF14	exon_3
chr1	2489781	2489907	ENSG00000157873	.	+	ENSG00000157873	ENST00000409119	TNFRSF14	exon_4
chr1	2489781	2489907	ENSG00000157873	.	+	ENSG00000157873	ENST00000426449	TNFRSF14	exon_4
chr1	2489781	2489907	ENSG00000157873	.	+	ENSG00000157873	ENST00000434817	TNFRSF14	exon_4
chr1	2489781	2489907	ENSG00000157873	.	+	ENSG00000157873	ENST00000435221	TNFRSF14	exon_4
chr1	2489781	2489907	ENSG00000157873	.	+	ENSG00000157873	ENST00000442392	TNFRSF14	exon_3
chr1	2489781	2489907	ENSG00000157873	.	+	ENSG00000157873	ENST00000451778	TNFRSF14	exon_4
chr1	2489781	2489907	ENSG00000157873	.	+	ENSG00000157873	ENST00000496064	TNFRSF14	exon_3
chr1	2489781	2490301	ENSG00000157873	.	+	ENSG00000157873	ENST00000482074	TNFRSF14	exon_3
chr1	2489781	2491417	ENSG00000157873	.	+	ENSG00000157873	ENST00000463471	TNFRSF14	exon_3
chr1	2489781	2491417	ENSG00000157873	.	+	ENSG00000157873	ENST00000466750	TNFRSF14	exon_2
chr1	2490319	2490595	ENSG00000157873	.	+	ENSG00000157873	ENST00000442392	TNFRSF14	exon_4
chr1	2490790	2491417	ENSG00000157873	.	+	ENSG00000157873	ENST00000475523	TNFRSF14	exon_2
chr1	2491018	2491417	ENSG00000157873	.	+	ENSG00000157873	ENST00000471768	TNFRSF14	exon_1
chr1	2491261	2491417	ENSG00000157873	.	+	ENSG00000157873	ENST00000355716	TNFRSF14	exon_4
chr1	2491261	2491417	ENSG00000157873	.	+	ENSG00000157873	ENST00000409119	TNFRSF14	exon_5
chr1	2491261	2491417	ENSG00000157873	.	+	ENSG00000157873	ENST00000426449	TNFRSF14	exon_5
chr1	2491261	2491417	ENSG00000157873	.	+	ENSG00000157873	ENST00000434817	TNFRSF14	exon_5
chr1	2491261	2491417	ENSG00000157873	.	+	ENSG00000157873	ENST00000435221	TNFRSF14	exon_5
chr1	2491261	2491417	ENSG00000157873	.	+	ENSG00000157873	ENST00000451778	TNFRSF14	exon_5
chr1	2491261	2491417	ENSG00000157873	.	+	ENSG00000157873	ENST00000496064	TNFRSF14	exon_4
chr1	2491992	2492153	ENSG00000157873	.	+	ENSG00000157873	ENST00000463835	TNFRSF14	exon_1
chr1	2492062	2492153	ENSG00000157873	.	+	ENSG00000157873	ENST00000355716	TNFRSF14	exon_5
chr1	2492062	2492153	ENSG00000157873	.	+	ENSG00000157873	ENST00000409119	TNFRSF14	exon_6
chr1	2492062	2492153	ENSG00000157873	.	+	ENSG00000157873	ENST00000426449	TNFRSF14	exon_6
chr1	2492062	2492153	ENSG00000157873	.	+	ENSG00000157873	ENST00000434817	TNFRSF14	exon_6
chr1	2492062	2492153	ENSG00000157873	.	+	ENSG00000157873	ENST00000435221	TNFRSF14	exon_6
chr1	2492062	2492153	ENSG00000157873	.	+	ENSG00000157873	ENST00000451778	TNFRSF14	exon_6
chr1	2492062	2492153	ENSG00000157873	.	+	ENSG00000157873	ENST00000463471	TNFRSF14	exon_4
chr1	2492062	2492153	ENSG00000157873	.	+	ENSG00000157873	ENST00000466750	TNFRSF14	exon_3
chr1	2492062	2492153	ENSG00000157873	.	+	ENSG00000157873	ENST00000471768	TNFRSF14	exon_2
chr1	2492062	2492153	ENSG00000157873	.	+	ENSG00000157873	ENST00000475523	TNFRSF14	exon_3
chr1	2492062	2492974	ENSG00000157873	.	+	ENSG00000157873	ENST00000496064	TNFRSF14	exon_5
chr1	2492120	2492153	ENSG00000157873	.	+	ENSG00000157873	ENST00000482602	TNFRSF14	exon_1
chr1	2492932	2492981	ENSG00000157873	.	+	ENSG00000157873	ENST00000471768	TNFRSF14	exon_3
chr1	2492932	2493157	ENSG00000157873	.	+	ENSG00000157873	ENST00000409119	TNFRSF14	exon_7
chr1	2492932	2493254	ENSG00000157873	.	+	ENSG00000157873	ENST00000463835	TNFRSF14	exon_2
chr1	2492932	2495188	ENSG00000157873	.	+	ENSG00000157873	ENST00000463471	TNFRSF14	exon_5
chr1	2493111	2493254	ENSG00000157873	.	+	ENSG00000157873	ENST00000355716	TNFRSF14	exon_6
chr1	2493111	2493254	ENSG00000157873	.	+	ENSG00000157873	ENST00000434817	TNFRSF14	exon_7
chr1	2493111	2493254	ENSG00000157873	.	+	ENSG00000157873	ENST00000435221	TNFRSF14	exon_7
chr1	2493111	2493254	ENSG00000157873	.	+	ENSG00000157873	ENST00000451778	TNFRSF14	exon_7
chr1	2493111	2493254	ENSG00000157873	.	+	ENSG00000157873	ENST00000466750	TNFRSF14	exon_4
chr1	2493111	2493254	ENSG00000157873	.	+	ENSG00000157873	ENST00000475523	TNFRSF14	exon_4
chr1	2493215	2493254	ENSG00000157873	.	+	ENSG00000157873	ENST00000482602	TNFRSF14	exon_2
chr1	2493239	2493396	ENSG00000157873	.	+	ENSG00000157873	ENST00000480305	TNFRSF14	exon_1
chr1	2494303	2494335	ENSG00000157873	.	+	ENSG00000157873	ENST00000355716	TNFRSF14	exon_7
chr1	2494303	2494335	ENSG00000157873	.	+	ENSG00000157873	ENST00000463835	TNFRSF14	exon_3
chr1	2494303	2494335	ENSG00000157873	.	+	ENSG00000157873	ENST00000466750	TNFRSF14	exon_5
chr1	2494303	2494335	ENSG00000157873	.	+	ENSG00000157873	ENST00000475523	TNFRSF14	exon_5
chr1	2494303	2494335	ENSG00000157873	.	+	ENSG00000157873	ENST00000480305	TNFRSF14	exon_2
chr1	2494303	2494335	ENSG00000157873	.	+	ENSG00000157873	ENST00000482602	TNFRSF14	exon_3
chr1	2494586	2494891	ENSG00000157873	.	+	ENSG00000157873	ENST00000480305	TNFRSF14	exon_3
chr1	2494586	2494943	ENSG00000157873	.	+	ENSG00000157873	ENST00000463835	TNFRSF14	exon_4
chr1	2494586	2495265	ENSG00000157873	.	+	ENSG00000157873	ENST00000466750	TNFRSF14	exon_6
chr1	2494586	2495268	ENSG00000157873	.	+	ENSG00000157873	ENST00000355716	TNFRSF14	exon_8
chr1	2494586	2495268	ENSG00000157873	.	+	ENSG00000157873	ENST00000475523	TNFRSF14	exon_6
chr1	2496491	2496821	ENSG00000157873	.	+	ENSG00000157873	ENST00000482602	TNFRSF14	exon_4
chr1	203274618	203274876	ENSG00000159388	.	+	ENSG00000159388	ENST00000475157	BTG2	exon_1
chr1	203274663	203274876	ENSG00000159388	.	+	ENSG00000159388	ENST00000290551	BTG2	exon_1
chr1	203276231	203276816	ENSG00000159388	.	+	ENSG00000159388	ENST00000475157	BTG2	exon_2
chr1	203276231	203278730	ENSG00000159388	.	+	ENSG00000159388	ENST00000290551	BTG2	exon_2
chr1	203278265	203278697	ENSG00000159388	.	+	ENSG00000159388	ENST00000475157	BTG2	exon_3
chr1	65298911	65300340	ENSG00000162434	.	-	ENSG00000162434	ENST00000342505	JAK1	exon_25
chr1	65301078	65301189	ENSG00000162434	.	-	ENSG00000162434	ENST00000342505	JAK1	exon_24
chr1	65301780	65301898	ENSG00000162434	.	-	ENSG00000162434	ENST00000342505	JAK1	exon_23
chr1	65303614	65303787	ENSG00000162434	.	-	ENSG00000162434	ENST00000342505	JAK1	exon_22
chr1	65304147	65304272	ENSG00000162434	.	-	ENSG00000162434	ENST00000342505	JAK1	exon_21
chr1	65305178	65305478	ENSG00000162434	.	-	ENSG00000162434	ENST00000481702	JAK1	exon_2
chr1	65305285	65305478	ENSG00000162434	.	-	ENSG00000162434	ENST00000342505	JAK1	exon_20
chr1	65306927	65306941	ENSG00000162434	.	-	ENSG00000162434	ENST00000481702	JAK1	exon_1
chr1	65306927	65307022	ENSG00000162434	.	-	ENSG00000162434	ENST00000342505	JAK1	exon_19
chr1	65307133	65307284	ENSG00000162434	.	-	ENSG00000162434	ENST00000342505	JAK1	exon_18
chr1	65307156	65307284	ENSG00000162434	.	-	ENSG00000162434	ENST00000465376	JAK1	exon_7
chr1	65309746	65309898	ENSG00000162434	.	-	ENSG00000162434	ENST00000342505	JAK1	exon_17
chr1	65309746	65309898	ENSG00000162434	.	-	ENSG00000162434	ENST00000465376	JAK1	exon_6
chr1	65309778	65309898	ENSG00000162434	.	-	ENSG00000162434	ENST00000471473	JAK1	exon_4
chr1	65310436	65310572	ENSG00000162434	.	-	ENSG00000162434	ENST00000342505	JAK1	exon_16
chr1	65310436	65310572	ENSG00000162434	.	-	ENSG00000162434	ENST00000465376	JAK1	exon_5
chr1	65310436	65310572	ENSG00000162434	.	-	ENSG00000162434	ENST00000471473	JAK1	exon_3
chr1	65311195	65311323	ENSG00000162434	.	-	ENSG00000162434	ENST00000342505	JAK1	exon_15
chr1	65311195	65311323	ENSG00000162434	.	-	ENSG00000162434	ENST00000465376	JAK1	exon_4
chr1	65311195	65311323	ENSG00000162434	.	-	ENSG00000162434	ENST00000471473	JAK1	exon_2
chr1	65312331	65312419	ENSG00000162434	.	-	ENSG00000162434	ENST00000342505	JAK1	exon_14
chr1	65312331	65312419	ENSG00000162434	.	-	ENSG00000162434	ENST00000465376	JAK1	exon_3
chr1	65312331	65312592	ENSG00000162434	.	-	ENSG00000162434	ENST00000471473	JAK1	exon_1
chr1	65313214	65313358	ENSG00000162434	.	-	ENSG00000162434	ENST00000342505	JAK1	exon_13
chr1	65313214	65313358	ENSG00000162434	.	-	ENSG00000162434	ENST00000465376	JAK1	exon_2
chr1	65313752	65313790	ENSG00000162434	.	-	ENSG00000162434	ENST00000465376	JAK1	exon_1
chr1	65316486	65316593	ENSG00000162434	.	-	ENSG00000162434	ENST00000342505	JAK1	exon_12
chr1	65321191	65321381	ENSG00000162434	.	-	ENSG00000162434	ENST00000342505	JAK1	exon_11
chr1	65323338	65323462	ENSG00000162434	.	-	ENSG00000162434	ENST00000342505	JAK1	exon_10
chr1	65325324	65325945	ENSG00000162434	.	-	ENSG00000162434	ENST00000494904	JAK1	exon_2
chr1	65325787	65325945	ENSG00000162434	.	-	ENSG00000162434	ENST00000342505	JAK1	exon_9
chr1	65330469	65330539	ENSG00000162434	.	-	ENSG00000162434	ENST00000494904	JAK1	exon_1
chr1	65330469	65330655	ENSG00000162434	.	-	ENSG00000162434	ENST00000342505	JAK1	exon_8
chr1	65332548	65332891	ENSG00000162434	.	-	ENSG00000162434	ENST00000342505	JAK1	exon_7
chr1	65334993	65335157	ENSG00000162434	.	-	ENSG00000162434	ENST00000342505	JAK1	exon_6
chr1	65339052	65339206	ENSG00000162434	.	-	ENSG00000162434	ENST00000342505	JAK1	exon_5
chr1	65341667	65342156	ENSG00000162434	.	-	ENSG00000162434	ENST00000467764	JAK1	exon_2
chr1	65344707	65344746	ENSG00000162434	.	-	ENSG00000162434	ENST00000467764	JAK1	exon_1
chr1	65344707	65344831	ENSG00000162434	.	-	ENSG00000162434	ENST00000342505	JAK1	exon_4
chr1	65348959	65349158	ENSG00000162434	.	-	ENSG00000162434	ENST00000342505	JAK1	exon_3
chr1	65351941	65352024	ENSG00000162434	.	-	ENSG00000162434	ENST00000342505	JAK1	exon_2
chr1	65432015	65432187	ENSG00000162434	.	-	ENSG00000162434	ENST00000342505	JAK1	exon_1
chr1	78409739	78409954	ENSG00000162613	.	-	ENSG00000162613	ENST00000474632	FUBP1	exon_4
chr1	78409739	78409954	ENSG00000162613	.	-	ENSG00000162613	ENST00000480673	FUBP1	exon_2
chr1	78409739	78409954	ENSG00000162613	.	-	ENSG00000162613	ENST00000483894	FUBP1	exon_2
chr1	78409739	78409954	ENSG00000162613	.	-	ENSG00000162613	ENST00000488814	FUBP1	exon_5
chr1	78409739	78409954	ENSG00000162613	.	-	ENSG00000162613	ENST00000489495	FUBP1	exon_3
chr1	78409739	78409954	ENSG00000162613	.	-	ENSG00000162613	ENST00000492405	FUBP1	exon_6
chr1	78409739	78409954	ENSG00000162613	.	-	ENSG00000162613	ENST00000492724	FUBP1	exon_4
chr1	78411190	78411327	ENSG00000162613	.	-	ENSG00000162613	ENST00000474632	FUBP1	exon_3
chr1	78411190	78411327	ENSG00000162613	.	-	ENSG00000162613	ENST00000488814	FUBP1	exon_4
chr1	78411190	78411327	ENSG00000162613	.	-	ENSG00000162613	ENST00000489495	FUBP1	exon_2
chr1	78411190	78411327	ENSG00000162613	.	-	ENSG00000162613	ENST00000492405	FUBP1	exon_5
chr1	78411190	78411327	ENSG00000162613	.	-	ENSG00000162613	ENST00000492724	FUBP1	exon_3
chr1	78411190	78411580	ENSG00000162613	.	-	ENSG00000162613	ENST00000483894	FUBP1	exon_1
chr1	78412166	78412261	ENSG00000162613	.	-	ENSG00000162613	ENST00000294623	FUBP1	exon_21
chr1	78412214	78412261	ENSG00000162613	.	-	ENSG00000162613	ENST00000474632	FUBP1	exon_2
chr1	78412214	78412261	ENSG00000162613	.	-	ENSG00000162613	ENST00000480673	FUBP1	exon_1
chr1	78412214	78412261	ENSG00000162613	.	-	ENSG00000162613	ENST00000488814	FUBP1	exon_3
chr1	78412214	78412261	ENSG00000162613	.	-	ENSG00000162613	ENST00000492405	FUBP1	exon_4
chr1	78412214	78414018	ENSG00000162613	.	-	ENSG00000162613	ENST00000489495	FUBP1	exon_1
chr1	78413137	78413232	ENSG00000162613	.	-	ENSG00000162613	ENST00000492405	FUBP1	exon_3
chr1	78413137	78413237	ENSG00000162613	.	-	ENSG00000162613	ENST00000294623	FUBP1	exon_20
chr1	78413137	78413237	ENSG00000162613	.	-	ENSG00000162613	ENST00000488814	FUBP1	exon_2
chr1	78413137	78413377	ENSG00000162613	.	-	ENSG00000162613	ENST00000474632	FUBP1	exon_1
chr1	78414089	78414459	ENSG00000162613	.	-	ENSG00000162613	ENST00000370768	FUBP1	exon_20
chr1	78414089	78414599	ENSG00000162613	.	-	ENSG00000162613	ENST00000370767	FUBP1	exon_20
chr1	78414367	78414459	ENSG00000162613	.	-	ENSG00000162613	ENST00000436586	FUBP1	exon_21
chr1	78414654	78414985	ENSG00000162613	.	-	ENSG00000162613	ENST00000487684	FUBP1	exon_2
chr1	78414839	78414952	ENSG00000162613	.	-	ENSG00000162613	ENST00000488814	FUBP1	exon_1
chr1	78414839	78414985	ENSG00000162613	.	-	ENSG00000162613	ENST00000294623	FUBP1	exon_19
chr1	78414839	78414985	ENSG00000162613	.	-	ENSG00000162613	ENST00000370767	FUBP1	exon_19
chr1	78414839	78414985	ENSG00000162613	.	-	ENSG00000162613	ENST00000370768	FUBP1	exon_19
chr1	78414839	78414985	ENSG00000162613	.	-	ENSG00000162613	ENST00000436586	FUBP1	exon_20
chr1	78414839	78414985	ENSG00000162613	.	-	ENSG00000162613	ENST00000492405	FUBP1	exon_2
chr1	78414839	78414985	ENSG00000162613	.	-	ENSG00000162613	ENST00000492724	FUBP1	exon_2
chr1	78420939	78420967	ENSG00000162613	.	-	ENSG00000162613	ENST00000492405	FUBP1	exon_1
chr1	78420939	78421014	ENSG00000162613	.	-	ENSG00000162613	ENST00000294623	FUBP1	exon_18
chr1	78420939	78421014	ENSG00000162613	.	-	ENSG00000162613	ENST00000370767	FUBP1	exon_18
chr1	78420939	78421014	ENSG00000162613	.	-	ENSG00000162613	ENST00000370768	FUBP1	exon_18
chr1	78420939	78421014	ENSG00000162613	.	-	ENSG00000162613	ENST00000436586	FUBP1	exon_19
chr1	78420939	78421014	ENSG00000162613	.	-	ENSG00000162613	ENST00000470287	FUBP1	exon_4
chr1	78420939	78421024	ENSG00000162613	.	-	ENSG00000162613	ENST00000492724	FUBP1	exon_1
chr1	78420939	78421143	ENSG00000162613	.	-	ENSG00000162613	ENST00000487684	FUBP1	exon_1
chr1	78422256	78422385	ENSG00000162613	.	-	ENSG00000162613	ENST00000294623	FUBP1	exon_17
chr1	78422256	78422385	ENSG00000162613	.	-	ENSG00000162613	ENST00000370767	FUBP1	exon_17
chr1	78422256	78422385	ENSG00000162613	.	-	ENSG00000162613	ENST00000370768	FUBP1	exon_17
chr1	78422256	78422385	ENSG00000162613	.	-	ENSG00000162613	ENST00000436586	FUBP1	exon_18
chr1	78422256	78422385	ENSG00000162613	.	-	ENSG00000162613	ENST00000470287	FUBP1	exon_3
chr1	78425868	78425948	ENSG00000162613	.	-	ENSG00000162613	ENST00000294623	FUBP1	exon_16
chr1	78425868	78425948	ENSG00000162613	.	-	ENSG00000162613	ENST00000370767	FUBP1	exon_16
chr1	78425868	78425948	ENSG00000162613	.	-	ENSG00000162613	ENST00000370768	FUBP1	exon_16
chr1	78425868	78425948	ENSG00000162613	.	-	ENSG00000162613	ENST00000436586	FUBP1	exon_17
chr1	78425868	78425948	ENSG00000162613	.	-	ENSG00000162613	ENST00000470287	FUBP1	exon_2
chr1	78426028	78426180	ENSG00000162613	.	-	ENSG00000162613	ENST00000294623	FUBP1	exon_15
chr1	78426028	78426180	ENSG00000162613	.	-	ENSG00000162613	ENST00000370767	FUBP1	exon_15
chr1	78426028	78426180	ENSG00000162613	.	-	ENSG00000162613	ENST00000370768	FUBP1	exon_15
chr1	78426028	78426180	ENSG00000162613	.	-	ENSG00000162613	ENST00000436586	FUBP1	exon_16
chr1	78426028	78426470	ENSG00000162613	.	-	ENSG00000162613	ENST00000470287	FUBP1	exon_1
chr1	78428454	78428615	ENSG00000162613	.	-	ENSG00000162613	ENST00000294623	FUBP1	exon_14
chr1	78428454	78428615	ENSG00000162613	.	-	ENSG00000162613	ENST00000370767	FUBP1	exon_14
chr1	78428454	78428615	ENSG00000162613	.	-	ENSG00000162613	ENST00000370768	FUBP1	exon_14
chr1	78428454	78428615	ENSG00000162613	.	-	ENSG00000162613	ENST00000436586	FUBP1	exon_15
chr1	78429258	78429400	ENSG00000162613	.	-	ENSG00000162613	ENST00000294623	FUBP1	exon_13
chr1	78429258	78429400	ENSG00000162613	.	-	ENSG00000162613	ENST00000370767	FUBP1	exon_13
chr1	78429258	78429400	ENSG00000162613	.	-	ENSG00000162613	ENST00000370768	FUBP1	exon_13
chr1	78429258	78429400	ENSG00000162613	.	-	ENSG00000162613	ENST00000436586	FUBP1	exon_14
chr1	78429746	78429847	ENSG00000162613	.	-	ENSG00000162613	ENST00000294623	FUBP1	exon_12
chr1	78429746	78429847	ENSG00000162613	.	-	ENSG00000162613	ENST00000370767	FUBP1	exon_12
chr1	78429746	78429847	ENSG00000162613	.	-	ENSG00000162613	ENST00000370768	FUBP1	exon_12
chr1	78429746	78429847	ENSG00000162613	.	-	ENSG00000162613	ENST00000436586	FUBP1	exon_13
chr1	78429938	78430041	ENSG00000162613	.	-	ENSG00000162613	ENST00000294623	FUBP1	exon_11
chr1	78429938	78430041	ENSG00000162613	.	-	ENSG00000162613	ENST00000370767	FUBP1	exon_11
chr1	78429938	78430041	ENSG00000162613	.	-	ENSG00000162613	ENST00000370768	FUBP1	exon_11
chr1	78429938	78430041	ENSG00000162613	.	-	ENSG00000162613	ENST00000436586	FUBP1	exon_12
chr1	78430330	78430432	ENSG00000162613	.	-	ENSG00000162613	ENST00000294623	FUBP1	exon_10
chr1	78430330	78430432	ENSG00000162613	.	-	ENSG00000162613	ENST00000370767	FUBP1	exon_10
chr1	78430330	78430432	ENSG00000162613	.	-	ENSG00000162613	ENST00000370768	FUBP1	exon_10
chr1	78430330	78430432	ENSG00000162613	.	-	ENSG00000162613	ENST00000436586	FUBP1	exon_11
chr1	78430554	78430653	ENSG00000162613	.	-	ENSG00000162613	ENST00000294623	FUBP1	exon_9
chr1	78430554	78430653	ENSG00000162613	.	-	ENSG00000162613	ENST00000370767	FUBP1	exon_9
chr1	78430554	78430653	ENSG00000162613	.	-	ENSG00000162613	ENST00000370768	FUBP1	exon_9
chr1	78430554	78430653	ENSG00000162613	.	-	ENSG00000162613	ENST00000436586	FUBP1	exon_10
chr1	78430752	78430915	ENSG00000162613	.	-	ENSG00000162613	ENST00000294623	FUBP1	exon_8
chr1	78430752	78430915	ENSG00000162613	.	-	ENSG00000162613	ENST00000370767	FUBP1	exon_8
chr1	78430752	78430915	ENSG00000162613	.	-	ENSG00000162613	ENST00000370768	FUBP1	exon_8
chr1	78430752	78430915	ENSG00000162613	.	-	ENSG00000162613	ENST00000421641	FUBP1	exon_9
chr1	78430752	78430915	ENSG00000162613	.	-	ENSG00000162613	ENST00000436586	FUBP1	exon_9
chr1	78432377	78432435	ENSG00000162613	.	-	ENSG00000162613	ENST00000294623	FUBP1	exon_7
chr1	78432377	78432435	ENSG00000162613	.	-	ENSG00000162613	ENST00000370767	FUBP1	exon_7
chr1	78432377	78432435	ENSG00000162613	.	-	ENSG00000162613	ENST00000370768	FUBP1	exon_7
chr1	78432377	78432435	ENSG00000162613	.	-	ENSG00000162613	ENST00000421641	FUBP1	exon_8
chr1	78432377	78432435	ENSG00000162613	.	-	ENSG00000162613	ENST00000436586	FUBP1	exon_8
chr1	78432567	78432639	ENSG00000162613	.	-	ENSG00000162613	ENST00000294623	FUBP1	exon_6
chr1	78432567	78432639	ENSG00000162613	.	-	ENSG00000162613	ENST00000370767	FUBP1	exon_6
chr1	78432567	78432639	ENSG00000162613	.	-	ENSG00000162613	ENST00000370768	FUBP1	exon_6
chr1	78432567	78432639	ENSG00000162613	.	-	ENSG00000162613	ENST00000421641	FUBP1	exon_7
chr1	78432567	78432639	ENSG00000162613	.	-	ENSG00000162613	ENST00000436586	FUBP1	exon_7
chr1	78432732	78432782	ENSG00000162613	.	-	ENSG00000162613	ENST00000294623	FUBP1	exon_5
chr1	78432732	78432782	ENSG00000162613	.	-	ENSG00000162613	ENST00000421641	FUBP1	exon_6
chr1	78432732	78432785	ENSG00000162613	.	-	ENSG00000162613	ENST00000370767	FUBP1	exon_5
chr1	78432732	78432785	ENSG00000162613	.	-	ENSG00000162613	ENST00000370768	FUBP1	exon_5
chr1	78432732	78432785	ENSG00000162613	.	-	ENSG00000162613	ENST00000436586	FUBP1	exon_6
chr1	78433310	78433350	ENSG00000162613	.	-	ENSG00000162613	ENST00000294623	FUBP1	exon_4
chr1	78433310	78433350	ENSG00000162613	.	-	ENSG00000162613	ENST00000370767	FUBP1	exon_4
chr1	78433310	78433350	ENSG00000162613	.	-	ENSG00000162613	ENST00000370768	FUBP1	exon_4
chr1	78433310	78433350	ENSG00000162613	.	-	ENSG00000162613	ENST00000421641	FUBP1	exon_5
chr1	78433310	78433350	ENSG00000162613	.	-	ENSG00000162613	ENST00000436586	FUBP1	exon_5
chr1	78433848	78433887	ENSG00000162613	.	-	ENSG00000162613	ENST00000294623	FUBP1	exon_3
chr1	78433848	78433887	ENSG00000162613	.	-	ENSG00000162613	ENST00000370767	FUBP1	exon_3
chr1	78433848	78433887	ENSG00000162613	.	-	ENSG00000162613	ENST00000370768	FUBP1	exon_3
chr1	78433848	78433887	ENSG00000162613	.	-	ENSG00000162613	ENST00000421641	FUBP1	exon_4
chr1	78433848	78433887	ENSG00000162613	.	-	ENSG00000162613	ENST00000436586	FUBP1	exon_4
chr1	78434705	78434768	ENSG00000162613	.	-	ENSG00000162613	ENST00000421641	FUBP1	exon_3
chr1	78434705	78434768	ENSG00000162613	.	-	ENSG00000162613	ENST00000436586	FUBP1	exon_3
chr1	78435608	78435699	ENSG00000162613	.	-	ENSG00000162613	ENST00000294623	FUBP1	exon_2
chr1	78435608	78435699	ENSG00000162613	.	-	ENSG00000162613	ENST00000370767	FUBP1	exon_2
chr1	78435608	78435699	ENSG00000162613	.	-	ENSG00000162613	ENST00000370768	FUBP1	exon_2
chr1	78435608	78435699	ENSG00000162613	.	-	ENSG00000162613	ENST00000421641	FUBP1	exon_2
chr1	78435608	78435699	ENSG00000162613	.	-	ENSG00000162613	ENST00000436586	FUBP1	exon_2
chr1	78444568	78444745	ENSG00000162613	.	-	ENSG00000162613	ENST00000436586	FUBP1	exon_1
chr1	78444568	78444770	ENSG00000162613	.	-	ENSG00000162613	ENST00000370768	FUBP1	exon_1
chr1	78444568	78444771	ENSG00000162613	.	-	ENSG00000162613	ENST00000294623	FUBP1	exon_1
chr1	78444568	78444776	ENSG00000162613	.	-	ENSG00000162613	ENST00000370767	FUBP1	exon_1
chr1	78444568	78444794	ENSG00000162613	.	-	ENSG00000162613	ENST00000421641	FUBP1	exon_1
chr1	162601162	162601237	ENSG00000162733	.	+	ENSG00000162733	ENST00000446985	DDR2	exon_1
chr1	162601800	162601883	ENSG00000162733	.	+	ENSG00000162733	ENST00000415555	DDR2	exon_1
chr1	162602254	162602421	ENSG00000162733	.	+	ENSG00000162733	ENST00000367922	DDR2	exon_1
chr1	162602259	162602421	ENSG00000162733	.	+	ENSG00000162733	ENST00000367921	DDR2	exon_1
chr1	162625000	162625164	ENSG00000162733	.	+	ENSG00000162733	ENST00000367921	DDR2	exon_2
chr1	162625000	162625164	ENSG00000162733	.	+	ENSG00000162733	ENST00000367922	DDR2	exon_2
chr1	162625000	162625164	ENSG00000162733	.	+	ENSG00000162733	ENST00000415555	DDR2	exon_2
chr1	162625000	162625164	ENSG00000162733	.	+	ENSG00000162733	ENST00000446985	DDR2	exon_2
chr1	162674841	162674921	ENSG00000162733	.	+	ENSG00000162733	ENST00000367922	DDR2	exon_3
chr1	162688826	162688935	ENSG00000162733	.	+	ENSG00000162733	ENST00000367921	DDR2	exon_3
chr1	162688826	162688935	ENSG00000162733	.	+	ENSG00000162733	ENST00000367922	DDR2	exon_4
chr1	162688826	162688935	ENSG00000162733	.	+	ENSG00000162733	ENST00000415555	DDR2	exon_3
chr1	162688826	162688935	ENSG00000162733	.	+	ENSG00000162733	ENST00000446985	DDR2	exon_3
chr1	162722884	162722987	ENSG00000162733	.	+	ENSG00000162733	ENST00000367921	DDR2	exon_4
chr1	162722884	162722987	ENSG00000162733	.	+	ENSG00000162733	ENST00000367922	DDR2	exon_5
chr1	162722884	162722987	ENSG00000162733	.	+	ENSG00000162733	ENST00000415555	DDR2	exon_4
chr1	162722884	162722987	ENSG00000162733	.	+	ENSG00000162733	ENST00000446985	DDR2	exon_4
chr1	162724413	162724618	ENSG00000162733	.	+	ENSG00000162733	ENST00000446985	DDR2	exon_5
chr1	162724413	162724645	ENSG00000162733	.	+	ENSG00000162733	ENST00000367921	DDR2	exon_5
chr1	162724413	162724645	ENSG00000162733	.	+	ENSG00000162733	ENST00000367922	DDR2	exon_6
chr1	162724413	162724645	ENSG00000162733	.	+	ENSG00000162733	ENST00000415555	DDR2	exon_5
chr1	162724945	162724972	ENSG00000162733	.	+	ENSG00000162733	ENST00000415555	DDR2	exon_6
chr1	162724945	162725093	ENSG00000162733	.	+	ENSG00000162733	ENST00000367921	DDR2	exon_6
chr1	162724945	162725093	ENSG00000162733	.	+	ENSG00000162733	ENST00000367922	DDR2	exon_7
chr1	162725453	162725559	ENSG00000162733	.	+	ENSG00000162733	ENST00000367921	DDR2	exon_7
chr1	162725453	162725559	ENSG00000162733	.	+	ENSG00000162733	ENST00000367922	DDR2	exon_8
chr1	162729585	162729769	ENSG00000162733	.	+	ENSG00000162733	ENST00000367921	DDR2	exon_8
chr1	162729585	162729769	ENSG00000162733	.	+	ENSG00000162733	ENST00000367922	DDR2	exon_9
chr1	162731000	162731244	ENSG00000162733	.	+	ENSG00000162733	ENST00000367921	DDR2	exon_9
chr1	162731000	162731244	ENSG00000162733	.	+	ENSG00000162733	ENST00000367922	DDR2	exon_10
chr1	162735790	162735853	ENSG00000162733	.	+	ENSG00000162733	ENST00000367921	DDR2	exon_10
chr1	162735790	162735853	ENSG00000162733	.	+	ENSG00000162733	ENST00000367922	DDR2	exon_11
chr1	162737018	162737149	ENSG00000162733	.	+	ENSG00000162733	ENST00000367921	DDR2	exon_11
chr1	162737018	162737149	ENSG00000162733	.	+	ENSG00000162733	ENST00000367922	DDR2	exon_12
chr1	162737026	162737149	ENSG00000162733	.	+	ENSG00000162733	ENST00000458105	DDR2	exon_1
chr1	162737079	162737149	ENSG00000162733	.	+	ENSG00000162733	ENST00000433757	DDR2	exon_1
chr1	162740091	162740302	ENSG00000162733	.	+	ENSG00000162733	ENST00000367921	DDR2	exon_12
chr1	162740091	162740302	ENSG00000162733	.	+	ENSG00000162733	ENST00000367922	DDR2	exon_13
chr1	162740091	162740302	ENSG00000162733	.	+	ENSG00000162733	ENST00000433757	DDR2	exon_2
chr1	162740091	162740526	ENSG00000162733	.	+	ENSG00000162733	ENST00000458105	DDR2	exon_2
chr1	162741813	162742037	ENSG00000162733	.	+	ENSG00000162733	ENST00000367921	DDR2	exon_13
chr1	162741813	162742037	ENSG00000162733	.	+	ENSG00000162733	ENST00000367922	DDR2	exon_14
chr1	162741813	162742225	ENSG00000162733	.	+	ENSG00000162733	ENST00000433757	DDR2	exon_3
chr1	162743258	162743386	ENSG00000162733	.	+	ENSG00000162733	ENST00000367921	DDR2	exon_14
chr1	162743258	162743386	ENSG00000162733	.	+	ENSG00000162733	ENST00000367922	DDR2	exon_15
chr1	162745441	162745633	ENSG00000162733	.	+	ENSG00000162733	ENST00000367921	DDR2	exon_15
chr1	162745441	162745633	ENSG00000162733	.	+	ENSG00000162733	ENST00000367922	DDR2	exon_16
chr1	162745925	162746160	ENSG00000162733	.	+	ENSG00000162733	ENST00000367921	DDR2	exon_16
chr1	162745925	162746160	ENSG00000162733	.	+	ENSG00000162733	ENST00000367922	DDR2	exon_17
chr1	162748369	162748519	ENSG00000162733	.	+	ENSG00000162733	ENST00000367921	DDR2	exon_17
chr1	162748369	162748519	ENSG00000162733	.	+	ENSG00000162733	ENST00000367922	DDR2	exon_18
chr1	162749901	162750211	ENSG00000162733	.	+	ENSG00000162733	ENST00000367921	DDR2	exon_18
chr1	162749901	162757190	ENSG00000162733	.	+	ENSG00000162733	ENST00000367922	DDR2	exon_19
chr1	226249551	226249795	ENSG00000163041	.	+	ENSG00000163041	ENST00000366816	H3F3A	exon_1
chr1	226250378	226250512	ENSG00000163041	.	+	ENSG00000163041	ENST00000366815	H3F3A	exon_1
chr1	226250414	226250512	ENSG00000163041	.	+	ENSG00000163041	ENST00000366814	H3F3A	exon_1
chr1	226250435	226250512	ENSG00000163041	.	+	ENSG00000163041	ENST00000366816	H3F3A	exon_2
chr1	226251677	226252180	ENSG00000163041	.	+	ENSG00000163041	ENST00000366813	H3F3A	exon_1
chr1	226252029	226252180	ENSG00000163041	.	+	ENSG00000163041	ENST00000366814	H3F3A	exon_2
chr1	226252029	226252180	ENSG00000163041	.	+	ENSG00000163041	ENST00000366815	H3F3A	exon_2
chr1	226252029	226252180	ENSG00000163041	.	+	ENSG00000163041	ENST00000366816	H3F3A	exon_3
chr1	226253356	226253510	ENSG00000163041	.	+	ENSG00000163041	ENST00000366813	H3F3A	exon_2
chr1	226253356	226253510	ENSG00000163041	.	+	ENSG00000163041	ENST00000366815	H3F3A	exon_3
chr1	226253356	226253510	ENSG00000163041	.	+	ENSG00000163041	ENST00000366816	H3F3A	exon_4
chr1	226253356	226254970	ENSG00000163041	.	+	ENSG00000163041	ENST00000366814	H3F3A	exon_3
chr1	226259051	226259224	ENSG00000163041	.	+	ENSG00000163041	ENST00000366816	H3F3A	exon_5
chr1	226259051	226259700	ENSG00000163041	.	+	ENSG00000163041	ENST00000366815	H3F3A	exon_4
chr1	226259051	226259702	ENSG00000163041	.	+	ENSG00000163041	ENST00000366813	H3F3A	exon_3
chr1	59246464	59249785	ENSG00000177606	.	-	ENSG00000177606	ENST00000371222	JUN	exon_1
chr1	118148555	118148775	ENSG00000183508	.	+	ENSG00000183508	ENST00000369448	FAM46C	exon_1
chr1	118165463	118170994	ENSG00000183508	.	+	ENSG00000183508	ENST00000369448	FAM46C	exon_2
chr1	156785431	156785630	ENSG00000198400	.	+	ENSG00000198400	ENST00000489021	NTRK1	exon_1
chr1	156785447	156785630	ENSG00000198400	.	+	ENSG00000198400	ENST00000392302	NTRK1	exon_1
chr1	156785470	156785630	ENSG00000198400	.	+	ENSG00000198400	ENST00000497019	NTRK1	exon_1
chr1	156807000	156807017	ENSG00000198400	.	+	ENSG00000198400	ENST00000530298	NTRK1	exon_1
chr1	156807517	156807657	ENSG00000198400	.	+	ENSG00000198400	ENST00000530298	NTRK1	exon_2
chr1	156811872	156811985	ENSG00000198400	.	+	ENSG00000198400	ENST00000392302	NTRK1	exon_2
chr1	156811872	156811985	ENSG00000198400	.	+	ENSG00000198400	ENST00000489021	NTRK1	exon_2
chr1	156811872	156811985	ENSG00000198400	.	+	ENSG00000198400	ENST00000497019	NTRK1	exon_2
chr1	156811872	156811985	ENSG00000198400	.	+	ENSG00000198400	ENST00000530298	NTRK1	exon_3
chr1	156830606	156830938	ENSG00000198400	.	+	ENSG00000198400	ENST00000368196	NTRK1	exon_1
chr1	156830685	156830938	ENSG00000198400	.	+	ENSG00000198400	ENST00000358660	NTRK1	exon_1
chr1	156830685	156830938	ENSG00000198400	.	+	ENSG00000198400	ENST00000524377	NTRK1	exon_1
chr1	156830704	156830938	ENSG00000198400	.	+	ENSG00000198400	ENST00000533630	NTRK1	exon_1
chr1	156834145	156834220	ENSG00000198400	.	+	ENSG00000198400	ENST00000358660	NTRK1	exon_2
chr1	156834145	156834220	ENSG00000198400	.	+	ENSG00000198400	ENST00000368196	NTRK1	exon_2
chr1	156834145	156834220	ENSG00000198400	.	+	ENSG00000198400	ENST00000392302	NTRK1	exon_3
chr1	156834145	156834220	ENSG00000198400	.	+	ENSG00000198400	ENST00000497019	NTRK1	exon_3
chr1	156834145	156834220	ENSG00000198400	.	+	ENSG00000198400	ENST00000524377	NTRK1	exon_2
chr1	156834145	156834220	ENSG00000198400	.	+	ENSG00000198400	ENST00000530298	NTRK1	exon_4
chr1	156834145	156834220	ENSG00000198400	.	+	ENSG00000198400	ENST00000533630	NTRK1	exon_2
chr1	156834519	156834591	ENSG00000198400	.	+	ENSG00000198400	ENST00000358660	NTRK1	exon_3
chr1	156834519	156834591	ENSG00000198400	.	+	ENSG00000198400	ENST00000368196	NTRK1	exon_3
chr1	156834519	156834591	ENSG00000198400	.	+	ENSG00000198400	ENST00000392302	NTRK1	exon_4
chr1	156834519	156834591	ENSG00000198400	.	+	ENSG00000198400	ENST00000497019	NTRK1	exon_4
chr1	156834519	156834591	ENSG00000198400	.	+	ENSG00000198400	ENST00000524377	NTRK1	exon_3
chr1	156834519	156834591	ENSG00000198400	.	+	ENSG00000198400	ENST00000530298	NTRK1	exon_5
chr1	156834519	156834855	ENSG00000198400	.	+	ENSG00000198400	ENST00000533630	NTRK1	exon_3
chr1	156836701	156836770	ENSG00000198400	.	+	ENSG00000198400	ENST00000358660	NTRK1	exon_4
chr1	156836701	156836770	ENSG00000198400	.	+	ENSG00000198400	ENST00000368196	NTRK1	exon_4
chr1	156836701	156836770	ENSG00000198400	.	+	ENSG00000198400	ENST00000392302	NTRK1	exon_5
chr1	156836701	156836770	ENSG00000198400	.	+	ENSG00000198400	ENST00000497019	NTRK1	exon_5
chr1	156836701	156836770	ENSG00000198400	.	+	ENSG00000198400	ENST00000524377	NTRK1	exon_4
chr1	156836701	156836770	ENSG00000198400	.	+	ENSG00000198400	ENST00000530298	NTRK1	exon_6
chr1	156837895	156838041	ENSG00000198400	.	+	ENSG00000198400	ENST00000358660	NTRK1	exon_5
chr1	156837895	156838041	ENSG00000198400	.	+	ENSG00000198400	ENST00000368196	NTRK1	exon_5
chr1	156837895	156838041	ENSG00000198400	.	+	ENSG00000198400	ENST00000392302	NTRK1	exon_6
chr1	156837895	156838041	ENSG00000198400	.	+	ENSG00000198400	ENST00000497019	NTRK1	exon_6
chr1	156837895	156838041	ENSG00000198400	.	+	ENSG00000198400	ENST00000524377	NTRK1	exon_5
chr1	156837895	156838041	ENSG00000198400	.	+	ENSG00000198400	ENST00000530298	NTRK1	exon_7
chr1	156838296	156838439	ENSG00000198400	.	+	ENSG00000198400	ENST00000358660	NTRK1	exon_6
chr1	156838296	156838439	ENSG00000198400	.	+	ENSG00000198400	ENST00000368196	NTRK1	exon_6
chr1	156838296	156838439	ENSG00000198400	.	+	ENSG00000198400	ENST00000392302	NTRK1	exon_7
chr1	156838296	156838439	ENSG00000198400	.	+	ENSG00000198400	ENST00000497019	NTRK1	exon_7
chr1	156838296	156838439	ENSG00000198400	.	+	ENSG00000198400	ENST00000524377	NTRK1	exon_6
chr1	156838296	156838439	ENSG00000198400	.	+	ENSG00000198400	ENST00000530298	NTRK1	exon_8
chr1	156841414	156841547	ENSG00000198400	.	+	ENSG00000198400	ENST00000358660	NTRK1	exon_7
chr1	156841414	156841547	ENSG00000198400	.	+	ENSG00000198400	ENST00000368196	NTRK1	exon_7
chr1	156841414	156841547	ENSG00000198400	.	+	ENSG00000198400	ENST00000392302	NTRK1	exon_8
chr1	156841414	156841547	ENSG00000198400	.	+	ENSG00000198400	ENST00000524377	NTRK1	exon_7
chr1	156841414	156841547	ENSG00000198400	.	+	ENSG00000198400	ENST00000530298	NTRK1	exon_9
chr1	156843424	156843682	ENSG00000198400	.	+	ENSG00000198400	ENST00000489021	NTRK1	exon_3
chr1	156843424	156843751	ENSG00000198400	.	+	ENSG00000198400	ENST00000358660	NTRK1	exon_8
chr1	156843424	156843751	ENSG00000198400	.	+	ENSG00000198400	ENST00000368196	NTRK1	exon_8
chr1	156843424	156843751	ENSG00000198400	.	+	ENSG00000198400	ENST00000392302	NTRK1	exon_9
chr1	156843424	156843751	ENSG00000198400	.	+	ENSG00000198400	ENST00000497019	NTRK1	exon_8
chr1	156843424	156843751	ENSG00000198400	.	+	ENSG00000198400	ENST00000524377	NTRK1	exon_8
chr1	156843424	156843751	ENSG00000198400	.	+	ENSG00000198400	ENST00000530298	NTRK1	exon_10
chr1	156843752	156844362	ENSG00000198400	.	+	ENSG00000198400	ENST00000368196	NTRK1	intron_8
chr1	156843944	156844418	ENSG00000198400	.	+	ENSG00000198400	ENST00000534682	NTRK1	exon_1
chr1	156844174	156844192	ENSG00000198400	.	+	ENSG00000198400	ENST00000524377	NTRK1	exon_9
chr1	156844362	156844418	ENSG00000198400	.	+	ENSG00000198400	ENST00000358660	NTRK1	exon_9
chr1	156844362	156844418	ENSG00000198400	.	+	ENSG00000198400	ENST00000368196	NTRK1	exon_9
chr1	156844362	156844418	ENSG00000198400	.	+	ENSG00000198400	ENST00000392302	NTRK1	exon_10
chr1	156844362	156844418	ENSG00000198400	.	+	ENSG00000198400	ENST00000497019	NTRK1	exon_9
chr1	156844362	156844418	ENSG00000198400	.	+	ENSG00000198400	ENST00000524377	NTRK1	exon_10
chr1	156844362	156844418	ENSG00000198400	.	+	ENSG00000198400	ENST00000530298	NTRK1	exon_11
chr1	156844419	156844697	ENSG00000198400	.	+	ENSG00000198400	ENST00000368196	NTRK1	intron_9
chr1	156844697	156844800	ENSG00000198400	.	+	ENSG00000198400	ENST00000358660	NTRK1	exon_10
chr1	156844697	156844800	ENSG00000198400	.	+	ENSG00000198400	ENST00000368196	NTRK1	exon_10
chr1	156844697	156844800	ENSG00000198400	.	+	ENSG00000198400	ENST00000392302	NTRK1	exon_11
chr1	156844697	156844800	ENSG00000198400	.	+	ENSG00000198400	ENST00000497019	NTRK1	exon_10
chr1	156844697	156844800	ENSG00000198400	.	+	ENSG00000198400	ENST00000524377	NTRK1	exon_11
chr1	156844697	156844800	ENSG00000198400	.	+	ENSG00000198400	ENST00000530298	NTRK1	exon_12
chr1	156844697	156844800	ENSG00000198400	.	+	ENSG00000198400	ENST00000534682	NTRK1	exon_2
chr1	156844801	156845311	ENSG00000198400	.	+	ENSG00000198400	ENST00000368196	NTRK1	intron_10
chr1	156845311	156845458	ENSG00000198400	.	+	ENSG00000198400	ENST00000358660	NTRK1	exon_11
chr1	156845311	156845458	ENSG00000198400	.	+	ENSG00000198400	ENST00000368196	NTRK1	exon_11
chr1	156845311	156845458	ENSG00000198400	.	+	ENSG00000198400	ENST00000392302	NTRK1	exon_12
chr1	156845311	156845458	ENSG00000198400	.	+	ENSG00000198400	ENST00000497019	NTRK1	exon_11
chr1	156845311	156845458	ENSG00000198400	.	+	ENSG00000198400	ENST00000524377	NTRK1	exon_12
chr1	156845311	156845458	ENSG00000198400	.	+	ENSG00000198400	ENST00000534682	NTRK1	exon_3
chr1	156845311	156846002	ENSG00000198400	.	+	ENSG00000198400	ENST00000530298	NTRK1	exon_13
chr1	156845459	156845871	ENSG00000198400	.	+	ENSG00000198400	ENST00000368196	NTRK1	intron_11
chr1	156845862	156846002	ENSG00000198400	.	+	ENSG00000198400	ENST00000358660	NTRK1	exon_12
chr1	156845871	156845991	ENSG00000198400	.	+	ENSG00000198400	ENST00000534682	NTRK1	exon_4
chr1	156845871	156846002	ENSG00000198400	.	+	ENSG00000198400	ENST00000368196	NTRK1	exon_12
chr1	156845871	156846002	ENSG00000198400	.	+	ENSG00000198400	ENST00000392302	NTRK1	exon_13
chr1	156845871	156846002	ENSG00000198400	.	+	ENSG00000198400	ENST00000497019	NTRK1	exon_12
chr1	156845871	156846002	ENSG00000198400	.	+	ENSG00000198400	ENST00000524377	NTRK1	exon_13
chr1	156846191	156846364	ENSG00000198400	.	+	ENSG00000198400	ENST00000358660	NTRK1	exon_13
chr1	156846191	156846364	ENSG00000198400	.	+	ENSG00000198400	ENST00000368196	NTRK1	exon_13
chr1	156846191	156846364	ENSG00000198400	.	+	ENSG00000198400	ENST00000392302	NTRK1	exon_14
chr1	156846191	156846364	ENSG00000198400	.	+	ENSG00000198400	ENST00000497019	NTRK1	exon_13
chr1	156846191	156846364	ENSG00000198400	.	+	ENSG00000198400	ENST00000524377	NTRK1	exon_14
chr1	156846191	156846364	ENSG00000198400	.	+	ENSG00000198400	ENST00000530298	NTRK1	exon_14
chr1	156848913	156849154	ENSG00000198400	.	+	ENSG00000198400	ENST00000358660	NTRK1	exon_14
chr1	156848913	156849154	ENSG00000198400	.	+	ENSG00000198400	ENST00000368196	NTRK1	exon_14
chr1	156848913	156849154	ENSG00000198400	.	+	ENSG00000198400	ENST00000392302	NTRK1	exon_15
chr1	156848913	156849154	ENSG00000198400	.	+	ENSG00000198400	ENST00000497019	NTRK1	exon_14
chr1	156848913	156849154	ENSG00000198400	.	+	ENSG00000198400	ENST00000524377	NTRK1	exon_15
[truncated: 24,837 more rows]
