# Supplementary material for: Comparison of actionable events detected in cancer genomes by whole-genome sequencing, in silico whole-exome and mutation panels
Source: ESMO Open. 2022 Jul 15;7(4):100540. doi: 10.1016/j.esmoop.2022.100540 (PMC9463385; doi:10.1016/j.esmoop.2022.100540)
Supplement: Supplementary Table S3 [file mmc5.xlsx]

## Sheet: Sheet1
Supplementary Table S3: Analysis of actionable events in 726 patients using the Cancer Genome Interpreter.
The final column of this table indicates whether the even was identified in WGS, WES, Comprehensive panel or Hotspot panel.
ALTERATION_MATCH	Aberration_type	BIOMARKER	BIOMARKER_IDX	CANCER_TYPE	DRUG	Dataset	Donor_Publication_ID	EFFECT	EVIDENCE	RESISTANCE_LIST	RESISTANCE_TYPE	SAMPLE_ALTERATION	SOURCE	Sample_ID	TESTED_TUMOR	TUMOR_MATCH	consequence	driver_status	gene	mutation_type	platform
complete	SNV/InDel	CTNNB1 (CTNNB1 oncogenic mutation)	699	CANCER	(Tankyrase inhibitor)	Mucosal Melanoma	MELA_0758	Resistant	Pre-clinical			CTNNB1 MUT (S45P), CTNNB1 MUT (P44A)	PMID:23539443	WGS_MUS_3_10T	COREAD	1	['known in: urinary_bladder_urothelial_carcinoma;prostate_adenocarcinoma;colorectal_cancer;melanoma;skin_melanoma;adrenal_cortical_adenoma;adrenocortical_carcinoma;hepatocellular_carcinoma;lung_adenocarcinoma;uterine_corpus_endometrial_carcinoma', 'predicted driver: tier 1']	known in: urinary_bladder_urothelial_carcinoma;prostate_adenocarcinoma;colorectal_cancer;melanoma;skin_melanoma;adrenal_cortical_adenoma;adrenocortical_carcinoma;hepatocellular_carcinoma;lung_adenocarcinoma;uterine_corpus_endometrial_carcinoma	CTNNB1	Missense	WGS
complete	SNV/InDel	CDKN2A (CDKN2A oncogenic mutation)	721	CANCER	Ilorasertib (AURKA-VEGF inhibitor)	Mucosal Melanoma	MELA_0758	Responsive	Early trials			CDKN2A MUT (Q50*)	NCT02478320	WGS_MUS_3_10T	CANCER	1	['known in: CM-PR']	known in: CM-PR	CDKN2A	Missense	WGS
complete	SNV/InDel	CDKN2A (CDKN2A oncogenic mutation)	722	CANCER	(CDK4/6 inhibitor)	Mucosal Melanoma	MELA_0758	Responsive	Pre-clinical			CDKN2A MUT (Q50*)	PMID:22471707;PMID:22586120;PMID:22711607	WGS_MUS_3_10T	CANCER, G	1	['known in: CM-PR']	known in: CM-PR	CDKN2A	Missense	WGS
complete	SNV/InDel	CDKN2A (CDKN2A oncogenic mutation)	723	CANCER	(CDK4/6 inhibitor)	Mucosal Melanoma	MELA_0758	Responsive	Case report			CDKN2A MUT (Q50*)	ASCO 2013 (abstr 2500)	WGS_MUS_3_10T	CM	1	['known in: CM-PR']	known in: CM-PR	CDKN2A	Missense	WGS
complete	SNV/InDel	CDKN2A (CDKN2A oncogenic mutation)	724	CANCER	(PD1 inhibitor)	Mucosal Melanoma	MELA_0758	Resistant	Early trials			CDKN2A MUT (Q50*)	PMID:29033130	WGS_MUS_3_10T	CM	1	['known in: CM-PR']	known in: CM-PR	CDKN2A	Missense	WGS
complete	SNV/InDel	BRAF (V600G,V600K,V600M,V600R,V600D,V600E)	988	CANCER	Vemurafenib (BRAF inhibitor)	Mucosal Melanoma	MELA_0758	Responsive	NCCN guidelines			BRAF MUT (V600E)	PMID:26287849	WGS_MUS_3_10T	HISEC, HISLC, NSCLC	1	['known in: myeloma;brain_stem_glioma;thyroid_carcinoma;G;MA;colorectal_cancer;ovarian_cancer;melanoma;head_and_neck_squamous_cell_carcinoma;THCA;non-small_cell_lung_carcinoma;cancer;HCL;brain_cancer;HISEC;papillary_thyroid_carcinoma;LUAD;brain_glioma;NEU;lung_cancer;PG;NSCLC;TH;gastrointestinal_stromal_tumor;skin_melanoma;papillary_renal_cell_carcinoma;multiple_myeloma;MYMA;glioblastoma_multifor…	known in: myeloma;brain_stem_glioma;thyroid_carcinoma;G;MA;colorectal_cancer;ovarian_cancer;melanoma;head_and_neck_squamous_cell_carcinoma;THCA;non-small_cell_lung_carcinoma;cancer;HCL;brain_cancer;HISEC;papillary_thyroid_carcinoma;LUAD;brain_glioma;NEU;lung_cancer;PG;NSCLC;TH;gastrointestinal_stromal_tumor;skin_melanoma;papillary_renal_cell_carcinoma;multiple_myeloma;MYMA;glioblastoma_multiforme…	BRAF	Missense	WGS
complete	SNV/InDel	BRAF (V600K,V600E)	990	CANCER	Vemurafenib;Cobimetinib (BRAF inhibitor;MEK inhibitor)	Mucosal Melanoma	MELA_0758	Responsive	FDA guidelines			BRAF MUT (V600E)	FDA	WGS_MUS_3_10T	CM	1	['known in: myeloma;brain_stem_glioma;thyroid_carcinoma;G;MA;colorectal_cancer;ovarian_cancer;melanoma;head_and_neck_squamous_cell_carcinoma;THCA;non-small_cell_lung_carcinoma;cancer;HCL;brain_cancer;HISEC;papillary_thyroid_carcinoma;LUAD;brain_glioma;NEU;lung_cancer;PG;NSCLC;TH;gastrointestinal_stromal_tumor;skin_melanoma;papillary_renal_cell_carcinoma;multiple_myeloma;MYMA;glioblastoma_multifor…	known in: myeloma;brain_stem_glioma;thyroid_carcinoma;G;MA;colorectal_cancer;ovarian_cancer;melanoma;head_and_neck_squamous_cell_carcinoma;THCA;non-small_cell_lung_carcinoma;cancer;HCL;brain_cancer;HISEC;papillary_thyroid_carcinoma;LUAD;brain_glioma;NEU;lung_cancer;PG;NSCLC;TH;gastrointestinal_stromal_tumor;skin_melanoma;papillary_renal_cell_carcinoma;multiple_myeloma;MYMA;glioblastoma_multiforme…	BRAF	Missense	WGS
complete	SNV/InDel	BRAF (V600K,V600E)	991	CANCER	Trametinib (MEK inhibitor)	Mucosal Melanoma	MELA_0758	Responsive	FDA guidelines			BRAF MUT (V600E)	FDA	WGS_MUS_3_10T	CM	1	['known in: myeloma;brain_stem_glioma;thyroid_carcinoma;G;MA;colorectal_cancer;ovarian_cancer;melanoma;head_and_neck_squamous_cell_carcinoma;THCA;non-small_cell_lung_carcinoma;cancer;HCL;brain_cancer;HISEC;papillary_thyroid_carcinoma;LUAD;brain_glioma;NEU;lung_cancer;PG;NSCLC;TH;gastrointestinal_stromal_tumor;skin_melanoma;papillary_renal_cell_carcinoma;multiple_myeloma;MYMA;glioblastoma_multifor…	known in: myeloma;brain_stem_glioma;thyroid_carcinoma;G;MA;colorectal_cancer;ovarian_cancer;melanoma;head_and_neck_squamous_cell_carcinoma;THCA;non-small_cell_lung_carcinoma;cancer;HCL;brain_cancer;HISEC;papillary_thyroid_carcinoma;LUAD;brain_glioma;NEU;lung_cancer;PG;NSCLC;TH;gastrointestinal_stromal_tumor;skin_melanoma;papillary_renal_cell_carcinoma;multiple_myeloma;MYMA;glioblastoma_multiforme…	BRAF	Missense	WGS
complete	SNV/InDel	BRAF (V600K,V600E)	992	CANCER	Dabrafenib;Trametinib (BRAF inhibitor;MEK inhibitor)	Mucosal Melanoma	MELA_0758	Responsive	FDA guidelines			BRAF MUT (V600E)	FDA	WGS_MUS_3_10T	CM	1	['known in: myeloma;brain_stem_glioma;thyroid_carcinoma;G;MA;colorectal_cancer;ovarian_cancer;melanoma;head_and_neck_squamous_cell_carcinoma;THCA;non-small_cell_lung_carcinoma;cancer;HCL;brain_cancer;HISEC;papillary_thyroid_carcinoma;LUAD;brain_glioma;NEU;lung_cancer;PG;NSCLC;TH;gastrointestinal_stromal_tumor;skin_melanoma;papillary_renal_cell_carcinoma;multiple_myeloma;MYMA;glioblastoma_multifor…	known in: myeloma;brain_stem_glioma;thyroid_carcinoma;G;MA;colorectal_cancer;ovarian_cancer;melanoma;head_and_neck_squamous_cell_carcinoma;THCA;non-small_cell_lung_carcinoma;cancer;HCL;brain_cancer;HISEC;papillary_thyroid_carcinoma;LUAD;brain_glioma;NEU;lung_cancer;PG;NSCLC;TH;gastrointestinal_stromal_tumor;skin_melanoma;papillary_renal_cell_carcinoma;multiple_myeloma;MYMA;glioblastoma_multiforme…	BRAF	Missense	WGS
complete	SNV/InDel	BRAF (G469A,V600E)	996	CANCER	(EGFR TK inhibitor)	Mucosal Melanoma	MELA_0758	Resistant	Case report			BRAF MUT (V600E)	PMID:22773810	WGS_MUS_3_10T	LUAD	1	['known in: myeloma;brain_stem_glioma;thyroid_carcinoma;G;MA;colorectal_cancer;ovarian_cancer;melanoma;head_and_neck_squamous_cell_carcinoma;THCA;non-small_cell_lung_carcinoma;cancer;HCL;brain_cancer;HISEC;papillary_thyroid_carcinoma;LUAD;brain_glioma;NEU;lung_cancer;PG;NSCLC;TH;gastrointestinal_stromal_tumor;skin_melanoma;papillary_renal_cell_carcinoma;multiple_myeloma;MYMA;glioblastoma_multifor…	known in: myeloma;brain_stem_glioma;thyroid_carcinoma;G;MA;colorectal_cancer;ovarian_cancer;melanoma;head_and_neck_squamous_cell_carcinoma;THCA;non-small_cell_lung_carcinoma;cancer;HCL;brain_cancer;HISEC;papillary_thyroid_carcinoma;LUAD;brain_glioma;NEU;lung_cancer;PG;NSCLC;TH;gastrointestinal_stromal_tumor;skin_melanoma;papillary_renal_cell_carcinoma;multiple_myeloma;MYMA;glioblastoma_multiforme…	BRAF	Missense	WGS
complete	SNV/InDel	BRAF (BRAF:V600.)	1001	CANCER	Vemurafenib (BRAF inhibitor)	Mucosal Melanoma	MELA_0758	No Responsive	Early trials			BRAF MUT (V600E)	PMID:26460303;PMID:26287849	WGS_MUS_3_10T	COREAD	1	['known in: myeloma;brain_stem_glioma;thyroid_carcinoma;G;MA;colorectal_cancer;ovarian_cancer;melanoma;head_and_neck_squamous_cell_carcinoma;THCA;non-small_cell_lung_carcinoma;cancer;HCL;brain_cancer;HISEC;papillary_thyroid_carcinoma;LUAD;brain_glioma;NEU;lung_cancer;PG;NSCLC;TH;gastrointestinal_stromal_tumor;skin_melanoma;papillary_renal_cell_carcinoma;multiple_myeloma;MYMA;glioblastoma_multifor…	known in: myeloma;brain_stem_glioma;thyroid_carcinoma;G;MA;colorectal_cancer;ovarian_cancer;melanoma;head_and_neck_squamous_cell_carcinoma;THCA;non-small_cell_lung_carcinoma;cancer;HCL;brain_cancer;HISEC;papillary_thyroid_carcinoma;LUAD;brain_glioma;NEU;lung_cancer;PG;NSCLC;TH;gastrointestinal_stromal_tumor;skin_melanoma;papillary_renal_cell_carcinoma;multiple_myeloma;MYMA;glioblastoma_multiforme…	BRAF	Missense	WGS
complete	SNV/InDel	BRAF (BRAF:V600.)	1002	CANCER	MEK inhibitor (BRAF inhibitor;MEK inhibitor;anti-EGFR mAb inhibitor)	Mucosal Melanoma	MELA_0758	Responsive	Early trials			BRAF MUT (V600E)	ASCO 2014 (abstr 3515);PMID:29431699	WGS_MUS_3_10T	COREAD	1	['known in: myeloma;brain_stem_glioma;thyroid_carcinoma;G;MA;colorectal_cancer;ovarian_cancer;melanoma;head_and_neck_squamous_cell_carcinoma;THCA;non-small_cell_lung_carcinoma;cancer;HCL;brain_cancer;HISEC;papillary_thyroid_carcinoma;LUAD;brain_glioma;NEU;lung_cancer;PG;NSCLC;TH;gastrointestinal_stromal_tumor;skin_melanoma;papillary_renal_cell_carcinoma;multiple_myeloma;MYMA;glioblastoma_multifor…	known in: myeloma;brain_stem_glioma;thyroid_carcinoma;G;MA;colorectal_cancer;ovarian_cancer;melanoma;head_and_neck_squamous_cell_carcinoma;THCA;non-small_cell_lung_carcinoma;cancer;HCL;brain_cancer;HISEC;papillary_thyroid_carcinoma;LUAD;brain_glioma;NEU;lung_cancer;PG;NSCLC;TH;gastrointestinal_stromal_tumor;skin_melanoma;papillary_renal_cell_carcinoma;multiple_myeloma;MYMA;glioblastoma_multiforme…	BRAF	Missense	WGS
complete	SNV/InDel	BRAF (BRAF:V600.)	1003	CANCER	Irinotecan;Vemurafenib;Cetuximab (TOPO1 inhibitor;BRAF inhibitor;EGFR mAb inhibitor)	Mucosal Melanoma	MELA_0758	Responsive	NCCN guidelines			BRAF MUT (V600E)	ASCO 2017 (abstr 520)	WGS_MUS_3_10T	COREAD	1	['known in: myeloma;brain_stem_glioma;thyroid_carcinoma;G;MA;colorectal_cancer;ovarian_cancer;melanoma;head_and_neck_squamous_cell_carcinoma;THCA;non-small_cell_lung_carcinoma;cancer;HCL;brain_cancer;HISEC;papillary_thyroid_carcinoma;LUAD;brain_glioma;NEU;lung_cancer;PG;NSCLC;TH;gastrointestinal_stromal_tumor;skin_melanoma;papillary_renal_cell_carcinoma;multiple_myeloma;MYMA;glioblastoma_multifor…	known in: myeloma;brain_stem_glioma;thyroid_carcinoma;G;MA;colorectal_cancer;ovarian_cancer;melanoma;head_and_neck_squamous_cell_carcinoma;THCA;non-small_cell_lung_carcinoma;cancer;HCL;brain_cancer;HISEC;papillary_thyroid_carcinoma;LUAD;brain_glioma;NEU;lung_cancer;PG;NSCLC;TH;gastrointestinal_stromal_tumor;skin_melanoma;papillary_renal_cell_carcinoma;multiple_myeloma;MYMA;glioblastoma_multiforme…	BRAF	Missense	WGS
complete	SNV/InDel	BRAF (BRAF:V600.)	1004	CANCER	Panitumumab;Dabrafenib;BYL719 (EGFR mAb inhibitor;BRAF inhibitor;PI3K inhibitor)	Mucosal Melanoma	MELA_0758	Responsive	Early trials			BRAF MUT (V600E)	ENA 2014 (abstr 11LBA)	WGS_MUS_3_10T	COREAD	1	['known in: myeloma;brain_stem_glioma;thyroid_carcinoma;G;MA;colorectal_cancer;ovarian_cancer;melanoma;head_and_neck_squamous_cell_carcinoma;THCA;non-small_cell_lung_carcinoma;cancer;HCL;brain_cancer;HISEC;papillary_thyroid_carcinoma;LUAD;brain_glioma;NEU;lung_cancer;PG;NSCLC;TH;gastrointestinal_stromal_tumor;skin_melanoma;papillary_renal_cell_carcinoma;multiple_myeloma;MYMA;glioblastoma_multifor…	known in: myeloma;brain_stem_glioma;thyroid_carcinoma;G;MA;colorectal_cancer;ovarian_cancer;melanoma;head_and_neck_squamous_cell_carcinoma;THCA;non-small_cell_lung_carcinoma;cancer;HCL;brain_cancer;HISEC;papillary_thyroid_carcinoma;LUAD;brain_glioma;NEU;lung_cancer;PG;NSCLC;TH;gastrointestinal_stromal_tumor;skin_melanoma;papillary_renal_cell_carcinoma;multiple_myeloma;MYMA;glioblastoma_multiforme…	BRAF	Missense	WGS
complete	SNV/InDel	BRAF (BRAF:V600.)	1005	CANCER	(BRAF inhibitor;anti-EGFR mAb inhibitor +/- PI3K pathway inhibitor)	Mucosal Melanoma	MELA_0758	Responsive	Early trials			BRAF MUT (V600E)	PMID:28363909	WGS_MUS_3_10T	COREAD	1	['known in: myeloma;brain_stem_glioma;thyroid_carcinoma;G;MA;colorectal_cancer;ovarian_cancer;melanoma;head_and_neck_squamous_cell_carcinoma;THCA;non-small_cell_lung_carcinoma;cancer;HCL;brain_cancer;HISEC;papillary_thyroid_carcinoma;LUAD;brain_glioma;NEU;lung_cancer;PG;NSCLC;TH;gastrointestinal_stromal_tumor;skin_melanoma;papillary_renal_cell_carcinoma;multiple_myeloma;MYMA;glioblastoma_multifor…	known in: myeloma;brain_stem_glioma;thyroid_carcinoma;G;MA;colorectal_cancer;ovarian_cancer;melanoma;head_and_neck_squamous_cell_carcinoma;THCA;non-small_cell_lung_carcinoma;cancer;HCL;brain_cancer;HISEC;papillary_thyroid_carcinoma;LUAD;brain_glioma;NEU;lung_cancer;PG;NSCLC;TH;gastrointestinal_stromal_tumor;skin_melanoma;papillary_renal_cell_carcinoma;multiple_myeloma;MYMA;glioblastoma_multiforme…	BRAF	Missense	WGS
complete	SNV/InDel	BRAF (BRAF:V600.)	1006	CANCER	(BRAF inhibitor;EGFR mAb inhibitor +/- PI3K inhibitor)	Mucosal Melanoma	MELA_0758	Responsive	Early trials			BRAF MUT (V600E)	PMID:28363909	WGS_MUS_3_10T	COREAD	1	['known in: myeloma;brain_stem_glioma;thyroid_carcinoma;G;MA;colorectal_cancer;ovarian_cancer;melanoma;head_and_neck_squamous_cell_carcinoma;THCA;non-small_cell_lung_carcinoma;cancer;HCL;brain_cancer;HISEC;papillary_thyroid_carcinoma;LUAD;brain_glioma;NEU;lung_cancer;PG;NSCLC;TH;gastrointestinal_stromal_tumor;skin_melanoma;papillary_renal_cell_carcinoma;multiple_myeloma;MYMA;glioblastoma_multifor…	known in: myeloma;brain_stem_glioma;thyroid_carcinoma;G;MA;colorectal_cancer;ovarian_cancer;melanoma;head_and_neck_squamous_cell_carcinoma;THCA;non-small_cell_lung_carcinoma;cancer;HCL;brain_cancer;HISEC;papillary_thyroid_carcinoma;LUAD;brain_glioma;NEU;lung_cancer;PG;NSCLC;TH;gastrointestinal_stromal_tumor;skin_melanoma;papillary_renal_cell_carcinoma;multiple_myeloma;MYMA;glioblastoma_multiforme…	BRAF	Missense	WGS
complete	SNV/InDel	BRAF (BRAF:V600.)	1007	CANCER	Dabrafenib;Trametinib (BRAF inhibitor;MEK inhibitor)	Mucosal Melanoma	MELA_0758	Responsive	Early trials			BRAF MUT (V600E)	PMID:26392102	WGS_MUS_3_10T	COREAD	1	['known in: myeloma;brain_stem_glioma;thyroid_carcinoma;G;MA;colorectal_cancer;ovarian_cancer;melanoma;head_and_neck_squamous_cell_carcinoma;THCA;non-small_cell_lung_carcinoma;cancer;HCL;brain_cancer;HISEC;papillary_thyroid_carcinoma;LUAD;brain_glioma;NEU;lung_cancer;PG;NSCLC;TH;gastrointestinal_stromal_tumor;skin_melanoma;papillary_renal_cell_carcinoma;multiple_myeloma;MYMA;glioblastoma_multifor…	known in: myeloma;brain_stem_glioma;thyroid_carcinoma;G;MA;colorectal_cancer;ovarian_cancer;melanoma;head_and_neck_squamous_cell_carcinoma;THCA;non-small_cell_lung_carcinoma;cancer;HCL;brain_cancer;HISEC;papillary_thyroid_carcinoma;LUAD;brain_glioma;NEU;lung_cancer;PG;NSCLC;TH;gastrointestinal_stromal_tumor;skin_melanoma;papillary_renal_cell_carcinoma;multiple_myeloma;MYMA;glioblastoma_multiforme…	BRAF	Missense	WGS
complete	SNV/InDel	BRAF (BRAF:V600E)	1008	CANCER	Vemurafenib (BRAF inhibitor)	Mucosal Melanoma	MELA_0758	Responsive	Early trials			BRAF MUT (V600E)	PMID:22586120	WGS_MUS_3_10T	MA	1	['known in: myeloma;brain_stem_glioma;thyroid_carcinoma;G;MA;colorectal_cancer;ovarian_cancer;melanoma;head_and_neck_squamous_cell_carcinoma;THCA;non-small_cell_lung_carcinoma;cancer;HCL;brain_cancer;HISEC;papillary_thyroid_carcinoma;LUAD;brain_glioma;NEU;lung_cancer;PG;NSCLC;TH;gastrointestinal_stromal_tumor;skin_melanoma;papillary_renal_cell_carcinoma;multiple_myeloma;MYMA;glioblastoma_multifor…	known in: myeloma;brain_stem_glioma;thyroid_carcinoma;G;MA;colorectal_cancer;ovarian_cancer;melanoma;head_and_neck_squamous_cell_carcinoma;THCA;non-small_cell_lung_carcinoma;cancer;HCL;brain_cancer;HISEC;papillary_thyroid_carcinoma;LUAD;brain_glioma;NEU;lung_cancer;PG;NSCLC;TH;gastrointestinal_stromal_tumor;skin_melanoma;papillary_renal_cell_carcinoma;multiple_myeloma;MYMA;glioblastoma_multiforme…	BRAF	Missense	WGS
complete	SNV/InDel	BRAF (BRAF:V600E)	1009	CANCER	(BRAF inhibitor;MEK inhibitor)	Mucosal Melanoma	MELA_0758	Responsive	Early trials			BRAF MUT (V600E)	ASCO 2013 (abstr 9029)	WGS_MUS_3_10T	TH	1	['known in: myeloma;brain_stem_glioma;thyroid_carcinoma;G;MA;colorectal_cancer;ovarian_cancer;melanoma;head_and_neck_squamous_cell_carcinoma;THCA;non-small_cell_lung_carcinoma;cancer;HCL;brain_cancer;HISEC;papillary_thyroid_carcinoma;LUAD;brain_glioma;NEU;lung_cancer;PG;NSCLC;TH;gastrointestinal_stromal_tumor;skin_melanoma;papillary_renal_cell_carcinoma;multiple_myeloma;MYMA;glioblastoma_multifor…	known in: myeloma;brain_stem_glioma;thyroid_carcinoma;G;MA;colorectal_cancer;ovarian_cancer;melanoma;head_and_neck_squamous_cell_carcinoma;THCA;non-small_cell_lung_carcinoma;cancer;HCL;brain_cancer;HISEC;papillary_thyroid_carcinoma;LUAD;brain_glioma;NEU;lung_cancer;PG;NSCLC;TH;gastrointestinal_stromal_tumor;skin_melanoma;papillary_renal_cell_carcinoma;multiple_myeloma;MYMA;glioblastoma_multiforme…	BRAF	Missense	WGS
complete	SNV/InDel	BRAF (BRAF:V600E)	1010	CANCER	(BRAF inhibitor;HSP90 inhibitor)	Mucosal Melanoma	MELA_0758	Responsive	Pre-clinical			BRAF MUT (V600E)	PMID:22351686	WGS_MUS_3_10T	CM	1	['known in: myeloma;brain_stem_glioma;thyroid_carcinoma;G;MA;colorectal_cancer;ovarian_cancer;melanoma;head_and_neck_squamous_cell_carcinoma;THCA;non-small_cell_lung_carcinoma;cancer;HCL;brain_cancer;HISEC;papillary_thyroid_carcinoma;LUAD;brain_glioma;NEU;lung_cancer;PG;NSCLC;TH;gastrointestinal_stromal_tumor;skin_melanoma;papillary_renal_cell_carcinoma;multiple_myeloma;MYMA;glioblastoma_multifor…	known in: myeloma;brain_stem_glioma;thyroid_carcinoma;G;MA;colorectal_cancer;ovarian_cancer;melanoma;head_and_neck_squamous_cell_carcinoma;THCA;non-small_cell_lung_carcinoma;cancer;HCL;brain_cancer;HISEC;papillary_thyroid_carcinoma;LUAD;brain_glioma;NEU;lung_cancer;PG;NSCLC;TH;gastrointestinal_stromal_tumor;skin_melanoma;papillary_renal_cell_carcinoma;multiple_myeloma;MYMA;glioblastoma_multiforme…	BRAF	Missense	WGS
complete	SNV/InDel	BRAF (BRAF:V600E)	1011	CANCER	Panitumumab (EGFR mAb inhibitor)	Mucosal Melanoma	MELA_0758	Resistant	Late trials			BRAF MUT (V600E)	PMID:21163703;PMID:23325582;PMID:20619739	WGS_MUS_3_10T	COREAD	1	['known in: myeloma;brain_stem_glioma;thyroid_carcinoma;G;MA;colorectal_cancer;ovarian_cancer;melanoma;head_and_neck_squamous_cell_carcinoma;THCA;non-small_cell_lung_carcinoma;cancer;HCL;brain_cancer;HISEC;papillary_thyroid_carcinoma;LUAD;brain_glioma;NEU;lung_cancer;PG;NSCLC;TH;gastrointestinal_stromal_tumor;skin_melanoma;papillary_renal_cell_carcinoma;multiple_myeloma;MYMA;glioblastoma_multifor…	known in: myeloma;brain_stem_glioma;thyroid_carcinoma;G;MA;colorectal_cancer;ovarian_cancer;melanoma;head_and_neck_squamous_cell_carcinoma;THCA;non-small_cell_lung_carcinoma;cancer;HCL;brain_cancer;HISEC;papillary_thyroid_carcinoma;LUAD;brain_glioma;NEU;lung_cancer;PG;NSCLC;TH;gastrointestinal_stromal_tumor;skin_melanoma;papillary_renal_cell_carcinoma;multiple_myeloma;MYMA;glioblastoma_multiforme…	BRAF	Missense	WGS
complete	SNV/InDel	BRAF (BRAF:V600E)	1012	CANCER	Panitumumab;Dabrafenib;Trametinib (EGFR mAb inhibitor;BRAF inhibitor;MEK inhibitor)	Mucosal Melanoma	MELA_0758	Responsive	Early trials			BRAF MUT (V600E)	ASCO 2014 (abstr 3515);ASCO 2015 (abstr 103)	WGS_MUS_3_10T	COREAD	1	['known in: myeloma;brain_stem_glioma;thyroid_carcinoma;G;MA;colorectal_cancer;ovarian_cancer;melanoma;head_and_neck_squamous_cell_carcinoma;THCA;non-small_cell_lung_carcinoma;cancer;HCL;brain_cancer;HISEC;papillary_thyroid_carcinoma;LUAD;brain_glioma;NEU;lung_cancer;PG;NSCLC;TH;gastrointestinal_stromal_tumor;skin_melanoma;papillary_renal_cell_carcinoma;multiple_myeloma;MYMA;glioblastoma_multifor…	known in: myeloma;brain_stem_glioma;thyroid_carcinoma;G;MA;colorectal_cancer;ovarian_cancer;melanoma;head_and_neck_squamous_cell_carcinoma;THCA;non-small_cell_lung_carcinoma;cancer;HCL;brain_cancer;HISEC;papillary_thyroid_carcinoma;LUAD;brain_glioma;NEU;lung_cancer;PG;NSCLC;TH;gastrointestinal_stromal_tumor;skin_melanoma;papillary_renal_cell_carcinoma;multiple_myeloma;MYMA;glioblastoma_multiforme…	BRAF	Missense	WGS
complete	SNV/InDel	BRAF (BRAF:V600E)	1013	CANCER	Dabrafenib;Trametinib (BRAF inhibitor;MEK inhibitor)	Mucosal Melanoma	MELA_0758	Responsive	FDA guidelines			BRAF MUT (V600E)	PMID:27283860	WGS_MUS_3_10T	LUAD	1	['known in: myeloma;brain_stem_glioma;thyroid_carcinoma;G;MA;colorectal_cancer;ovarian_cancer;melanoma;head_and_neck_squamous_cell_carcinoma;THCA;non-small_cell_lung_carcinoma;cancer;HCL;brain_cancer;HISEC;papillary_thyroid_carcinoma;LUAD;brain_glioma;NEU;lung_cancer;PG;NSCLC;TH;gastrointestinal_stromal_tumor;skin_melanoma;papillary_renal_cell_carcinoma;multiple_myeloma;MYMA;glioblastoma_multifor…	known in: myeloma;brain_stem_glioma;thyroid_carcinoma;G;MA;colorectal_cancer;ovarian_cancer;melanoma;head_and_neck_squamous_cell_carcinoma;THCA;non-small_cell_lung_carcinoma;cancer;HCL;brain_cancer;HISEC;papillary_thyroid_carcinoma;LUAD;brain_glioma;NEU;lung_cancer;PG;NSCLC;TH;gastrointestinal_stromal_tumor;skin_melanoma;papillary_renal_cell_carcinoma;multiple_myeloma;MYMA;glioblastoma_multiforme…	BRAF	Missense	WGS
complete	SNV/InDel	BRAF (BRAF:V600E)	1014	CANCER	Dabrafenib (BRAF inhibitor)	Mucosal Melanoma	MELA_0758	Responsive	NCCN guidelines			BRAF MUT (V600E)	NCCN	WGS_MUS_3_10T	NSCLC	1	['known in: myeloma;brain_stem_glioma;thyroid_carcinoma;G;MA;colorectal_cancer;ovarian_cancer;melanoma;head_and_neck_squamous_cell_carcinoma;THCA;non-small_cell_lung_carcinoma;cancer;HCL;brain_cancer;HISEC;papillary_thyroid_carcinoma;LUAD;brain_glioma;NEU;lung_cancer;PG;NSCLC;TH;gastrointestinal_stromal_tumor;skin_melanoma;papillary_renal_cell_carcinoma;multiple_myeloma;MYMA;glioblastoma_multifor…	known in: myeloma;brain_stem_glioma;thyroid_carcinoma;G;MA;colorectal_cancer;ovarian_cancer;melanoma;head_and_neck_squamous_cell_carcinoma;THCA;non-small_cell_lung_carcinoma;cancer;HCL;brain_cancer;HISEC;papillary_thyroid_carcinoma;LUAD;brain_glioma;NEU;lung_cancer;PG;NSCLC;TH;gastrointestinal_stromal_tumor;skin_melanoma;papillary_renal_cell_carcinoma;multiple_myeloma;MYMA;glioblastoma_multiforme…	BRAF	Missense	WGS
complete	SNV/InDel	BRAF (BRAF:V600E)	1015	CANCER	Dabrafenib;Trametinib (BRAF inhibitor;MEK inhibitor)	Mucosal Melanoma	MELA_0758	Responsive	Early trials			BRAF MUT (V600E)	ASCO 2015 (abstr 8006);PMID:26392102	WGS_MUS_3_10T	COREAD	1	['known in: myeloma;brain_stem_glioma;thyroid_carcinoma;G;MA;colorectal_cancer;ovarian_cancer;melanoma;head_and_neck_squamous_cell_carcinoma;THCA;non-small_cell_lung_carcinoma;cancer;HCL;brain_cancer;HISEC;papillary_thyroid_carcinoma;LUAD;brain_glioma;NEU;lung_cancer;PG;NSCLC;TH;gastrointestinal_stromal_tumor;skin_melanoma;papillary_renal_cell_carcinoma;multiple_myeloma;MYMA;glioblastoma_multifor…	known in: myeloma;brain_stem_glioma;thyroid_carcinoma;G;MA;colorectal_cancer;ovarian_cancer;melanoma;head_and_neck_squamous_cell_carcinoma;THCA;non-small_cell_lung_carcinoma;cancer;HCL;brain_cancer;HISEC;papillary_thyroid_carcinoma;LUAD;brain_glioma;NEU;lung_cancer;PG;NSCLC;TH;gastrointestinal_stromal_tumor;skin_melanoma;papillary_renal_cell_carcinoma;multiple_myeloma;MYMA;glioblastoma_multiforme…	BRAF	Missense	WGS
complete	SNV/InDel	BRAF (BRAF:V600E)	1016	CANCER	(MEK inhibitor)	Mucosal Melanoma	MELA_0758	Responsive	Early trials			BRAF MUT (V600E)	PMID:22241789	WGS_MUS_3_10T	TH	1	['known in: myeloma;brain_stem_glioma;thyroid_carcinoma;G;MA;colorectal_cancer;ovarian_cancer;melanoma;head_and_neck_squamous_cell_carcinoma;THCA;non-small_cell_lung_carcinoma;cancer;HCL;brain_cancer;HISEC;papillary_thyroid_carcinoma;LUAD;brain_glioma;NEU;lung_cancer;PG;NSCLC;TH;gastrointestinal_stromal_tumor;skin_melanoma;papillary_renal_cell_carcinoma;multiple_myeloma;MYMA;glioblastoma_multifor…	known in: myeloma;brain_stem_glioma;thyroid_carcinoma;G;MA;colorectal_cancer;ovarian_cancer;melanoma;head_and_neck_squamous_cell_carcinoma;THCA;non-small_cell_lung_carcinoma;cancer;HCL;brain_cancer;HISEC;papillary_thyroid_carcinoma;LUAD;brain_glioma;NEU;lung_cancer;PG;NSCLC;TH;gastrointestinal_stromal_tumor;skin_melanoma;papillary_renal_cell_carcinoma;multiple_myeloma;MYMA;glioblastoma_multiforme…	BRAF	Missense	WGS
complete	SNV/InDel	BRAF (BRAF:V600E)	1017	CANCER	(BRAF inhibitor;PI3K pathway inhibitor)	Mucosal Melanoma	MELA_0758	Responsive	Pre-clinical			BRAF MUT (V600E)	PMID:22389471;PMID:21156289	WGS_MUS_3_10T	CM	1	['known in: myeloma;brain_stem_glioma;thyroid_carcinoma;G;MA;colorectal_cancer;ovarian_cancer;melanoma;head_and_neck_squamous_cell_carcinoma;THCA;non-small_cell_lung_carcinoma;cancer;HCL;brain_cancer;HISEC;papillary_thyroid_carcinoma;LUAD;brain_glioma;NEU;lung_cancer;PG;NSCLC;TH;gastrointestinal_stromal_tumor;skin_melanoma;papillary_renal_cell_carcinoma;multiple_myeloma;MYMA;glioblastoma_multifor…	known in: myeloma;brain_stem_glioma;thyroid_carcinoma;G;MA;colorectal_cancer;ovarian_cancer;melanoma;head_and_neck_squamous_cell_carcinoma;THCA;non-small_cell_lung_carcinoma;cancer;HCL;brain_cancer;HISEC;papillary_thyroid_carcinoma;LUAD;brain_glioma;NEU;lung_cancer;PG;NSCLC;TH;gastrointestinal_stromal_tumor;skin_melanoma;papillary_renal_cell_carcinoma;multiple_myeloma;MYMA;glioblastoma_multiforme…	BRAF	Missense	WGS
complete	SNV/InDel	BRAF (BRAF:V600E)	1018	CANCER	Dabrafenib (BRAF inhibitor)	Mucosal Melanoma	MELA_0758	Responsive	Early trials			BRAF MUT (V600E)	PMID:20818844;PMID:23489023;ESMO 2014 (abstr LBA38_PR);ASCO 2013 (abstr 8009);PMID:22608338;PMID:23524406;PMID:27080216	WGS_MUS_3_10T	LUAD, TH	1	['known in: myeloma;brain_stem_glioma;thyroid_carcinoma;G;MA;colorectal_cancer;ovarian_cancer;melanoma;head_and_neck_squamous_cell_carcinoma;THCA;non-small_cell_lung_carcinoma;cancer;HCL;brain_cancer;HISEC;papillary_thyroid_carcinoma;LUAD;brain_glioma;NEU;lung_cancer;PG;NSCLC;TH;gastrointestinal_stromal_tumor;skin_melanoma;papillary_renal_cell_carcinoma;multiple_myeloma;MYMA;glioblastoma_multifor…	known in: myeloma;brain_stem_glioma;thyroid_carcinoma;G;MA;colorectal_cancer;ovarian_cancer;melanoma;head_and_neck_squamous_cell_carcinoma;THCA;non-small_cell_lung_carcinoma;cancer;HCL;brain_cancer;HISEC;papillary_thyroid_carcinoma;LUAD;brain_glioma;NEU;lung_cancer;PG;NSCLC;TH;gastrointestinal_stromal_tumor;skin_melanoma;papillary_renal_cell_carcinoma;multiple_myeloma;MYMA;glioblastoma_multiforme…	BRAF	Missense	WGS
complete	SNV/InDel	BRAF (BRAF:V600E)	1019	CANCER	(MEK inhibitor)	Mucosal Melanoma	MELA_0758	Responsive	Pre-clinical			BRAF MUT (V600E)	PMID:19018267	WGS_MUS_3_10T	OV	1	['known in: myeloma;brain_stem_glioma;thyroid_carcinoma;G;MA;colorectal_cancer;ovarian_cancer;melanoma;head_and_neck_squamous_cell_carcinoma;THCA;non-small_cell_lung_carcinoma;cancer;HCL;brain_cancer;HISEC;papillary_thyroid_carcinoma;LUAD;brain_glioma;NEU;lung_cancer;PG;NSCLC;TH;gastrointestinal_stromal_tumor;skin_melanoma;papillary_renal_cell_carcinoma;multiple_myeloma;MYMA;glioblastoma_multifor…	known in: myeloma;brain_stem_glioma;thyroid_carcinoma;G;MA;colorectal_cancer;ovarian_cancer;melanoma;head_and_neck_squamous_cell_carcinoma;THCA;non-small_cell_lung_carcinoma;cancer;HCL;brain_cancer;HISEC;papillary_thyroid_carcinoma;LUAD;brain_glioma;NEU;lung_cancer;PG;NSCLC;TH;gastrointestinal_stromal_tumor;skin_melanoma;papillary_renal_cell_carcinoma;multiple_myeloma;MYMA;glioblastoma_multiforme…	BRAF	Missense	WGS
complete	SNV/InDel	BRAF (BRAF:V600E)	1020	CANCER	Vemurafenib (BRAF inhibitor)	Mucosal Melanoma	MELA_0758	Responsive	FDA guidelines			BRAF MUT (V600E)	FDA	WGS_MUS_3_10T	CM	1	['known in: myeloma;brain_stem_glioma;thyroid_carcinoma;G;MA;colorectal_cancer;ovarian_cancer;melanoma;head_and_neck_squamous_cell_carcinoma;THCA;non-small_cell_lung_carcinoma;cancer;HCL;brain_cancer;HISEC;papillary_thyroid_carcinoma;LUAD;brain_glioma;NEU;lung_cancer;PG;NSCLC;TH;gastrointestinal_stromal_tumor;skin_melanoma;papillary_renal_cell_carcinoma;multiple_myeloma;MYMA;glioblastoma_multifor…	known in: myeloma;brain_stem_glioma;thyroid_carcinoma;G;MA;colorectal_cancer;ovarian_cancer;melanoma;head_and_neck_squamous_cell_carcinoma;THCA;non-small_cell_lung_carcinoma;cancer;HCL;brain_cancer;HISEC;papillary_thyroid_carcinoma;LUAD;brain_glioma;NEU;lung_cancer;PG;NSCLC;TH;gastrointestinal_stromal_tumor;skin_melanoma;papillary_renal_cell_carcinoma;multiple_myeloma;MYMA;glioblastoma_multiforme…	BRAF	Missense	WGS
complete	SNV/InDel	BRAF (BRAF:V600E)	1021	CANCER	Vemurafenib (BRAF inhibitor)	Mucosal Melanoma	MELA_0758	Responsive	Case report			BRAF MUT (V600E)	PMID:22621641;PMID:23612012;PMID:22743296	WGS_MUS_3_10T	HCL, LUAD, MYMA	1	['known in: myeloma;brain_stem_glioma;thyroid_carcinoma;G;MA;colorectal_cancer;ovarian_cancer;melanoma;head_and_neck_squamous_cell_carcinoma;THCA;non-small_cell_lung_carcinoma;cancer;HCL;brain_cancer;HISEC;papillary_thyroid_carcinoma;LUAD;brain_glioma;NEU;lung_cancer;PG;NSCLC;TH;gastrointestinal_stromal_tumor;skin_melanoma;papillary_renal_cell_carcinoma;multiple_myeloma;MYMA;glioblastoma_multifor…	known in: myeloma;brain_stem_glioma;thyroid_carcinoma;G;MA;colorectal_cancer;ovarian_cancer;melanoma;head_and_neck_squamous_cell_carcinoma;THCA;non-small_cell_lung_carcinoma;cancer;HCL;brain_cancer;HISEC;papillary_thyroid_carcinoma;LUAD;brain_glioma;NEU;lung_cancer;PG;NSCLC;TH;gastrointestinal_stromal_tumor;skin_melanoma;papillary_renal_cell_carcinoma;multiple_myeloma;MYMA;glioblastoma_multiforme…	BRAF	Missense	WGS
complete	SNV/InDel	BRAF (BRAF:V600E)	1022	CANCER	(Pan-RAF inhibitor)	Mucosal Melanoma	MELA_0758	Responsive	Early trials			BRAF MUT (V600E)	AACR 2017 (abstr CT002);AACR 2016 (abstr CT005);ESMO 2015 (abstract 300)	WGS_MUS_3_10T	CM	1	['known in: myeloma;brain_stem_glioma;thyroid_carcinoma;G;MA;colorectal_cancer;ovarian_cancer;melanoma;head_and_neck_squamous_cell_carcinoma;THCA;non-small_cell_lung_carcinoma;cancer;HCL;brain_cancer;HISEC;papillary_thyroid_carcinoma;LUAD;brain_glioma;NEU;lung_cancer;PG;NSCLC;TH;gastrointestinal_stromal_tumor;skin_melanoma;papillary_renal_cell_carcinoma;multiple_myeloma;MYMA;glioblastoma_multifor…	known in: myeloma;brain_stem_glioma;thyroid_carcinoma;G;MA;colorectal_cancer;ovarian_cancer;melanoma;head_and_neck_squamous_cell_carcinoma;THCA;non-small_cell_lung_carcinoma;cancer;HCL;brain_cancer;HISEC;papillary_thyroid_carcinoma;LUAD;brain_glioma;NEU;lung_cancer;PG;NSCLC;TH;gastrointestinal_stromal_tumor;skin_melanoma;papillary_renal_cell_carcinoma;multiple_myeloma;MYMA;glioblastoma_multiforme…	BRAF	Missense	WGS
complete	SNV/InDel	BRAF (BRAF:V600E)	1023	CANCER	Cetuximab (EGFR mAb inhibitor)	Mucosal Melanoma	MELA_0758	Resistant	Late trials			BRAF MUT (V600E)	PMID:21163703;PMID:23325582;PMID:20619739	WGS_MUS_3_10T	COREAD	1	['known in: myeloma;brain_stem_glioma;thyroid_carcinoma;G;MA;colorectal_cancer;ovarian_cancer;melanoma;head_and_neck_squamous_cell_carcinoma;THCA;non-small_cell_lung_carcinoma;cancer;HCL;brain_cancer;HISEC;papillary_thyroid_carcinoma;LUAD;brain_glioma;NEU;lung_cancer;PG;NSCLC;TH;gastrointestinal_stromal_tumor;skin_melanoma;papillary_renal_cell_carcinoma;multiple_myeloma;MYMA;glioblastoma_multifor…	known in: myeloma;brain_stem_glioma;thyroid_carcinoma;G;MA;colorectal_cancer;ovarian_cancer;melanoma;head_and_neck_squamous_cell_carcinoma;THCA;non-small_cell_lung_carcinoma;cancer;HCL;brain_cancer;HISEC;papillary_thyroid_carcinoma;LUAD;brain_glioma;NEU;lung_cancer;PG;NSCLC;TH;gastrointestinal_stromal_tumor;skin_melanoma;papillary_renal_cell_carcinoma;multiple_myeloma;MYMA;glioblastoma_multiforme…	BRAF	Missense	WGS
complete	SNV/InDel	BRAF (BRAF:V600E)	1024	CANCER	(BRAF inhibitor)	Mucosal Melanoma	MELA_0758	Responsive	Pre-clinical			BRAF MUT (V600E)	PMID:22038996;PMID:22586120	WGS_MUS_3_10T	G	1	['known in: myeloma;brain_stem_glioma;thyroid_carcinoma;G;MA;colorectal_cancer;ovarian_cancer;melanoma;head_and_neck_squamous_cell_carcinoma;THCA;non-small_cell_lung_carcinoma;cancer;HCL;brain_cancer;HISEC;papillary_thyroid_carcinoma;LUAD;brain_glioma;NEU;lung_cancer;PG;NSCLC;TH;gastrointestinal_stromal_tumor;skin_melanoma;papillary_renal_cell_carcinoma;multiple_myeloma;MYMA;glioblastoma_multifor…	known in: myeloma;brain_stem_glioma;thyroid_carcinoma;G;MA;colorectal_cancer;ovarian_cancer;melanoma;head_and_neck_squamous_cell_carcinoma;THCA;non-small_cell_lung_carcinoma;cancer;HCL;brain_cancer;HISEC;papillary_thyroid_carcinoma;LUAD;brain_glioma;NEU;lung_cancer;PG;NSCLC;TH;gastrointestinal_stromal_tumor;skin_melanoma;papillary_renal_cell_carcinoma;multiple_myeloma;MYMA;glioblastoma_multiforme…	BRAF	Missense	WGS
complete	SNV/InDel	BRAF (BRAF:V600E)	1025	CANCER	(BRAF inhibitor;CDK2/4 inhibitor)	Mucosal Melanoma	MELA_0758	Responsive	Pre-clinical			BRAF MUT (V600E)	PMID:22997239	WGS_MUS_3_10T	CM	1	['known in: myeloma;brain_stem_glioma;thyroid_carcinoma;G;MA;colorectal_cancer;ovarian_cancer;melanoma;head_and_neck_squamous_cell_carcinoma;THCA;non-small_cell_lung_carcinoma;cancer;HCL;brain_cancer;HISEC;papillary_thyroid_carcinoma;LUAD;brain_glioma;NEU;lung_cancer;PG;NSCLC;TH;gastrointestinal_stromal_tumor;skin_melanoma;papillary_renal_cell_carcinoma;multiple_myeloma;MYMA;glioblastoma_multifor…	known in: myeloma;brain_stem_glioma;thyroid_carcinoma;G;MA;colorectal_cancer;ovarian_cancer;melanoma;head_and_neck_squamous_cell_carcinoma;THCA;non-small_cell_lung_carcinoma;cancer;HCL;brain_cancer;HISEC;papillary_thyroid_carcinoma;LUAD;brain_glioma;NEU;lung_cancer;PG;NSCLC;TH;gastrointestinal_stromal_tumor;skin_melanoma;papillary_renal_cell_carcinoma;multiple_myeloma;MYMA;glioblastoma_multiforme…	BRAF	Missense	WGS
complete	SNV/InDel	BRAF (BRAF:V600E)	1026	CANCER	PLX4720 (BRAF inhibitor)	Mucosal Melanoma	MELA_0758	Responsive	Pre-clinical			BRAF MUT (V600E)	PMC3638050	WGS_MUS_3_10T	MA	1	['known in: myeloma;brain_stem_glioma;thyroid_carcinoma;G;MA;colorectal_cancer;ovarian_cancer;melanoma;head_and_neck_squamous_cell_carcinoma;THCA;non-small_cell_lung_carcinoma;cancer;HCL;brain_cancer;HISEC;papillary_thyroid_carcinoma;LUAD;brain_glioma;NEU;lung_cancer;PG;NSCLC;TH;gastrointestinal_stromal_tumor;skin_melanoma;papillary_renal_cell_carcinoma;multiple_myeloma;MYMA;glioblastoma_multifor…	known in: myeloma;brain_stem_glioma;thyroid_carcinoma;G;MA;colorectal_cancer;ovarian_cancer;melanoma;head_and_neck_squamous_cell_carcinoma;THCA;non-small_cell_lung_carcinoma;cancer;HCL;brain_cancer;HISEC;papillary_thyroid_carcinoma;LUAD;brain_glioma;NEU;lung_cancer;PG;NSCLC;TH;gastrointestinal_stromal_tumor;skin_melanoma;papillary_renal_cell_carcinoma;multiple_myeloma;MYMA;glioblastoma_multiforme…	BRAF	Missense	WGS
complete	SNV/InDel	BRAF (BRAF:V600E)	1027	CANCER	Vemurafenib (BRAF inhibitor)	Mucosal Melanoma	MELA_0758	Responsive	Early trials			BRAF MUT (V600E)	PMID:20818844;PMID:23489023;PMID:22608338	WGS_MUS_3_10T	THCA	1	['known in: myeloma;brain_stem_glioma;thyroid_carcinoma;G;MA;colorectal_cancer;ovarian_cancer;melanoma;head_and_neck_squamous_cell_carcinoma;THCA;non-small_cell_lung_carcinoma;cancer;HCL;brain_cancer;HISEC;papillary_thyroid_carcinoma;LUAD;brain_glioma;NEU;lung_cancer;PG;NSCLC;TH;gastrointestinal_stromal_tumor;skin_melanoma;papillary_renal_cell_carcinoma;multiple_myeloma;MYMA;glioblastoma_multifor…	known in: myeloma;brain_stem_glioma;thyroid_carcinoma;G;MA;colorectal_cancer;ovarian_cancer;melanoma;head_and_neck_squamous_cell_carcinoma;THCA;non-small_cell_lung_carcinoma;cancer;HCL;brain_cancer;HISEC;papillary_thyroid_carcinoma;LUAD;brain_glioma;NEU;lung_cancer;PG;NSCLC;TH;gastrointestinal_stromal_tumor;skin_melanoma;papillary_renal_cell_carcinoma;multiple_myeloma;MYMA;glioblastoma_multiforme…	BRAF	Missense	WGS
complete	SNV/InDel	BRAF (BRAF:V600E)	1028	CANCER	Selumetinib (MEK inhibitor)	Mucosal Melanoma	MELA_0758	Responsive	Early trials			BRAF MUT (V600E)	NCT01089101	WGS_MUS_3_10T	PG	1	['known in: myeloma;brain_stem_glioma;thyroid_carcinoma;G;MA;colorectal_cancer;ovarian_cancer;melanoma;head_and_neck_squamous_cell_carcinoma;THCA;non-small_cell_lung_carcinoma;cancer;HCL;brain_cancer;HISEC;papillary_thyroid_carcinoma;LUAD;brain_glioma;NEU;lung_cancer;PG;NSCLC;TH;gastrointestinal_stromal_tumor;skin_melanoma;papillary_renal_cell_carcinoma;multiple_myeloma;MYMA;glioblastoma_multifor…	known in: myeloma;brain_stem_glioma;thyroid_carcinoma;G;MA;colorectal_cancer;ovarian_cancer;melanoma;head_and_neck_squamous_cell_carcinoma;THCA;non-small_cell_lung_carcinoma;cancer;HCL;brain_cancer;HISEC;papillary_thyroid_carcinoma;LUAD;brain_glioma;NEU;lung_cancer;PG;NSCLC;TH;gastrointestinal_stromal_tumor;skin_melanoma;papillary_renal_cell_carcinoma;multiple_myeloma;MYMA;glioblastoma_multiforme…	BRAF	Missense	WGS
complete	SNV/InDel	BRAF (BRAF:V600E)	1029	CANCER	(ERK inhibitor)	Mucosal Melanoma	MELA_0758	Responsive	Early trials			BRAF MUT (V600E)	ASCO 2017 (abstr 2508)	WGS_MUS_3_10T	LUAD	1	['known in: myeloma;brain_stem_glioma;thyroid_carcinoma;G;MA;colorectal_cancer;ovarian_cancer;melanoma;head_and_neck_squamous_cell_carcinoma;THCA;non-small_cell_lung_carcinoma;cancer;HCL;brain_cancer;HISEC;papillary_thyroid_carcinoma;LUAD;brain_glioma;NEU;lung_cancer;PG;NSCLC;TH;gastrointestinal_stromal_tumor;skin_melanoma;papillary_renal_cell_carcinoma;multiple_myeloma;MYMA;glioblastoma_multifor…	known in: myeloma;brain_stem_glioma;thyroid_carcinoma;G;MA;colorectal_cancer;ovarian_cancer;melanoma;head_and_neck_squamous_cell_carcinoma;THCA;non-small_cell_lung_carcinoma;cancer;HCL;brain_cancer;HISEC;papillary_thyroid_carcinoma;LUAD;brain_glioma;NEU;lung_cancer;PG;NSCLC;TH;gastrointestinal_stromal_tumor;skin_melanoma;papillary_renal_cell_carcinoma;multiple_myeloma;MYMA;glioblastoma_multiforme…	BRAF	Missense	WGS
complete	SNV/InDel	BRAF (BRAF:V600E)	1030	CANCER	(ERK inhibitor)	Mucosal Melanoma	MELA_0758	Responsive	Pre-clinical			BRAF MUT (V600E)	PMID:22997239;PMID:23614898	WGS_MUS_3_10T	CM	1	['known in: myeloma;brain_stem_glioma;thyroid_carcinoma;G;MA;colorectal_cancer;ovarian_cancer;melanoma;head_and_neck_squamous_cell_carcinoma;THCA;non-small_cell_lung_carcinoma;cancer;HCL;brain_cancer;HISEC;papillary_thyroid_carcinoma;LUAD;brain_glioma;NEU;lung_cancer;PG;NSCLC;TH;gastrointestinal_stromal_tumor;skin_melanoma;papillary_renal_cell_carcinoma;multiple_myeloma;MYMA;glioblastoma_multifor…	known in: myeloma;brain_stem_glioma;thyroid_carcinoma;G;MA;colorectal_cancer;ovarian_cancer;melanoma;head_and_neck_squamous_cell_carcinoma;THCA;non-small_cell_lung_carcinoma;cancer;HCL;brain_cancer;HISEC;papillary_thyroid_carcinoma;LUAD;brain_glioma;NEU;lung_cancer;PG;NSCLC;TH;gastrointestinal_stromal_tumor;skin_melanoma;papillary_renal_cell_carcinoma;multiple_myeloma;MYMA;glioblastoma_multiforme…	BRAF	Missense	WGS
complete	SNV/InDel	BRAF (BRAF:V600E)	1031	CANCER	Dabrafenib;Trametinib (BRAF inhibitor;MEK inhibitor)	Mucosal Melanoma	MELA_0758	Responsive	Case report			BRAF MUT (V600E)	PMID:27048246	WGS_MUS_3_10T	NEU	1	['known in: myeloma;brain_stem_glioma;thyroid_carcinoma;G;MA;colorectal_cancer;ovarian_cancer;melanoma;head_and_neck_squamous_cell_carcinoma;THCA;non-small_cell_lung_carcinoma;cancer;HCL;brain_cancer;HISEC;papillary_thyroid_carcinoma;LUAD;brain_glioma;NEU;lung_cancer;PG;NSCLC;TH;gastrointestinal_stromal_tumor;skin_melanoma;papillary_renal_cell_carcinoma;multiple_myeloma;MYMA;glioblastoma_multifor…	known in: myeloma;brain_stem_glioma;thyroid_carcinoma;G;MA;colorectal_cancer;ovarian_cancer;melanoma;head_and_neck_squamous_cell_carcinoma;THCA;non-small_cell_lung_carcinoma;cancer;HCL;brain_cancer;HISEC;papillary_thyroid_carcinoma;LUAD;brain_glioma;NEU;lung_cancer;PG;NSCLC;TH;gastrointestinal_stromal_tumor;skin_melanoma;papillary_renal_cell_carcinoma;multiple_myeloma;MYMA;glioblastoma_multiforme…	BRAF	Missense	WGS
complete	SNV/InDel	BRAF (BRAF:V600E)	1032	CANCER	(BRAF inhibitor)	Mucosal Melanoma	MELA_0758	Responsive	Case report			BRAF MUT (V600E)	PMID:22608338	WGS_MUS_3_10T	OV	1	['known in: myeloma;brain_stem_glioma;thyroid_carcinoma;G;MA;colorectal_cancer;ovarian_cancer;melanoma;head_and_neck_squamous_cell_carcinoma;THCA;non-small_cell_lung_carcinoma;cancer;HCL;brain_cancer;HISEC;papillary_thyroid_carcinoma;LUAD;brain_glioma;NEU;lung_cancer;PG;NSCLC;TH;gastrointestinal_stromal_tumor;skin_melanoma;papillary_renal_cell_carcinoma;multiple_myeloma;MYMA;glioblastoma_multifor…	known in: myeloma;brain_stem_glioma;thyroid_carcinoma;G;MA;colorectal_cancer;ovarian_cancer;melanoma;head_and_neck_squamous_cell_carcinoma;THCA;non-small_cell_lung_carcinoma;cancer;HCL;brain_cancer;HISEC;papillary_thyroid_carcinoma;LUAD;brain_glioma;NEU;lung_cancer;PG;NSCLC;TH;gastrointestinal_stromal_tumor;skin_melanoma;papillary_renal_cell_carcinoma;multiple_myeloma;MYMA;glioblastoma_multiforme…	BRAF	Missense	WGS
complete	SNV/InDel	BRAF (BRAF:V600E)	1033	CANCER	Dabrafenib (BRAF inhibitor)	Mucosal Melanoma	MELA_0758	Responsive	Case report			BRAF MUT (V600E)	PMID:23470635;PMID:22608338	WGS_MUS_3_10T	GIST	1	['known in: myeloma;brain_stem_glioma;thyroid_carcinoma;G;MA;colorectal_cancer;ovarian_cancer;melanoma;head_and_neck_squamous_cell_carcinoma;THCA;non-small_cell_lung_carcinoma;cancer;HCL;brain_cancer;HISEC;papillary_thyroid_carcinoma;LUAD;brain_glioma;NEU;lung_cancer;PG;NSCLC;TH;gastrointestinal_stromal_tumor;skin_melanoma;papillary_renal_cell_carcinoma;multiple_myeloma;MYMA;glioblastoma_multifor…	known in: myeloma;brain_stem_glioma;thyroid_carcinoma;G;MA;colorectal_cancer;ovarian_cancer;melanoma;head_and_neck_squamous_cell_carcinoma;THCA;non-small_cell_lung_carcinoma;cancer;HCL;brain_cancer;HISEC;papillary_thyroid_carcinoma;LUAD;brain_glioma;NEU;lung_cancer;PG;NSCLC;TH;gastrointestinal_stromal_tumor;skin_melanoma;papillary_renal_cell_carcinoma;multiple_myeloma;MYMA;glioblastoma_multiforme…	BRAF	Missense	WGS
complete	SNV/InDel	BRAF (BRAF:V600E)	1034	CANCER	Dabrafenib (BRAF inhibitor)	Mucosal Melanoma	MELA_0758	Responsive	FDA guidelines			BRAF MUT (V600E)	FDA	WGS_MUS_3_10T	CM	1	['known in: myeloma;brain_stem_glioma;thyroid_carcinoma;G;MA;colorectal_cancer;ovarian_cancer;melanoma;head_and_neck_squamous_cell_carcinoma;THCA;non-small_cell_lung_carcinoma;cancer;HCL;brain_cancer;HISEC;papillary_thyroid_carcinoma;LUAD;brain_glioma;NEU;lung_cancer;PG;NSCLC;TH;gastrointestinal_stromal_tumor;skin_melanoma;papillary_renal_cell_carcinoma;multiple_myeloma;MYMA;glioblastoma_multifor…	known in: myeloma;brain_stem_glioma;thyroid_carcinoma;G;MA;colorectal_cancer;ovarian_cancer;melanoma;head_and_neck_squamous_cell_carcinoma;THCA;non-small_cell_lung_carcinoma;cancer;HCL;brain_cancer;HISEC;papillary_thyroid_carcinoma;LUAD;brain_glioma;NEU;lung_cancer;PG;NSCLC;TH;gastrointestinal_stromal_tumor;skin_melanoma;papillary_renal_cell_carcinoma;multiple_myeloma;MYMA;glioblastoma_multiforme…	BRAF	Missense	WGS
complete	SNV/InDel	TP53 (TP53 oncogenic mutation)	617	CANCER	Decitabine (Chemotherapy)	Pancreatic Neuroendocrine Tumour	ICGC_0455	Responsive	Early trials			TP53 MUT (R196*)	PMID:27959731	ICGC-ABMB-20121220-065	AML, MDPS	1	['known in: CANCER-PR']	known in: CANCER-PR	TP53	Nonsense	WGS
complete	SNV/InDel	TP53 (TP53 oncogenic mutation)	618	CANCER	Abemaciclib (CDK4/6 inhibitor)	Pancreatic Neuroendocrine Tumour	ICGC_0455	Resistant	Early trials			TP53 MUT (R196*)	PMID:27217383	ICGC-ABMB-20121220-065	BRCA	1	['known in: CANCER-PR']	known in: CANCER-PR	TP53	Nonsense	WGS
complete	SNV/InDel	TP53 (TP53 oncogenic mutation)	620	CANCER	Cisplatin (Chemotherapy)	Pancreatic Neuroendocrine Tumour	ICGC_0455	Resistant	Early trials			TP53 MUT (R196*)	PMID:27646943	ICGC-ABMB-20121220-065	FGCT, MGCT	1	['known in: CANCER-PR']	known in: CANCER-PR	TP53	Nonsense	WGS
complete	SNV/InDel	TP53 (TP53 oncogenic mutation)	621	CANCER	AZD6738 (ATR inhibitor)	Pancreatic Neuroendocrine Tumour	ICGC_0455	Responsive	Early trials			TP53 MUT (R196*)	https://ash.confex.com/ash/2014/webprogram/Paper71027.html;NCT01955668	ICGC-ABMB-20121220-065	BCL	1	['known in: CANCER-PR']	known in: CANCER-PR	TP53	Nonsense	WGS
complete	SNV/InDel	TP53 (TP53 oncogenic mutation)	622	CANCER	Gemcitabine (Chemotherapy)	Pancreatic Neuroendocrine Tumour	ICGC_0455	Responsive	Pre-clinical			TP53 MUT (R196*)	PMID:27397505	ICGC-ABMB-20121220-065	BLCA	1	['known in: CANCER-PR']	known in: CANCER-PR	TP53	Nonsense	WGS
complete	SNV/InDel	TP53 (TP53 oncogenic mutation)	623	CANCER	Mitomycin C (Chemotherapy)	Pancreatic Neuroendocrine Tumour	ICGC_0455	Responsive	Pre-clinical			TP53 MUT (R196*)	PMID:27397505	ICGC-ABMB-20121220-065	BLCA	1	['known in: CANCER-PR']	known in: CANCER-PR	TP53	Nonsense	WGS
complete	SNV/InDel	TP53 (TP53 oncogenic mutation)	624	CANCER	(WEE1 inhibitor)	Pancreatic Neuroendocrine Tumour	ICGC_0455	Responsive	Pre-clinical			TP53 MUT (R196*)	PMID:25125259	ICGC-ABMB-20121220-065	HNC	1	['known in: CANCER-PR']	known in: CANCER-PR	TP53	Nonsense	WGS
complete	SNV/InDel	TP53 (TP53 oncogenic mutation)	625	CANCER	(MDM2 inhibitor)	Pancreatic Neuroendocrine Tumour	ICGC_0455	Resistant	Early trials			TP53 MUT (R196*)	PMID:23084521;ASCO 2015 (abstr 10564)	ICGC-ABMB-20121220-065	LIP	1	['known in: CANCER-PR']	known in: CANCER-PR	TP53	Nonsense	WGS
complete	SNV/InDel	TP53 (TP53 oncogenic mutation)	626	CANCER	Doxorubicin (Anthracycline antitumor antibiotic)	Pancreatic Neuroendocrine Tumour	ICGC_0455	Responsive	Pre-clinical			TP53 MUT (R196*)	PMID:27397505	ICGC-ABMB-20121220-065	BLCA	1	['known in: CANCER-PR']	known in: CANCER-PR	TP53	Nonsense	WGS
complete	SNV/InDel	TP53 (TP53 oncogenic mutation)	627	CANCER	Pramlintide (Amylin analogue)	Pancreatic Neuroendocrine Tumour	ICGC_0455	Responsive	Pre-clinical			TP53 MUT (R196*)	PMID:25409149	ICGC-ABMB-20121220-065	THYM	1	['known in: CANCER-PR']	known in: CANCER-PR	TP53	Nonsense	WGS
complete	SNV/InDel	TP53 (TP53 oncogenic mutation)	628	CANCER	(WEE1 inhibitor)	Pancreatic Neuroendocrine Tumour	ICGC_0455	Responsive	Early trials			TP53 MUT (R196*)	PMID:27998224	ICGC-ABMB-20121220-065	OV	1	['known in: CANCER-PR']	known in: CANCER-PR	TP53	Nonsense	WGS
complete	SNV/InDel	CDKN2A (CDKN2A oncogenic mutation)	721	CANCER	Ilorasertib (AURKA-VEGF inhibitor)	Pancreatic Neuroendocrine Tumour	ICGC_0455	Responsive	Early trials			CDKN2A MUT (R58*), CDKN2A MUT (R58*)	NCT02478320	ICGC-ABMB-20121220-065	CANCER	1	['known in: cancer', 'known in: cancer']	known in: cancer	CDKN2A	Nonsense	WGS
complete	SNV/InDel	CDKN2A (CDKN2A oncogenic mutation)	722	CANCER	(CDK4/6 inhibitor)	Pancreatic Neuroendocrine Tumour	ICGC_0455	Responsive	Pre-clinical			CDKN2A MUT (R58*), CDKN2A MUT (R58*)	PMID:22471707;PMID:22586120;PMID:22711607	ICGC-ABMB-20121220-065	CANCER, G	1	['known in: cancer', 'known in: cancer']	known in: cancer	CDKN2A	Nonsense	WGS
complete	SNV/InDel	CDKN2A (CDKN2A oncogenic mutation)	723	CANCER	(CDK4/6 inhibitor)	Pancreatic Neuroendocrine Tumour	ICGC_0455	Responsive	Case report			CDKN2A MUT (R58*), CDKN2A MUT (R58*)	ASCO 2013 (abstr 2500)	ICGC-ABMB-20121220-065	CM	1	['known in: cancer', 'known in: cancer']	known in: cancer	CDKN2A	Nonsense	WGS
complete	SNV/InDel	CDKN2A (CDKN2A oncogenic mutation)	724	CANCER	(PD1 inhibitor)	Pancreatic Neuroendocrine Tumour	ICGC_0455	Resistant	Early trials			CDKN2A MUT (R58*), CDKN2A MUT (R58*)	PMID:29033130	ICGC-ABMB-20121220-065	CM	1	['known in: cancer', 'known in: cancer']	known in: cancer	CDKN2A	Nonsense	WGS
complete	SNV/InDel	ATM (ATM oncogenic mutation)	213	CANCER	Cisplatin (Chemotherapy)	Cutaneous Melanoma	MELA_0183	Responsive	Early trials			ATM MUT (R1730*)	PMID:26238431	21868_MASCRI-350_M	BLCA	1	['predicted driver: tier 1']	predicted driver: tier 1	ATM	Nonsense	WGS
complete	SNV/InDel	ATM (ATM oncogenic mutation)	214	CANCER	Olaparib (PARP inhibitor)	Cutaneous Melanoma	MELA_0183	Responsive	Early trials			ATM MUT (R1730*)	ENA 2014 (abstr 8LBA);PMID:26510020	21868_MASCRI-350_M	ST, PRAD	1	['predicted driver: tier 1']	predicted driver: tier 1	ATM	Nonsense	WGS
complete	SNV/InDel	ATM (ATM oncogenic mutation)	215	CANCER	(PARP inhibitor)	Cutaneous Melanoma	MELA_0183	Responsive	Early trials			ATM MUT (R1730*)	ENA 2014 (abstr 8LBA)	21868_MASCRI-350_M	ST	1	['predicted driver: tier 1']	predicted driver: tier 1	ATM	Nonsense	WGS
complete	SNV/InDel	ATM (ATM oncogenic mutation)	216	CANCER	(ATR inhibitor)	Cutaneous Melanoma	MELA_0183	Responsive	Case report			ATM MUT (R1730*)	ENA 2015 (abstr A48)	21868_MASCRI-350_M	COREAD	1	['predicted driver: tier 1']	predicted driver: tier 1	ATM	Nonsense	WGS
complete	SNV/InDel	ATM (ATM oncogenic mutation)	217	CANCER	(DNA-PKc inhibitor)	Cutaneous Melanoma	MELA_0183	Responsive	Pre-clinical			ATM MUT (R1730*)	PMID:23761041	21868_MASCRI-350_M	LY	1	['predicted driver: tier 1']	predicted driver: tier 1	ATM	Nonsense	WGS
complete	SNV/InDel	ATM (ATM oncogenic mutation)	218	CANCER	Temozolomide (Chemotherapy)	Cutaneous Melanoma	MELA_0183	Responsive	Pre-clinical			ATM MUT (R1730*)	PMID:23960094	21868_MASCRI-350_M	G	1	['predicted driver: tier 1']	predicted driver: tier 1	ATM	Nonsense	WGS
complete	SNV/InDel	ATM (ATM oncogenic mutation)	219	CANCER	(PD1/PDL1 inhibitor)	Cutaneous Melanoma	MELA_0183	Responsive	Early trials			ATM MUT (R1730*)	PMID:29489427	21868_MASCRI-350_M	UTH	1	['predicted driver: tier 1']	predicted driver: tier 1	ATM	Nonsense	WGS
complete	SNV/InDel	STK11 (STK11 oncogenic mutation)	315	CANCER	Phenformin (Anti-diabetic)	Cutaneous Melanoma	MELA_0183	Responsive	Pre-clinical			STK11 MUT (S232F)	PMID:23352126	21868_MASCRI-350_M	LUAD	1	['predicted driver: tier 1']	predicted driver: tier 1	STK11	Missense	WGS
complete	SNV/InDel	STK11 (STK11 oncogenic mutation)	316	CANCER	(MTOR inhibitor)	Cutaneous Melanoma	MELA_0183	Responsive	Pre-clinical			STK11 MUT (S232F)	PMID:19541609	21868_MASCRI-350_M	CANCER	1	['predicted driver: tier 1']	predicted driver: tier 1	STK11	Missense	WGS
complete	SNV/InDel	STK11 (STK11 oncogenic mutation)	317	CANCER	(BET inhibitor)	Cutaneous Melanoma	MELA_0183	Resistant	Pre-clinical			STK11 MUT (S232F)	PMID:24045185;PMID:23129625	21868_MASCRI-350_M	L	1	['predicted driver: tier 1']	predicted driver: tier 1	STK11	Missense	WGS
complete	SNV/InDel	STK11 (STK11 oncogenic mutation)	318	CANCER	(PD1 inhibitor)	Cutaneous Melanoma	MELA_0183	Resistant	Early trials			STK11 MUT (S232F)	ASCO 2018 (abstr 3028)	21868_MASCRI-350_M	CANCER	1	['predicted driver: tier 1']	predicted driver: tier 1	STK11	Missense	WGS
complete	SNV/InDel	STK11 (STK11 oncogenic mutation)	319	CANCER	(SRC inhibitor;PI3K/MEK inhibitor)	Cutaneous Melanoma	MELA_0183	Responsive	Pre-clinical			STK11 MUT (S232F)	PMID:20541700	21868_MASCRI-350_M	LUAD	1	['predicted driver: tier 1']	predicted driver: tier 1	STK11	Missense	WGS
complete	SNV/InDel	STK11 (STK11 oncogenic mutation)	320	CANCER	(MEK inhibitor)	Cutaneous Melanoma	MELA_0183	Responsive	Pre-clinical			STK11 MUT (S232F)	PMID:19165201	21868_MASCRI-350_M	LUAD	1	['predicted driver: tier 1']	predicted driver: tier 1	STK11	Missense	WGS
complete	SNV/InDel	RB1 (RB1 oncogenic mutation)	685	CANCER	(MDM2/MDMX inhibitor)	Cutaneous Melanoma	MELA_0183	Responsive	Pre-clinical			RB1 MUT (P783L)	PMID:17080083;PMID:21515735	21868_MASCRI-350_M	RB	1	['predicted driver: tier 1']	predicted driver: tier 1	RB1	Missense	WGS
complete	SNV/InDel	RB1 (RB1 oncogenic mutation)	686	CANCER	Cisplatin (Chemotherapy)	Cutaneous Melanoma	MELA_0183	Responsive	Early trials			RB1 MUT (P783L)	PMID:26238431	21868_MASCRI-350_M	BLCA	1	['predicted driver: tier 1']	predicted driver: tier 1	RB1	Missense	WGS
complete	SNV/InDel	RB1 (RB1 oncogenic mutation)	687	CANCER	(HDAC inhibitor)	Cutaneous Melanoma	MELA_0183	Responsive	Pre-clinical			RB1 MUT (P783L)	PMID:18483379	21868_MASCRI-350_M	RB	1	['predicted driver: tier 1']	predicted driver: tier 1	RB1	Missense	WGS
complete	SNV/InDel	CDKN2A (CDKN2A oncogenic mutation)	721	CANCER	Ilorasertib (AURKA-VEGF inhibitor)	Cutaneous Melanoma	MELA_0183	Responsive	Early trials			CDKN2A MUT (E61*)	NCT02478320	21868_MASCRI-350_M	CANCER	1	['known in: cancer']	known in: cancer	CDKN2A	Nonsense	WGS
complete	SNV/InDel	CDKN2A (CDKN2A oncogenic mutation)	722	CANCER	(CDK4/6 inhibitor)	Cutaneous Melanoma	MELA_0183	Responsive	Pre-clinical			CDKN2A MUT (E61*)	PMID:22471707;PMID:22586120;PMID:22711607	21868_MASCRI-350_M	CANCER, G	1	['known in: cancer']	known in: cancer	CDKN2A	Nonsense	WGS
complete	SNV/InDel	CDKN2A (CDKN2A oncogenic mutation)	723	CANCER	(CDK4/6 inhibitor)	Cutaneous Melanoma	MELA_0183	Responsive	Case report			CDKN2A MUT (E61*)	ASCO 2013 (abstr 2500)	21868_MASCRI-350_M	CM	1	['known in: cancer']	known in: cancer	CDKN2A	Nonsense	WGS
complete	SNV/InDel	CDKN2A (CDKN2A oncogenic mutation)	724	CANCER	(PD1 inhibitor)	Cutaneous Melanoma	MELA_0183	Resistant	Early trials			CDKN2A MUT (E61*)	PMID:29033130	21868_MASCRI-350_M	CM	1	['known in: cancer']	known in: cancer	CDKN2A	Nonsense	WGS
complete	SNV/InDel	NRAS (.13.,.61.,.146.,.12.,.59.,.117.)	948	CANCER	Cetuximab (EGFR mAb inhibitor)	Cutaneous Melanoma	MELA_0183	Resistant	NCCN guidelines			NRAS MUT (Q61K)	PMID:24024839;PMID:23325582;PMID:20619739	21868_MASCRI-350_M	COREAD	1	['known in: ovarian_serous_cystadenocarcinoma;thyroid_carcinoma;colorectal_cancer;melanoma;adrenocortical_carcinoma;non-small_cell_lung_carcinoma;brain_glioma;uterine_corpus_endometrial_carcinoma;neuroblastoma;gastric_adenocarcinoma;chromophobe_adenocarcinoma;urinary_bladder_urothelial_carcinoma;nasopharynx_carcinoma;skin_melanoma;multiple_myeloma;glioblastoma_multiforme;acute_myeloid_leukemia;th…	known in: ovarian_serous_cystadenocarcinoma;thyroid_carcinoma;colorectal_cancer;melanoma;adrenocortical_carcinoma;non-small_cell_lung_carcinoma;brain_glioma;uterine_corpus_endometrial_carcinoma;neuroblastoma;gastric_adenocarcinoma;chromophobe_adenocarcinoma;urinary_bladder_urothelial_carcinoma;nasopharynx_carcinoma;skin_melanoma;multiple_myeloma;glioblastoma_multiforme;acute_myeloid_leukemia;thyr…	NRAS	Missense	WGS
complete	SNV/InDel	NRAS (.13.,.61.,.146.,.12.,.59.,.117.)	949	CANCER	Panitumumab (EGFR mAb inhibitor)	Cutaneous Melanoma	MELA_0183	Resistant	FDA guidelines			NRAS MUT (Q61K)	FDA guidelines	21868_MASCRI-350_M	COREAD	1	['known in: ovarian_serous_cystadenocarcinoma;thyroid_carcinoma;colorectal_cancer;melanoma;adrenocortical_carcinoma;non-small_cell_lung_carcinoma;brain_glioma;uterine_corpus_endometrial_carcinoma;neuroblastoma;gastric_adenocarcinoma;chromophobe_adenocarcinoma;urinary_bladder_urothelial_carcinoma;nasopharynx_carcinoma;skin_melanoma;multiple_myeloma;glioblastoma_multiforme;acute_myeloid_leukemia;th…	known in: ovarian_serous_cystadenocarcinoma;thyroid_carcinoma;colorectal_cancer;melanoma;adrenocortical_carcinoma;non-small_cell_lung_carcinoma;brain_glioma;uterine_corpus_endometrial_carcinoma;neuroblastoma;gastric_adenocarcinoma;chromophobe_adenocarcinoma;urinary_bladder_urothelial_carcinoma;nasopharynx_carcinoma;skin_melanoma;multiple_myeloma;glioblastoma_multiforme;acute_myeloid_leukemia;thyr…	NRAS	Missense	WGS
complete	SNV/InDel	NRAS (NRAS:Q61.)	950	CANCER	(MEK inhibitor)	Cutaneous Melanoma	MELA_0183	Responsive	Late trials			NRAS MUT (Q61K)	PMID:23414587,ASCO 2016 (abstr 9500)	21868_MASCRI-350_M	CM	1	['known in: ovarian_serous_cystadenocarcinoma;thyroid_carcinoma;colorectal_cancer;melanoma;adrenocortical_carcinoma;non-small_cell_lung_carcinoma;brain_glioma;uterine_corpus_endometrial_carcinoma;neuroblastoma;gastric_adenocarcinoma;chromophobe_adenocarcinoma;urinary_bladder_urothelial_carcinoma;nasopharynx_carcinoma;skin_melanoma;multiple_myeloma;glioblastoma_multiforme;acute_myeloid_leukemia;th…	known in: ovarian_serous_cystadenocarcinoma;thyroid_carcinoma;colorectal_cancer;melanoma;adrenocortical_carcinoma;non-small_cell_lung_carcinoma;brain_glioma;uterine_corpus_endometrial_carcinoma;neuroblastoma;gastric_adenocarcinoma;chromophobe_adenocarcinoma;urinary_bladder_urothelial_carcinoma;nasopharynx_carcinoma;skin_melanoma;multiple_myeloma;glioblastoma_multiforme;acute_myeloid_leukemia;thyr…	NRAS	Missense	WGS
complete	SNV/InDel	NRAS (NRAS:Q61.)	951	CANCER	(BRAF inhibitor)	Cutaneous Melanoma	MELA_0183	Resistant	Early trials			NRAS MUT (Q61K)	PMID:23569304;PMID:24265153	21868_MASCRI-350_M	CM	1	['known in: ovarian_serous_cystadenocarcinoma;thyroid_carcinoma;colorectal_cancer;melanoma;adrenocortical_carcinoma;non-small_cell_lung_carcinoma;brain_glioma;uterine_corpus_endometrial_carcinoma;neuroblastoma;gastric_adenocarcinoma;chromophobe_adenocarcinoma;urinary_bladder_urothelial_carcinoma;nasopharynx_carcinoma;skin_melanoma;multiple_myeloma;glioblastoma_multiforme;acute_myeloid_leukemia;th…	known in: ovarian_serous_cystadenocarcinoma;thyroid_carcinoma;colorectal_cancer;melanoma;adrenocortical_carcinoma;non-small_cell_lung_carcinoma;brain_glioma;uterine_corpus_endometrial_carcinoma;neuroblastoma;gastric_adenocarcinoma;chromophobe_adenocarcinoma;urinary_bladder_urothelial_carcinoma;nasopharynx_carcinoma;skin_melanoma;multiple_myeloma;glioblastoma_multiforme;acute_myeloid_leukemia;thyr…	NRAS	Missense	WGS
complete	SNV/InDel	NRAS (NRAS oncogenic mutation)	952	CANCER	(CDK4/6 inhibitor;MEK inhibitor)	Cutaneous Melanoma	MELA_0183	Responsive	Early trials			NRAS MUT (Q61K)	NCT01781572;NCT02022982;PMID:26658964;NCT02065063;ASCO 2014 (abstr 9009)	21868_MASCRI-350_M	CM	1	['known in: ovarian_serous_cystadenocarcinoma;thyroid_carcinoma;colorectal_cancer;melanoma;adrenocortical_carcinoma;non-small_cell_lung_carcinoma;brain_glioma;uterine_corpus_endometrial_carcinoma;neuroblastoma;gastric_adenocarcinoma;chromophobe_adenocarcinoma;urinary_bladder_urothelial_carcinoma;nasopharynx_carcinoma;skin_melanoma;multiple_myeloma;glioblastoma_multiforme;acute_myeloid_leukemia;th…	known in: ovarian_serous_cystadenocarcinoma;thyroid_carcinoma;colorectal_cancer;melanoma;adrenocortical_carcinoma;non-small_cell_lung_carcinoma;brain_glioma;uterine_corpus_endometrial_carcinoma;neuroblastoma;gastric_adenocarcinoma;chromophobe_adenocarcinoma;urinary_bladder_urothelial_carcinoma;nasopharynx_carcinoma;skin_melanoma;multiple_myeloma;glioblastoma_multiforme;acute_myeloid_leukemia;thyr…	NRAS	Missense	WGS
complete	SNV/InDel	NRAS (NRAS oncogenic mutation)	953	CANCER	(HSP90 inhibitor)	Cutaneous Melanoma	MELA_0183	Responsive	Pre-clinical			NRAS MUT (Q61K)	PMID:23538902	21868_MASCRI-350_M	CM	1	['known in: ovarian_serous_cystadenocarcinoma;thyroid_carcinoma;colorectal_cancer;melanoma;adrenocortical_carcinoma;non-small_cell_lung_carcinoma;brain_glioma;uterine_corpus_endometrial_carcinoma;neuroblastoma;gastric_adenocarcinoma;chromophobe_adenocarcinoma;urinary_bladder_urothelial_carcinoma;nasopharynx_carcinoma;skin_melanoma;multiple_myeloma;glioblastoma_multiforme;acute_myeloid_leukemia;th…	known in: ovarian_serous_cystadenocarcinoma;thyroid_carcinoma;colorectal_cancer;melanoma;adrenocortical_carcinoma;non-small_cell_lung_carcinoma;brain_glioma;uterine_corpus_endometrial_carcinoma;neuroblastoma;gastric_adenocarcinoma;chromophobe_adenocarcinoma;urinary_bladder_urothelial_carcinoma;nasopharynx_carcinoma;skin_melanoma;multiple_myeloma;glioblastoma_multiforme;acute_myeloid_leukemia;thyr…	NRAS	Missense	WGS
complete	SNV/InDel	NRAS (NRAS oncogenic mutation)	954	CANCER	(MEK inhibitor)	Cutaneous Melanoma	MELA_0183	Responsive	Pre-clinical			NRAS MUT (Q61K)	PMID:22507781;PMID:23515407;PMID:18701506	21868_MASCRI-350_M	AML, LUAD, ALL	1	['known in: ovarian_serous_cystadenocarcinoma;thyroid_carcinoma;colorectal_cancer;melanoma;adrenocortical_carcinoma;non-small_cell_lung_carcinoma;brain_glioma;uterine_corpus_endometrial_carcinoma;neuroblastoma;gastric_adenocarcinoma;chromophobe_adenocarcinoma;urinary_bladder_urothelial_carcinoma;nasopharynx_carcinoma;skin_melanoma;multiple_myeloma;glioblastoma_multiforme;acute_myeloid_leukemia;th…	known in: ovarian_serous_cystadenocarcinoma;thyroid_carcinoma;colorectal_cancer;melanoma;adrenocortical_carcinoma;non-small_cell_lung_carcinoma;brain_glioma;uterine_corpus_endometrial_carcinoma;neuroblastoma;gastric_adenocarcinoma;chromophobe_adenocarcinoma;urinary_bladder_urothelial_carcinoma;nasopharynx_carcinoma;skin_melanoma;multiple_myeloma;glioblastoma_multiforme;acute_myeloid_leukemia;thyr…	NRAS	Missense	WGS
complete	SNV/InDel	NRAS (NRAS oncogenic mutation)	955	CANCER	(Pan-RAF inhibitor)	Cutaneous Melanoma	MELA_0183	Responsive	Case report			NRAS MUT (Q61K)	AACR 2017 (abstr CT002);ESMO 2015 (abstract 300)	21868_MASCRI-350_M	CM	1	['known in: ovarian_serous_cystadenocarcinoma;thyroid_carcinoma;colorectal_cancer;melanoma;adrenocortical_carcinoma;non-small_cell_lung_carcinoma;brain_glioma;uterine_corpus_endometrial_carcinoma;neuroblastoma;gastric_adenocarcinoma;chromophobe_adenocarcinoma;urinary_bladder_urothelial_carcinoma;nasopharynx_carcinoma;skin_melanoma;multiple_myeloma;glioblastoma_multiforme;acute_myeloid_leukemia;th…	known in: ovarian_serous_cystadenocarcinoma;thyroid_carcinoma;colorectal_cancer;melanoma;adrenocortical_carcinoma;non-small_cell_lung_carcinoma;brain_glioma;uterine_corpus_endometrial_carcinoma;neuroblastoma;gastric_adenocarcinoma;chromophobe_adenocarcinoma;urinary_bladder_urothelial_carcinoma;nasopharynx_carcinoma;skin_melanoma;multiple_myeloma;glioblastoma_multiforme;acute_myeloid_leukemia;thyr…	NRAS	Missense	WGS
complete	SNV/InDel	NRAS (NRAS oncogenic mutation)	956	CANCER	Sorafenib;MEK inhibitor (Pan-TK inhibitor;MEK inhibitor)	Cutaneous Melanoma	MELA_0183	Responsive	Early trials			NRAS MUT (Q61K)	PMID:25294897	21868_MASCRI-350_M	HC	1	['known in: ovarian_serous_cystadenocarcinoma;thyroid_carcinoma;colorectal_cancer;melanoma;adrenocortical_carcinoma;non-small_cell_lung_carcinoma;brain_glioma;uterine_corpus_endometrial_carcinoma;neuroblastoma;gastric_adenocarcinoma;chromophobe_adenocarcinoma;urinary_bladder_urothelial_carcinoma;nasopharynx_carcinoma;skin_melanoma;multiple_myeloma;glioblastoma_multiforme;acute_myeloid_leukemia;th…	known in: ovarian_serous_cystadenocarcinoma;thyroid_carcinoma;colorectal_cancer;melanoma;adrenocortical_carcinoma;non-small_cell_lung_carcinoma;brain_glioma;uterine_corpus_endometrial_carcinoma;neuroblastoma;gastric_adenocarcinoma;chromophobe_adenocarcinoma;urinary_bladder_urothelial_carcinoma;nasopharynx_carcinoma;skin_melanoma;multiple_myeloma;glioblastoma_multiforme;acute_myeloid_leukemia;thyr…	NRAS	Missense	WGS
complete	SNV/InDel	NRAS (NRAS oncogenic mutation)	957	CANCER	(ERK inhibitor)	Cutaneous Melanoma	MELA_0183	Responsive	Case report			NRAS MUT (Q61K)	ASCO 2017 (abstr 2508)	21868_MASCRI-350_M	CM	1	['known in: ovarian_serous_cystadenocarcinoma;thyroid_carcinoma;colorectal_cancer;melanoma;adrenocortical_carcinoma;non-small_cell_lung_carcinoma;brain_glioma;uterine_corpus_endometrial_carcinoma;neuroblastoma;gastric_adenocarcinoma;chromophobe_adenocarcinoma;urinary_bladder_urothelial_carcinoma;nasopharynx_carcinoma;skin_melanoma;multiple_myeloma;glioblastoma_multiforme;acute_myeloid_leukemia;th…	known in: ovarian_serous_cystadenocarcinoma;thyroid_carcinoma;colorectal_cancer;melanoma;adrenocortical_carcinoma;non-small_cell_lung_carcinoma;brain_glioma;uterine_corpus_endometrial_carcinoma;neuroblastoma;gastric_adenocarcinoma;chromophobe_adenocarcinoma;urinary_bladder_urothelial_carcinoma;nasopharynx_carcinoma;skin_melanoma;multiple_myeloma;glioblastoma_multiforme;acute_myeloid_leukemia;thyr…	NRAS	Missense	WGS
complete	SNV/InDel	NRAS (NRAS oncogenic mutation)	958	CANCER	(MEK inhibitor +/- PI3K pathway inhibitor)	Cutaneous Melanoma	MELA_0183	Responsive	Pre-clinical			NRAS MUT (Q61K)	PMID:22392911;PMID:23274911	21868_MASCRI-350_M	COREAD	1	['known in: ovarian_serous_cystadenocarcinoma;thyroid_carcinoma;colorectal_cancer;melanoma;adrenocortical_carcinoma;non-small_cell_lung_carcinoma;brain_glioma;uterine_corpus_endometrial_carcinoma;neuroblastoma;gastric_adenocarcinoma;chromophobe_adenocarcinoma;urinary_bladder_urothelial_carcinoma;nasopharynx_carcinoma;skin_melanoma;multiple_myeloma;glioblastoma_multiforme;acute_myeloid_leukemia;th…	known in: ovarian_serous_cystadenocarcinoma;thyroid_carcinoma;colorectal_cancer;melanoma;adrenocortical_carcinoma;non-small_cell_lung_carcinoma;brain_glioma;uterine_corpus_endometrial_carcinoma;neuroblastoma;gastric_adenocarcinoma;chromophobe_adenocarcinoma;urinary_bladder_urothelial_carcinoma;nasopharynx_carcinoma;skin_melanoma;multiple_myeloma;glioblastoma_multiforme;acute_myeloid_leukemia;thyr…	NRAS	Missense	WGS
complete	SNV/InDel	NRAS (NRAS oncogenic mutation)	959	CANCER	Vemurafenib (BRAF inhibitor)	Cutaneous Melanoma	MELA_0183	Resistant	Pre-clinical			NRAS MUT (Q61K)	PMID:20179705	21868_MASCRI-350_M	CM	1	['known in: ovarian_serous_cystadenocarcinoma;thyroid_carcinoma;colorectal_cancer;melanoma;adrenocortical_carcinoma;non-small_cell_lung_carcinoma;brain_glioma;uterine_corpus_endometrial_carcinoma;neuroblastoma;gastric_adenocarcinoma;chromophobe_adenocarcinoma;urinary_bladder_urothelial_carcinoma;nasopharynx_carcinoma;skin_melanoma;multiple_myeloma;glioblastoma_multiforme;acute_myeloid_leukemia;th…	known in: ovarian_serous_cystadenocarcinoma;thyroid_carcinoma;colorectal_cancer;melanoma;adrenocortical_carcinoma;non-small_cell_lung_carcinoma;brain_glioma;uterine_corpus_endometrial_carcinoma;neuroblastoma;gastric_adenocarcinoma;chromophobe_adenocarcinoma;urinary_bladder_urothelial_carcinoma;nasopharynx_carcinoma;skin_melanoma;multiple_myeloma;glioblastoma_multiforme;acute_myeloid_leukemia;thyr…	NRAS	Missense	WGS
complete	SNV/InDel	NRAS (NRAS oncogenic mutation)	960	CANCER	(PI3K pathway inhibitor;MEK inhibitor)	Cutaneous Melanoma	MELA_0183	Responsive	Pre-clinical			NRAS MUT (Q61K)	PMID:22985491	21868_MASCRI-350_M	MYMA	1	['known in: ovarian_serous_cystadenocarcinoma;thyroid_carcinoma;colorectal_cancer;melanoma;adrenocortical_carcinoma;non-small_cell_lung_carcinoma;brain_glioma;uterine_corpus_endometrial_carcinoma;neuroblastoma;gastric_adenocarcinoma;chromophobe_adenocarcinoma;urinary_bladder_urothelial_carcinoma;nasopharynx_carcinoma;skin_melanoma;multiple_myeloma;glioblastoma_multiforme;acute_myeloid_leukemia;th…	known in: ovarian_serous_cystadenocarcinoma;thyroid_carcinoma;colorectal_cancer;melanoma;adrenocortical_carcinoma;non-small_cell_lung_carcinoma;brain_glioma;uterine_corpus_endometrial_carcinoma;neuroblastoma;gastric_adenocarcinoma;chromophobe_adenocarcinoma;urinary_bladder_urothelial_carcinoma;nasopharynx_carcinoma;skin_melanoma;multiple_myeloma;glioblastoma_multiforme;acute_myeloid_leukemia;thyr…	NRAS	Missense	WGS
complete	SNV/InDel	SMARCA4 (SMARCA4 oncogenic mutation)	336	CANCER	(EZH2 inhibitor)	Cutaneous Melanoma	MELA_0079	Responsive	Case report			SMARCA4 MUT (P693L)	PMID:28292935;ESMO 2015 (abstract 302)	17236_MASCRI-007_T	OVRT	1	['predicted driver: tier 1', 'not protein-affecting']	predicted driver: tier 1	SMARCA4	Missense	WGS
complete	SNV/InDel	SMARCA4 (SMARCA4 oncogenic mutation)	337	CANCER	(AURKA inhibitor)	Cutaneous Melanoma	MELA_0079	Responsive	Pre-clinical			SMARCA4 MUT (P693L)	PMID:28102363	17236_MASCRI-007_T	NSCLC	1	['predicted driver: tier 1', 'not protein-affecting']	predicted driver: tier 1	SMARCA4	Missense	WGS
complete	SNV/InDel	SMARCA4 (SMARCA4 oncogenic mutation)	338	CANCER	(EZH2 inhibitor)	Cutaneous Melanoma	MELA_0079	Responsive	Case report			SMARCA4 MUT (P693L)	ESMO 2015 (abstract 302)	17236_MASCRI-007_T	OV	1	['predicted driver: tier 1', 'not protein-affecting']	predicted driver: tier 1	SMARCA4	Missense	WGS
complete	SNV/InDel	LRP1B (LRP1B oncogenic mutation)	438	CANCER	Liposomal Doxorubicin (Chemotherapy)	Cutaneous Melanoma	MELA_0079	Resistant	Early trials			LRP1B MUT (P3132S)	PMID:22896685	17236_MASCRI-007_T	OV	1	['predicted driver: tier 1']	predicted driver: tier 1	LRP1B	Missense	WGS
complete	SNV/InDel	TP53 (TP53 oncogenic mutation)	617	CANCER	Decitabine (Chemotherapy)	Cutaneous Melanoma	MELA_0079	Responsive	Early trials			TP53 MUT (R248W)	PMID:27959731	17236_MASCRI-007_T	AML, MDPS	1	['known in: ovarian_serous_cystadenocarcinoma;brain_stem_glioma;colorectal_cancer;head_and_neck_squamous_cell_carcinoma;cancer;medulloblastoma;pancreas_adenocarcinoma;esophageal_carcinoma;myelodysplastic_syndrome;brain_glioma;skin_squamous_cell_carcinoma;uterine_corpus_endometrial_carcinoma;lung_squamous_cell_carcinoma;gastric_adenocarcinoma;urinary_bladder_urothelial_carcinoma;lung_small_cell_ca…	known in: ovarian_serous_cystadenocarcinoma;brain_stem_glioma;colorectal_cancer;head_and_neck_squamous_cell_carcinoma;cancer;medulloblastoma;pancreas_adenocarcinoma;esophageal_carcinoma;myelodysplastic_syndrome;brain_glioma;skin_squamous_cell_carcinoma;uterine_corpus_endometrial_carcinoma;lung_squamous_cell_carcinoma;gastric_adenocarcinoma;urinary_bladder_urothelial_carcinoma;lung_small_cell_carc…	TP53	Missense	WGS
complete	SNV/InDel	TP53 (TP53 oncogenic mutation)	618	CANCER	Abemaciclib (CDK4/6 inhibitor)	Cutaneous Melanoma	MELA_0079	Resistant	Early trials			TP53 MUT (R248W)	PMID:27217383	17236_MASCRI-007_T	BRCA	1	['known in: ovarian_serous_cystadenocarcinoma;brain_stem_glioma;colorectal_cancer;head_and_neck_squamous_cell_carcinoma;cancer;medulloblastoma;pancreas_adenocarcinoma;esophageal_carcinoma;myelodysplastic_syndrome;brain_glioma;skin_squamous_cell_carcinoma;uterine_corpus_endometrial_carcinoma;lung_squamous_cell_carcinoma;gastric_adenocarcinoma;urinary_bladder_urothelial_carcinoma;lung_small_cell_ca…	known in: ovarian_serous_cystadenocarcinoma;brain_stem_glioma;colorectal_cancer;head_and_neck_squamous_cell_carcinoma;cancer;medulloblastoma;pancreas_adenocarcinoma;esophageal_carcinoma;myelodysplastic_syndrome;brain_glioma;skin_squamous_cell_carcinoma;uterine_corpus_endometrial_carcinoma;lung_squamous_cell_carcinoma;gastric_adenocarcinoma;urinary_bladder_urothelial_carcinoma;lung_small_cell_carc…	TP53	Missense	WGS
complete	SNV/InDel	TP53 (TP53 oncogenic mutation)	620	CANCER	Cisplatin (Chemotherapy)	Cutaneous Melanoma	MELA_0079	Resistant	Early trials			TP53 MUT (R248W)	PMID:27646943	17236_MASCRI-007_T	FGCT, MGCT	1	['known in: ovarian_serous_cystadenocarcinoma;brain_stem_glioma;colorectal_cancer;head_and_neck_squamous_cell_carcinoma;cancer;medulloblastoma;pancreas_adenocarcinoma;esophageal_carcinoma;myelodysplastic_syndrome;brain_glioma;skin_squamous_cell_carcinoma;uterine_corpus_endometrial_carcinoma;lung_squamous_cell_carcinoma;gastric_adenocarcinoma;urinary_bladder_urothelial_carcinoma;lung_small_cell_ca…	known in: ovarian_serous_cystadenocarcinoma;brain_stem_glioma;colorectal_cancer;head_and_neck_squamous_cell_carcinoma;cancer;medulloblastoma;pancreas_adenocarcinoma;esophageal_carcinoma;myelodysplastic_syndrome;brain_glioma;skin_squamous_cell_carcinoma;uterine_corpus_endometrial_carcinoma;lung_squamous_cell_carcinoma;gastric_adenocarcinoma;urinary_bladder_urothelial_carcinoma;lung_small_cell_carc…	TP53	Missense	WGS
complete	SNV/InDel	TP53 (TP53 oncogenic mutation)	621	CANCER	AZD6738 (ATR inhibitor)	Cutaneous Melanoma	MELA_0079	Responsive	Early trials			TP53 MUT (R248W)	https://ash.confex.com/ash/2014/webprogram/Paper71027.html;NCT01955668	17236_MASCRI-007_T	BCL	1	['known in: ovarian_serous_cystadenocarcinoma;brain_stem_glioma;colorectal_cancer;head_and_neck_squamous_cell_carcinoma;cancer;medulloblastoma;pancreas_adenocarcinoma;esophageal_carcinoma;myelodysplastic_syndrome;brain_glioma;skin_squamous_cell_carcinoma;uterine_corpus_endometrial_carcinoma;lung_squamous_cell_carcinoma;gastric_adenocarcinoma;urinary_bladder_urothelial_carcinoma;lung_small_cell_ca…	known in: ovarian_serous_cystadenocarcinoma;brain_stem_glioma;colorectal_cancer;head_and_neck_squamous_cell_carcinoma;cancer;medulloblastoma;pancreas_adenocarcinoma;esophageal_carcinoma;myelodysplastic_syndrome;brain_glioma;skin_squamous_cell_carcinoma;uterine_corpus_endometrial_carcinoma;lung_squamous_cell_carcinoma;gastric_adenocarcinoma;urinary_bladder_urothelial_carcinoma;lung_small_cell_carc…	TP53	Missense	WGS
complete	SNV/InDel	TP53 (TP53 oncogenic mutation)	622	CANCER	Gemcitabine (Chemotherapy)	Cutaneous Melanoma	MELA_0079	Responsive	Pre-clinical			TP53 MUT (R248W)	PMID:27397505	17236_MASCRI-007_T	BLCA	1	['known in: ovarian_serous_cystadenocarcinoma;brain_stem_glioma;colorectal_cancer;head_and_neck_squamous_cell_carcinoma;cancer;medulloblastoma;pancreas_adenocarcinoma;esophageal_carcinoma;myelodysplastic_syndrome;brain_glioma;skin_squamous_cell_carcinoma;uterine_corpus_endometrial_carcinoma;lung_squamous_cell_carcinoma;gastric_adenocarcinoma;urinary_bladder_urothelial_carcinoma;lung_small_cell_ca…	known in: ovarian_serous_cystadenocarcinoma;brain_stem_glioma;colorectal_cancer;head_and_neck_squamous_cell_carcinoma;cancer;medulloblastoma;pancreas_adenocarcinoma;esophageal_carcinoma;myelodysplastic_syndrome;brain_glioma;skin_squamous_cell_carcinoma;uterine_corpus_endometrial_carcinoma;lung_squamous_cell_carcinoma;gastric_adenocarcinoma;urinary_bladder_urothelial_carcinoma;lung_small_cell_carc…	TP53	Missense	WGS
complete	SNV/InDel	TP53 (TP53 oncogenic mutation)	623	CANCER	Mitomycin C (Chemotherapy)	Cutaneous Melanoma	MELA_0079	Responsive	Pre-clinical			TP53 MUT (R248W)	PMID:27397505	17236_MASCRI-007_T	BLCA	1	['known in: ovarian_serous_cystadenocarcinoma;brain_stem_glioma;colorectal_cancer;head_and_neck_squamous_cell_carcinoma;cancer;medulloblastoma;pancreas_adenocarcinoma;esophageal_carcinoma;myelodysplastic_syndrome;brain_glioma;skin_squamous_cell_carcinoma;uterine_corpus_endometrial_carcinoma;lung_squamous_cell_carcinoma;gastric_adenocarcinoma;urinary_bladder_urothelial_carcinoma;lung_small_cell_ca…	known in: ovarian_serous_cystadenocarcinoma;brain_stem_glioma;colorectal_cancer;head_and_neck_squamous_cell_carcinoma;cancer;medulloblastoma;pancreas_adenocarcinoma;esophageal_carcinoma;myelodysplastic_syndrome;brain_glioma;skin_squamous_cell_carcinoma;uterine_corpus_endometrial_carcinoma;lung_squamous_cell_carcinoma;gastric_adenocarcinoma;urinary_bladder_urothelial_carcinoma;lung_small_cell_carc…	TP53	Missense	WGS
complete	SNV/InDel	TP53 (TP53 oncogenic mutation)	624	CANCER	(WEE1 inhibitor)	Cutaneous Melanoma	MELA_0079	Responsive	Pre-clinical			TP53 MUT (R248W)	PMID:25125259	17236_MASCRI-007_T	HNC	1	['known in: ovarian_serous_cystadenocarcinoma;brain_stem_glioma;colorectal_cancer;head_and_neck_squamous_cell_carcinoma;cancer;medulloblastoma;pancreas_adenocarcinoma;esophageal_carcinoma;myelodysplastic_syndrome;brain_glioma;skin_squamous_cell_carcinoma;uterine_corpus_endometrial_carcinoma;lung_squamous_cell_carcinoma;gastric_adenocarcinoma;urinary_bladder_urothelial_carcinoma;lung_small_cell_ca…	known in: ovarian_serous_cystadenocarcinoma;brain_stem_glioma;colorectal_cancer;head_and_neck_squamous_cell_carcinoma;cancer;medulloblastoma;pancreas_adenocarcinoma;esophageal_carcinoma;myelodysplastic_syndrome;brain_glioma;skin_squamous_cell_carcinoma;uterine_corpus_endometrial_carcinoma;lung_squamous_cell_carcinoma;gastric_adenocarcinoma;urinary_bladder_urothelial_carcinoma;lung_small_cell_carc…	TP53	Missense	WGS
complete	SNV/InDel	TP53 (TP53 oncogenic mutation)	625	CANCER	(MDM2 inhibitor)	Cutaneous Melanoma	MELA_0079	Resistant	Early trials			TP53 MUT (R248W)	PMID:23084521;ASCO 2015 (abstr 10564)	17236_MASCRI-007_T	LIP	1	['known in: ovarian_serous_cystadenocarcinoma;brain_stem_glioma;colorectal_cancer;head_and_neck_squamous_cell_carcinoma;cancer;medulloblastoma;pancreas_adenocarcinoma;esophageal_carcinoma;myelodysplastic_syndrome;brain_glioma;skin_squamous_cell_carcinoma;uterine_corpus_endometrial_carcinoma;lung_squamous_cell_carcinoma;gastric_adenocarcinoma;urinary_bladder_urothelial_carcinoma;lung_small_cell_ca…	known in: ovarian_serous_cystadenocarcinoma;brain_stem_glioma;colorectal_cancer;head_and_neck_squamous_cell_carcinoma;cancer;medulloblastoma;pancreas_adenocarcinoma;esophageal_carcinoma;myelodysplastic_syndrome;brain_glioma;skin_squamous_cell_carcinoma;uterine_corpus_endometrial_carcinoma;lung_squamous_cell_carcinoma;gastric_adenocarcinoma;urinary_bladder_urothelial_carcinoma;lung_small_cell_carc…	TP53	Missense	WGS
complete	SNV/InDel	TP53 (TP53 oncogenic mutation)	626	CANCER	Doxorubicin (Anthracycline antitumor antibiotic)	Cutaneous Melanoma	MELA_0079	Responsive	Pre-clinical			TP53 MUT (R248W)	PMID:27397505	17236_MASCRI-007_T	BLCA	1	['known in: ovarian_serous_cystadenocarcinoma;brain_stem_glioma;colorectal_cancer;head_and_neck_squamous_cell_carcinoma;cancer;medulloblastoma;pancreas_adenocarcinoma;esophageal_carcinoma;myelodysplastic_syndrome;brain_glioma;skin_squamous_cell_carcinoma;uterine_corpus_endometrial_carcinoma;lung_squamous_cell_carcinoma;gastric_adenocarcinoma;urinary_bladder_urothelial_carcinoma;lung_small_cell_ca…	known in: ovarian_serous_cystadenocarcinoma;brain_stem_glioma;colorectal_cancer;head_and_neck_squamous_cell_carcinoma;cancer;medulloblastoma;pancreas_adenocarcinoma;esophageal_carcinoma;myelodysplastic_syndrome;brain_glioma;skin_squamous_cell_carcinoma;uterine_corpus_endometrial_carcinoma;lung_squamous_cell_carcinoma;gastric_adenocarcinoma;urinary_bladder_urothelial_carcinoma;lung_small_cell_carc…	TP53	Missense	WGS
complete	SNV/InDel	TP53 (TP53 oncogenic mutation)	627	CANCER	Pramlintide (Amylin analogue)	Cutaneous Melanoma	MELA_0079	Responsive	Pre-clinical			TP53 MUT (R248W)	PMID:25409149	17236_MASCRI-007_T	THYM	1	['known in: ovarian_serous_cystadenocarcinoma;brain_stem_glioma;colorectal_cancer;head_and_neck_squamous_cell_carcinoma;cancer;medulloblastoma;pancreas_adenocarcinoma;esophageal_carcinoma;myelodysplastic_syndrome;brain_glioma;skin_squamous_cell_carcinoma;uterine_corpus_endometrial_carcinoma;lung_squamous_cell_carcinoma;gastric_adenocarcinoma;urinary_bladder_urothelial_carcinoma;lung_small_cell_ca…	known in: ovarian_serous_cystadenocarcinoma;brain_stem_glioma;colorectal_cancer;head_and_neck_squamous_cell_carcinoma;cancer;medulloblastoma;pancreas_adenocarcinoma;esophageal_carcinoma;myelodysplastic_syndrome;brain_glioma;skin_squamous_cell_carcinoma;uterine_corpus_endometrial_carcinoma;lung_squamous_cell_carcinoma;gastric_adenocarcinoma;urinary_bladder_urothelial_carcinoma;lung_small_cell_carc…	TP53	Missense	WGS
complete	SNV/InDel	TP53 (TP53 oncogenic mutation)	628	CANCER	(WEE1 inhibitor)	Cutaneous Melanoma	MELA_0079	Responsive	Early trials			TP53 MUT (R248W)	PMID:27998224	17236_MASCRI-007_T	OV	1	['known in: ovarian_serous_cystadenocarcinoma;brain_stem_glioma;colorectal_cancer;head_and_neck_squamous_cell_carcinoma;cancer;medulloblastoma;pancreas_adenocarcinoma;esophageal_carcinoma;myelodysplastic_syndrome;brain_glioma;skin_squamous_cell_carcinoma;uterine_corpus_endometrial_carcinoma;lung_squamous_cell_carcinoma;gastric_adenocarcinoma;urinary_bladder_urothelial_carcinoma;lung_small_cell_ca…	known in: ovarian_serous_cystadenocarcinoma;brain_stem_glioma;colorectal_cancer;head_and_neck_squamous_cell_carcinoma;cancer;medulloblastoma;pancreas_adenocarcinoma;esophageal_carcinoma;myelodysplastic_syndrome;brain_glioma;skin_squamous_cell_carcinoma;uterine_corpus_endometrial_carcinoma;lung_squamous_cell_carcinoma;gastric_adenocarcinoma;urinary_bladder_urothelial_carcinoma;lung_small_cell_carc…	TP53	Missense	WGS
complete	SNV/InDel	CDKN2A (CDKN2A oncogenic mutation)	721	CANCER	Ilorasertib (AURKA-VEGF inhibitor)	Cutaneous Melanoma	MELA_0079	Responsive	Early trials			CDKN2A MUT (R80*), CDKN2A MUT (D84N)	NCT02478320	17236_MASCRI-007_T	CANCER	1	['known in: melanoma', 'predicted driver: tier 1']	known in: melanoma	CDKN2A	Missense	WGS
complete	SNV/InDel	CDKN2A (CDKN2A oncogenic mutation)	722	CANCER	(CDK4/6 inhibitor)	Cutaneous Melanoma	MELA_0079	Responsive	Pre-clinical			CDKN2A MUT (R80*), CDKN2A MUT (D84N)	PMID:22471707;PMID:22586120;PMID:22711607	17236_MASCRI-007_T	CANCER, G	1	['known in: melanoma', 'predicted driver: tier 1']	known in: melanoma	CDKN2A	Missense	WGS
complete	SNV/InDel	CDKN2A (CDKN2A oncogenic mutation)	723	CANCER	(CDK4/6 inhibitor)	Cutaneous Melanoma	MELA_0079	Responsive	Case report			CDKN2A MUT (R80*), CDKN2A MUT (D84N)	ASCO 2013 (abstr 2500)	17236_MASCRI-007_T	CM	1	['known in: melanoma', 'predicted driver: tier 1']	known in: melanoma	CDKN2A	Missense	WGS
complete	SNV/InDel	CDKN2A (CDKN2A oncogenic mutation)	724	CANCER	(PD1 inhibitor)	Cutaneous Melanoma	MELA_0079	Resistant	Early trials			CDKN2A MUT (R80*), CDKN2A MUT (D84N)	PMID:29033130	17236_MASCRI-007_T	CM	1	['known in: melanoma', 'predicted driver: tier 1']	known in: melanoma	CDKN2A	Missense	WGS
complete	SNV/InDel	NF1 (NF1 oncogenic mutation)	824	CANCER	Sirolimus (MTOR inhibitor)	Cutaneous Melanoma	MELA_0079	Responsive	Early trials			NF1 MUT (E962*)	PMID:25314964	17236_MASCRI-007_T	PLEN	1	['predicted driver: tier 1']	predicted driver: tier 1	NF1	Nonsense	WGS
complete	SNV/InDel	NF1 (NF1 oncogenic mutation)	825	CANCER	Vinblastine (Chemotherapy)	Cutaneous Melanoma	MELA_0079	Responsive	Early trials			NF1 MUT (E962*)	ASCO 2016 (abstr 2019)	17236_MASCRI-007_T	G	1	['predicted driver: tier 1']	predicted driver: tier 1	NF1	Nonsense	WGS
complete	SNV/InDel	NF1 (NF1 oncogenic mutation)	826	CANCER	(KIT inhibitor;MTOR inhibitor)	Cutaneous Melanoma	MELA_0079	Responsive	Pre-clinical			NF1 MUT (E962*)	PMID:24718867	17236_MASCRI-007_T	MPN	1	['predicted driver: tier 1']	predicted driver: tier 1	NF1	Nonsense	WGS
complete	SNV/InDel	NF1 (NF1 oncogenic mutation)	827	CANCER	Tamoxifen (Hormonal therapy)	Cutaneous Melanoma	MELA_0079	Responsive	Pre-clinical			NF1 MUT (E962*)	PMID:21075781	17236_MASCRI-007_T	MPN	1	['predicted driver: tier 1']	predicted driver: tier 1	NF1	Nonsense	WGS
complete	SNV/InDel	NF1 (NF1 oncogenic mutation)	828	CANCER	Bevacizumab (VEGFR mAb inhibitor)	Cutaneous Melanoma	MELA_0079	Responsive	Case report			NF1 MUT (E962*)	PMID:2485933;PMID:24232489	17236_MASCRI-007_T	G	1	['predicted driver: tier 1']	predicted driver: tier 1	NF1	Nonsense	WGS
complete	SNV/InDel	NF1 (NF1 oncogenic mutation)	829	CANCER	(Retinoic Acid)	Cutaneous Melanoma	MELA_0079	Resistant	Pre-clinical			NF1 MUT (E962*)	PMID:20655465	17236_MASCRI-007_T	NB	1	['predicted driver: tier 1']	predicted driver: tier 1	NF1	Nonsense	WGS
complete	SNV/InDel	NF1 (NF1 oncogenic mutation)	830	CANCER	Everolimus (MTOR inhibitor)	Cutaneous Melanoma	MELA_0079	Responsive	Late trials			NF1 MUT (E962*)	NCT01365468	17236_MASCRI-007_T	NF	1	['predicted driver: tier 1']	predicted driver: tier 1	NF1	Nonsense	WGS
complete	SNV/InDel	NF1 (NF1 oncogenic mutation)	831	CANCER	Trametinib (MEK inhibitor)	Cutaneous Melanoma	MELA_0079	Responsive	Case report			NF1 MUT (E962*)	PMID:26936308	17236_MASCRI-007_T	G	1	['predicted driver: tier 1']	predicted driver: tier 1	NF1	Nonsense	WGS
complete	SNV/InDel	NF1 (NF1 oncogenic mutation)	832	CANCER	Sorafenib;Sirolimus (Pan-TK inhibitor;MTOR inhibitor)	Cutaneous Melanoma	MELA_0079	Responsive	Pre-clinical			NF1 MUT (E962*)	PMID:25810463	17236_MASCRI-007_T	MPN	1	['predicted driver: tier 1']	predicted driver: tier 1	NF1	Nonsense	WGS
complete	SNV/InDel	NF1 (NF1 oncogenic mutation)	833	CANCER	Nilotinib (BCR-ABL inhibitor)	Cutaneous Melanoma	MELA_0079	Responsive	Pre-clinical			NF1 MUT (E962*)	PMID:24173684	17236_MASCRI-007_T	MPN, PLEN	1	['predicted driver: tier 1']	predicted driver: tier 1	NF1	Nonsense	WGS
complete	SNV/InDel	NF1 (NF1 oncogenic mutation)	834	CANCER	(MEK inhibitor)	Cutaneous Melanoma	MELA_0079	Responsive	Pre-clinical			NF1 MUT (E962*)	PMID:23221341	17236_MASCRI-007_T	MPN	1	['predicted driver: tier 1']	predicted driver: tier 1	NF1	Nonsense	WGS
complete	SNV/InDel	NF1 (NF1 oncogenic mutation)	835	CANCER	Everolimus (MTOR inhibitor)	Cutaneous Melanoma	MELA_0079	Responsive	Case report			NF1 MUT (E962*)	ASCO 2016 (abstr e17557);PMID:26859683	17236_MASCRI-007_T	HNC, SG	1	['predicted driver: tier 1']	predicted driver: tier 1	NF1	Nonsense	WGS
complete	SNV/InDel	NF1 (NF1 oncogenic mutation)	836	CANCER	Everolimus;Bevacizumab (MTOR inhibitor;VEGFR mAb inhibitor)	Cutaneous Melanoma	MELA_0079	No Responsive	Early trials			NF1 MUT (E962*)	ASCO 2016 (abstr 11053)	17236_MASCRI-007_T	MPN	1	['predicted driver: tier 1']	predicted driver: tier 1	NF1	Nonsense	WGS
complete	SNV/InDel	NF1 (NF1 oncogenic mutation)	837	CANCER	PLX3397 (Pan-TK inhibitor)	Cutaneous Melanoma	MELA_0079	Responsive	Pre-clinical			NF1 MUT (E962*)	PMID:23099891	17236_MASCRI-007_T	PLEN	1	['predicted driver: tier 1']	predicted driver: tier 1	NF1	Nonsense	WGS
complete	SNV/InDel	NF1 (NF1 oncogenic mutation)	838	CANCER	(MEK inhibitor)	Cutaneous Melanoma	MELA_0079	Responsive	Pre-clinical			NF1 MUT (E962*)	PMID:22573716;PMID:19727076	17236_MASCRI-007_T	LK, G	1	['predicted driver: tier 1']	predicted driver: tier 1	NF1	Nonsense	WGS
complete	SNV/InDel	NF1 (NF1 oncogenic mutation)	839	CANCER	(Pan-RAF inhibitor;MEK inhibitor)	Cutaneous Melanoma	MELA_0079	Responsive	Pre-clinical			NF1 MUT (E962*)	PMID:26351322	17236_MASCRI-007_T	CM	1	['predicted driver: tier 1']	predicted driver: tier 1	NF1	Nonsense	WGS
complete	SNV/InDel	NF1 (NF1 oncogenic mutation)	840	CANCER	Imatinib (BCR-ABL inhibitor & KIT inhibitor)	Cutaneous Melanoma	MELA_0079	Responsive	Early trials			NF1 MUT (E962*)	PMID:23099009	17236_MASCRI-007_T	PLEN	1	['predicted driver: tier 1']	predicted driver: tier 1	NF1	Nonsense	WGS
complete	SNV/InDel	NF1 (NF1 oncogenic mutation)	841	CANCER	(AURK inhibitor)	Cutaneous Melanoma	MELA_0079	Responsive	Pre-clinical			NF1 MUT (E962*)	PMID:24373973	17236_MASCRI-007_T	MPN	1	['predicted driver: tier 1']	predicted driver: tier 1	NF1	Nonsense	WGS
complete	SNV/InDel	NF1 (NF1 oncogenic mutation)	842	CANCER	(MTOR inhibitor)	Cutaneous Melanoma	MELA_0079	Responsive	Pre-clinical			NF1 MUT (E962*)	PMID:24509877;PMID:18483311;PMID:19573811;PMID:20505189	17236_MASCRI-007_T	LK, G, MPN	1	['predicted driver: tier 1']	predicted driver: tier 1	NF1	Nonsense	WGS
complete	SNV/InDel	NF1 (NF1 oncogenic mutation)	843	CANCER	Dasatinib (BCR-ABL inhibitor)	Cutaneous Melanoma	MELA_0079	Resistant	Pre-clinical			NF1 MUT (E962*)	PMID:24296828	17236_MASCRI-007_T	L	1	['predicted driver: tier 1']	predicted driver: tier 1	NF1	Nonsense	WGS
complete	SNV/InDel	NF1 (NF1 oncogenic mutation)	844	CANCER	Everolimus;Pazopanib (MTOR inhibitor;VEGFR inhibitor)	Cutaneous Melanoma	MELA_0079	Responsive	Case report			NF1 MUT (E962*)	PMID:24931142	17236_MASCRI-007_T	HC	1	['predicted driver: tier 1']	predicted driver: tier 1	NF1	Nonsense	WGS
complete	SNV/InDel	NF1 (NF1 oncogenic mutation)	845	CANCER	Everolimus (MTOR inhibitor)	Cutaneous Melanoma	MELA_0079	No Responsive	Early trials			NF1 MUT (E962*)	NCT01365468	17236_MASCRI-007_T	MPN	1	['predicted driver: tier 1']	predicted driver: tier 1	NF1	Nonsense	WGS
complete	SNV/InDel	NF1 (NF1 oncogenic mutation)	846	CANCER	Cediranib (ALK inhibitor)	Cutaneous Melanoma	MELA_0079	No Responsive	Early trials			NF1 MUT (E962*)	NCT00326872	17236_MASCRI-007_T	PLEN	1	['predicted driver: tier 1']	predicted driver: tier 1	NF1	Nonsense	WGS
complete	SNV/InDel	NF1 (NF1 oncogenic mutation)	847	CANCER	(PD1 Ab inhibitor)	Cutaneous Melanoma	MELA_0079	Responsive	Early trials			NF1 MUT (E962*)	ASCO 2016 (abstr 105)	17236_MASCRI-007_T	CM	1	['predicted driver: tier 1']	predicted driver: tier 1	NF1	Nonsense	WGS
complete	SNV/InDel	NF1 (NF1 oncogenic mutation)	848	CANCER	Vinblastine;Nilotinib (Chemotherapy;BCR-ABL inhibitor)	Cutaneous Melanoma	MELA_0079	Responsive	Case report			NF1 MUT (E962*)	ASCO 2016 (abstr 10555)	17236_MASCRI-007_T	G	1	['predicted driver: tier 1']	predicted driver: tier 1	NF1	Nonsense	WGS
complete	SNV/InDel	NF1 (NF1 oncogenic mutation)	849	CANCER	Sirolimus;Erlotinib (MTOR inhibitor;EGFR inhibitor)	Cutaneous Melanoma	MELA_0079	Responsive	Case report			NF1 MUT (E962*)	PMID:22434731	17236_MASCRI-007_T	G	1	['predicted driver: tier 1']	predicted driver: tier 1	NF1	Nonsense	WGS
complete	SNV/InDel	NF1 (NF1 oncogenic mutation)	850	CANCER	Everolimus;Erlotinib (MTOR inhibitor;EGFR inhibitor)	Cutaneous Melanoma	MELA_0079	No Responsive	Case report			NF1 MUT (E962*)	PMID:24634382	17236_MASCRI-007_T	G	1	['predicted driver: tier 1']	predicted driver: tier 1	NF1	Nonsense	WGS
complete	SNV/InDel	NF1 (NF1 oncogenic mutation)	851	CANCER	(BRD4 inhibitor)	Cutaneous Melanoma	MELA_0079	Responsive	Pre-clinical			NF1 MUT (E962*)	PMID:24373973	17236_MASCRI-007_T	MPN	1	['predicted driver: tier 1']	predicted driver: tier 1	NF1	Nonsense	WGS
complete	SNV/InDel	NF1 (NF1 oncogenic mutation)	852	CANCER	Tipifarnib (Farnesyltransferase inhibitor)	Cutaneous Melanoma	MELA_0079	No Responsive	Early trials			NF1 MUT (E962*)	PMID:24500418	17236_MASCRI-007_T	PLEN	1	['predicted driver: tier 1']	predicted driver: tier 1	NF1	Nonsense	WGS
complete	SNV/InDel	NF1 (NF1 oncogenic mutation)	853	CANCER	Selumetinib (MEK inhibitor)	Cutaneous Melanoma	MELA_0079	Responsive	Early trials			NF1 MUT (E962*)	ASCO 2014 (abstr 10018)	17236_MASCRI-007_T	PLEN	1	['predicted driver: tier 1']	predicted driver: tier 1	NF1	Nonsense	WGS
complete	SNV/InDel	NF1 (NF1 oncogenic mutation)	854	CANCER	(MTOR inhibitor;HSP90 inhibitor)	Cutaneous Melanoma	MELA_0079	Responsive	Pre-clinical			NF1 MUT (E962*)	PMID:21907929	17236_MASCRI-007_T	MPN	1	['predicted driver: tier 1']	predicted driver: tier 1	NF1	Nonsense	WGS
complete	SNV/InDel	NF1 (NF1 oncogenic mutation)	855	CANCER	Trametinib (MEK inhibitor)	Cutaneous Melanoma	MELA_0079	Responsive	Pre-clinical			NF1 MUT (E962*)	PMID:2524381;PMID:24576830	17236_MASCRI-007_T	CM	1	['predicted driver: tier 1']	predicted driver: tier 1	NF1	Nonsense	WGS
complete	SNV/InDel	NF1 (NF1 oncogenic mutation)	856	CANCER	Erlotinib (EGFR inhibitor)	Cutaneous Melanoma	MELA_0079	Resistant	Pre-clinical			NF1 MUT (E962*)	PMID:24535670	17236_MASCRI-007_T	L	1	['predicted driver: tier 1']	predicted driver: tier 1	NF1	Nonsense	WGS
complete	SNV/InDel	NF1 (NF1 oncogenic mutation)	857	CANCER	Trametinib (MEK inhibitor)	Cutaneous Melanoma	MELA_0079	No Responsive	Case report			NF1 MUT (E962*)	PMID:26325560	17236_MASCRI-007_T	OS	1	['predicted driver: tier 1']	predicted driver: tier 1	NF1	Nonsense	WGS
complete	SNV/InDel	ARID1A (ARID1A oncogenic mutation)	237	CANCER	(EZH2 inhibitor)	Pancreatic Adenocarcinoma	ICGC_0055	Responsive	Pre-clinical	508	Resistant	ARID1A MUT (H1541Tfs*24)	PMID:25686104	ICGC-ABMJ-20101130-05-TD	OV	1	['predicted driver: tier 1']	predicted driver: tier 1	ARID1A	Frameshift	WGS
complete	SNV/InDel	ARID1A (ARID1A oncogenic mutation)	238	CANCER	(PD1 inhibitor)	Pancreatic Adenocarcinoma	ICGC_0055	Responsive	Pre-clinical	724	Resistant	ARID1A MUT (H1541Tfs*24)	PMID:29736026	ICGC-ABMJ-20101130-05-TD	OV	1	['predicted driver: tier 1']	predicted driver: tier 1	ARID1A	Frameshift	WGS
complete	SNV/InDel	ARID1A (ARID1A oncogenic mutation)	239	CANCER	(PARP inhibitor)	Pancreatic Adenocarcinoma	ICGC_0055	Responsive	Pre-clinical			ARID1A MUT (H1541Tfs*24)	PMID:26069190	ICGC-ABMJ-20101130-05-TD	CANCER	1	['predicted driver: tier 1']	predicted driver: tier 1	ARID1A	Frameshift	WGS
complete	SNV/InDel	ARID1A (ARID1A oncogenic mutation)	240	CANCER	(ATR inhibitor)	Pancreatic Adenocarcinoma	ICGC_0055	Responsive	Pre-clinical			ARID1A MUT (H1541Tfs*24)	PMID:27958275	ICGC-ABMJ-20101130-05-TD	CANCER	1	['predicted driver: tier 1']	predicted driver: tier 1	ARID1A	Frameshift	WGS
complete	SNV/InDel	KRAS (.13.,.61.,.146.,.12.,.59.,.117.)	491	CANCER	Panitumumab (EGFR mAb inhibitor)	Pancreatic Adenocarcinoma	ICGC_0055	Resistant	FDA guidelines			KRAS MUT (G12R)	FDA guidelines	ICGC-ABMJ-20101130-05-TD	COREAD	1	['known in: colorectal_cancer;pancreatic_cancer;ovarian_cancer;non-small_cell_lung_carcinoma;thyroid_cancer']	known in: colorectal_cancer;pancreatic_cancer;ovarian_cancer;non-small_cell_lung_carcinoma;thyroid_cancer	KRAS	Missense	WGS
complete	SNV/InDel	KRAS (.13.,.12.)	492	CANCER	Cetuximab (EGFR mAb inhibitor)	Pancreatic Adenocarcinoma	ICGC_0055	Resistant	FDA guidelines			KRAS MUT (G12R)	FDA guidelines	ICGC-ABMJ-20101130-05-TD	COREAD	1	['known in: colorectal_cancer;pancreatic_cancer;ovarian_cancer;non-small_cell_lung_carcinoma;thyroid_cancer']	known in: colorectal_cancer;pancreatic_cancer;ovarian_cancer;non-small_cell_lung_carcinoma;thyroid_cancer	KRAS	Missense	WGS
complete	SNV/InDel	KRAS (KRAS:G12.)	494	CANCER	(MEK inhibitor)	Pancreatic Adenocarcinoma	ICGC_0055	Responsive	Pre-clinical			KRAS MUT (G12R)	PMID:18701506	ICGC-ABMJ-20101130-05-TD	ALL	1	['known in: colorectal_cancer;pancreatic_cancer;ovarian_cancer;non-small_cell_lung_carcinoma;thyroid_cancer']	known in: colorectal_cancer;pancreatic_cancer;ovarian_cancer;non-small_cell_lung_carcinoma;thyroid_cancer	KRAS	Missense	WGS
complete	SNV/InDel	KRAS (KRAS:G12.)	495	CANCER	Imatinib (BCR-ABL inhibitor & KIT inhibitor)	Pancreatic Adenocarcinoma	ICGC_0055	Resistant	Case report			KRAS MUT (G12R)	PMID:24687822	ICGC-ABMJ-20101130-05-TD	GIST	1	['known in: colorectal_cancer;pancreatic_cancer;ovarian_cancer;non-small_cell_lung_carcinoma;thyroid_cancer']	known in: colorectal_cancer;pancreatic_cancer;ovarian_cancer;non-small_cell_lung_carcinoma;thyroid_cancer	KRAS	Missense	WGS
complete	SNV/InDel	KRAS (KRAS oncogenic mutation)	496	CANCER	(MEK inhibitor)	Pancreatic Adenocarcinoma	ICGC_0055	Responsive	Pre-clinical			KRAS MUT (G12R)	PMID:22169769;PMID:22507781;PMID:19018267	ICGC-ABMJ-20101130-05-TD	OV, CER, AML	1	['known in: colorectal_cancer;pancreatic_cancer;ovarian_cancer;non-small_cell_lung_carcinoma;thyroid_cancer']	known in: colorectal_cancer;pancreatic_cancer;ovarian_cancer;non-small_cell_lung_carcinoma;thyroid_cancer	KRAS	Missense	WGS
complete	SNV/InDel	KRAS (KRAS oncogenic mutation)	497	CANCER	Abemaciclib (CDK4/6 inhibitor)	Pancreatic Adenocarcinoma	ICGC_0055	Responsive	Early trials	618	Resistant	KRAS MUT (G12R)	PMID:27217383	ICGC-ABMJ-20101130-05-TD	L	1	['known in: colorectal_cancer;pancreatic_cancer;ovarian_cancer;non-small_cell_lung_carcinoma;thyroid_cancer']	known in: colorectal_cancer;pancreatic_cancer;ovarian_cancer;non-small_cell_lung_carcinoma;thyroid_cancer	KRAS	Missense	WGS
complete	SNV/InDel	KRAS (KRAS oncogenic mutation)	498	CANCER	(MEK inhibitor;PI3K pathway inhibitor)	Pancreatic Adenocarcinoma	ICGC_0055	Responsive	Pre-clinical			KRAS MUT (G12R)	PMID:22392911	ICGC-ABMJ-20101130-05-TD	COREAD	1	['known in: colorectal_cancer;pancreatic_cancer;ovarian_cancer;non-small_cell_lung_carcinoma;thyroid_cancer']	known in: colorectal_cancer;pancreatic_cancer;ovarian_cancer;non-small_cell_lung_carcinoma;thyroid_cancer	KRAS	Missense	WGS
complete	SNV/InDel	KRAS (KRAS oncogenic mutation)	499	CANCER	Cetuximab (EGFR mAb inhibitor)	Pancreatic Adenocarcinoma	ICGC_0055	Resistant	NCCN guidelines			KRAS MUT (G12R)	NCCN guidelines	ICGC-ABMJ-20101130-05-TD	COREAD	1	['known in: colorectal_cancer;pancreatic_cancer;ovarian_cancer;non-small_cell_lung_carcinoma;thyroid_cancer']	known in: colorectal_cancer;pancreatic_cancer;ovarian_cancer;non-small_cell_lung_carcinoma;thyroid_cancer	KRAS	Missense	WGS
complete	SNV/InDel	KRAS (KRAS oncogenic mutation)	500	CANCER	Sorafenib;MEK inhibitor (Pan-TK inhibitor;MEK inhibitor)	Pancreatic Adenocarcinoma	ICGC_0055	Responsive	Early trials			KRAS MUT (G12R)	PMID:25294897	ICGC-ABMJ-20101130-05-TD	HC	1	['known in: colorectal_cancer;pancreatic_cancer;ovarian_cancer;non-small_cell_lung_carcinoma;thyroid_cancer']	known in: colorectal_cancer;pancreatic_cancer;ovarian_cancer;non-small_cell_lung_carcinoma;thyroid_cancer	KRAS	Missense	WGS
complete	SNV/InDel	KRAS (KRAS oncogenic mutation)	501	CANCER	(EGFR inhibitor)	Pancreatic Adenocarcinoma	ICGC_0055	Resistant	NCCN guidelines			KRAS MUT (G12R)	NCCN guidelines	ICGC-ABMJ-20101130-05-TD	L	1	['known in: colorectal_cancer;pancreatic_cancer;ovarian_cancer;non-small_cell_lung_carcinoma;thyroid_cancer']	known in: colorectal_cancer;pancreatic_cancer;ovarian_cancer;non-small_cell_lung_carcinoma;thyroid_cancer	KRAS	Missense	WGS
complete	SNV/InDel	KRAS (KRAS oncogenic mutation)	502	CANCER	(CDK4 inhibitor)	Pancreatic Adenocarcinoma	ICGC_0055	Responsive	Pre-clinical			KRAS MUT (G12R)	PMID:20609353	ICGC-ABMJ-20101130-05-TD	L	1	['known in: colorectal_cancer;pancreatic_cancer;ovarian_cancer;non-small_cell_lung_carcinoma;thyroid_cancer']	known in: colorectal_cancer;pancreatic_cancer;ovarian_cancer;non-small_cell_lung_carcinoma;thyroid_cancer	KRAS	Missense	WGS
complete	SNV/InDel	KRAS (KRAS oncogenic mutation)	503	CANCER	Selumetinib (MEK inhibitor)	Pancreatic Adenocarcinoma	ICGC_0055	Responsive	Early trials			KRAS MUT (G12R)	NCT00890825	ICGC-ABMJ-20101130-05-TD	NSCLC	1	['known in: colorectal_cancer;pancreatic_cancer;ovarian_cancer;non-small_cell_lung_carcinoma;thyroid_cancer']	known in: colorectal_cancer;pancreatic_cancer;ovarian_cancer;non-small_cell_lung_carcinoma;thyroid_cancer	KRAS	Missense	WGS
complete	SNV/InDel	KRAS (KRAS oncogenic mutation)	504	CANCER	(BET inhibitor)	Pancreatic Adenocarcinoma	ICGC_0055	Responsive	Pre-clinical			KRAS MUT (G12R)	PMID:24045185;PMID:23129625	ICGC-ABMJ-20101130-05-TD	L	1	['known in: colorectal_cancer;pancreatic_cancer;ovarian_cancer;non-small_cell_lung_carcinoma;thyroid_cancer']	known in: colorectal_cancer;pancreatic_cancer;ovarian_cancer;non-small_cell_lung_carcinoma;thyroid_cancer	KRAS	Missense	WGS
complete	SNV/InDel	KRAS (KRAS oncogenic mutation)	505	CANCER	Decitabine;BCL2 inhibitor (Chemotherapy;BCL2 inhibitor)	Pancreatic Adenocarcinoma	ICGC_0055	Responsive	Pre-clinical			KRAS MUT (G12R)	PMID:25968887	ICGC-ABMJ-20101130-05-TD	OV	1	['known in: colorectal_cancer;pancreatic_cancer;ovarian_cancer;non-small_cell_lung_carcinoma;thyroid_cancer']	known in: colorectal_cancer;pancreatic_cancer;ovarian_cancer;non-small_cell_lung_carcinoma;thyroid_cancer	KRAS	Missense	WGS
complete	SNV/InDel	KRAS (KRAS oncogenic mutation)	506	CANCER	(FAK inhibitor)	Pancreatic Adenocarcinoma	ICGC_0055	Responsive	Pre-clinical			KRAS MUT (G12R)	PMID:23358651	ICGC-ABMJ-20101130-05-TD	L	1	['known in: colorectal_cancer;pancreatic_cancer;ovarian_cancer;non-small_cell_lung_carcinoma;thyroid_cancer']	known in: colorectal_cancer;pancreatic_cancer;ovarian_cancer;non-small_cell_lung_carcinoma;thyroid_cancer	KRAS	Missense	WGS
complete	SNV/InDel	KRAS (KRAS oncogenic mutation)	507	CANCER	(EGFR inhibitor)	Pancreatic Adenocarcinoma	ICGC_0055	Resistant	Pre-clinical			KRAS MUT (G12R)	PMID:19238210	ICGC-ABMJ-20101130-05-TD	NSCLC	1	['known in: colorectal_cancer;pancreatic_cancer;ovarian_cancer;non-small_cell_lung_carcinoma;thyroid_cancer']	known in: colorectal_cancer;pancreatic_cancer;ovarian_cancer;non-small_cell_lung_carcinoma;thyroid_cancer	KRAS	Missense	WGS
complete	SNV/InDel	KRAS (KRAS oncogenic mutation)	508	CANCER	(EZH2 inhibitor)	Pancreatic Adenocarcinoma	ICGC_0055	Resistant	Pre-clinical			KRAS MUT (G12R)	PMID:26552009	ICGC-ABMJ-20101130-05-TD	CANCER	1	['known in: colorectal_cancer;pancreatic_cancer;ovarian_cancer;non-small_cell_lung_carcinoma;thyroid_cancer']	known in: colorectal_cancer;pancreatic_cancer;ovarian_cancer;non-small_cell_lung_carcinoma;thyroid_cancer	KRAS	Missense	WGS
complete	SNV/InDel	KRAS (KRAS oncogenic mutation)	509	CANCER	(MEK inhibitor)	Pancreatic Adenocarcinoma	ICGC_0055	Responsive	Early trials			KRAS MUT (G12R)	PMID:23391555;PMID:23200175;PMID:24947927;PMID:25667274;PMID:25722381	ICGC-ABMJ-20101130-05-TD	BT, L	1	['known in: colorectal_cancer;pancreatic_cancer;ovarian_cancer;non-small_cell_lung_carcinoma;thyroid_cancer']	known in: colorectal_cancer;pancreatic_cancer;ovarian_cancer;non-small_cell_lung_carcinoma;thyroid_cancer	KRAS	Missense	WGS
complete	SNV/InDel	KRAS (KRAS oncogenic mutation)	510	CANCER	(MEK inhibitor;IGF1R inhibitor)	Pancreatic Adenocarcinoma	ICGC_0055	Responsive	Pre-clinical			KRAS MUT (G12R)	PMID:24045180	ICGC-ABMJ-20101130-05-TD	COREAD	1	['known in: colorectal_cancer;pancreatic_cancer;ovarian_cancer;non-small_cell_lung_carcinoma;thyroid_cancer']	known in: colorectal_cancer;pancreatic_cancer;ovarian_cancer;non-small_cell_lung_carcinoma;thyroid_cancer	KRAS	Missense	WGS
complete	SNV/InDel	KRAS (KRAS oncogenic mutation)	511	CANCER	(MTOR inhibitor;BH3 mimetics)	Pancreatic Adenocarcinoma	ICGC_0055	Responsive	Pre-clinical			KRAS MUT (G12R)	PMID:24163374	ICGC-ABMJ-20101130-05-TD	COREAD	1	['known in: colorectal_cancer;pancreatic_cancer;ovarian_cancer;non-small_cell_lung_carcinoma;thyroid_cancer']	known in: colorectal_cancer;pancreatic_cancer;ovarian_cancer;non-small_cell_lung_carcinoma;thyroid_cancer	KRAS	Missense	WGS
complete	SNV/InDel	KRAS (KRAS oncogenic mutation)	513	CANCER	(pan-RAF inhibitor)	Pancreatic Adenocarcinoma	ICGC_0055	Responsive	Case report			KRAS MUT (G12R)	AACR 2017 (abstr CT002);AACR 2016 (abstr CT005)	ICGC-ABMJ-20101130-05-TD	ED	1	['known in: colorectal_cancer;pancreatic_cancer;ovarian_cancer;non-small_cell_lung_carcinoma;thyroid_cancer']	known in: colorectal_cancer;pancreatic_cancer;ovarian_cancer;non-small_cell_lung_carcinoma;thyroid_cancer	KRAS	Missense	WGS
complete	SNV/InDel	KRAS (KRAS oncogenic mutation)	514	CANCER	(EGFR mAb inhibitor)	Pancreatic Adenocarcinoma	ICGC_0055	Resistant	Pre-clinical			KRAS MUT (G12R)	PMID:22614881;PMID:22290393	ICGC-ABMJ-20101130-05-TD	ST	1	['known in: colorectal_cancer;pancreatic_cancer;ovarian_cancer;non-small_cell_lung_carcinoma;thyroid_cancer']	known in: colorectal_cancer;pancreatic_cancer;ovarian_cancer;non-small_cell_lung_carcinoma;thyroid_cancer	KRAS	Missense	WGS
complete	SNV/InDel	KRAS (KRAS oncogenic mutation)	517	CANCER	Selumetinib (MEK inhibitor)	Pancreatic Adenocarcinoma	ICGC_0055	No Responsive	Early trials			KRAS MUT (G12R)	PMID:26802155	ICGC-ABMJ-20101130-05-TD	L	1	['known in: colorectal_cancer;pancreatic_cancer;ovarian_cancer;non-small_cell_lung_carcinoma;thyroid_cancer']	known in: colorectal_cancer;pancreatic_cancer;ovarian_cancer;non-small_cell_lung_carcinoma;thyroid_cancer	KRAS	Missense	WGS
complete	SNV/InDel	KRAS (KRAS oncogenic mutation)	518	CANCER	(CDK4/6 inhibitor;MEK inhibitor)	Pancreatic Adenocarcinoma	ICGC_0055	Responsive	Early trials			KRAS MUT (G12R)	AACR 2017 (CT046)	ICGC-ABMJ-20101130-05-TD	L	1	['known in: colorectal_cancer;pancreatic_cancer;ovarian_cancer;non-small_cell_lung_carcinoma;thyroid_cancer']	known in: colorectal_cancer;pancreatic_cancer;ovarian_cancer;non-small_cell_lung_carcinoma;thyroid_cancer	KRAS	Missense	WGS
complete	SNV/InDel	KRAS (KRAS oncogenic mutation)	519	CANCER	Trametinib;Ponatinib (MEK inhibitor;BCR-ABL inhibitor & Pan-TK inhibitor)	Pancreatic Adenocarcinoma	ICGC_0055	Responsive	Pre-clinical			KRAS MUT (G12R)	PMID:27338794	ICGC-ABMJ-20101130-05-TD	LUAD	1	['known in: colorectal_cancer;pancreatic_cancer;ovarian_cancer;non-small_cell_lung_carcinoma;thyroid_cancer']	known in: colorectal_cancer;pancreatic_cancer;ovarian_cancer;non-small_cell_lung_carcinoma;thyroid_cancer	KRAS	Missense	WGS
complete	SNV/InDel	KRAS (KRAS oncogenic mutation)	520	CANCER	Trastuzumab;Lapatinib (ERBB2 mAb inhibitor;ERBB2 inhibitor)	Pancreatic Adenocarcinoma	ICGC_0055	Resistant	Late trials			KRAS MUT (G12R)	ASCO 2015 (abstr 3508);EBCC10;NCT01104571	ICGC-ABMJ-20101130-05-TD	COREAD	1	['known in: colorectal_cancer;pancreatic_cancer;ovarian_cancer;non-small_cell_lung_carcinoma;thyroid_cancer']	known in: colorectal_cancer;pancreatic_cancer;ovarian_cancer;non-small_cell_lung_carcinoma;thyroid_cancer	KRAS	Missense	WGS
complete	SNV/InDel	KRAS (KRAS oncogenic mutation)	521	CANCER	(pan-RAF inhibitor)	Pancreatic Adenocarcinoma	ICGC_0055	Responsive	Early trials			KRAS MUT (G12R)	AACR 2017 (abstr CT002)	ICGC-ABMJ-20101130-05-TD	L	1	['known in: colorectal_cancer;pancreatic_cancer;ovarian_cancer;non-small_cell_lung_carcinoma;thyroid_cancer']	known in: colorectal_cancer;pancreatic_cancer;ovarian_cancer;non-small_cell_lung_carcinoma;thyroid_cancer	KRAS	Missense	WGS
complete	SNV/InDel	KRAS (KRAS oncogenic mutation)	522	CANCER	(JAK/TBK1/IKKε inhibitor)	Pancreatic Adenocarcinoma	ICGC_0055	Responsive	Pre-clinical			KRAS MUT (G12R)	PMID:24444711	ICGC-ABMJ-20101130-05-TD	L	1	['known in: colorectal_cancer;pancreatic_cancer;ovarian_cancer;non-small_cell_lung_carcinoma;thyroid_cancer']	known in: colorectal_cancer;pancreatic_cancer;ovarian_cancer;non-small_cell_lung_carcinoma;thyroid_cancer	KRAS	Missense	WGS
complete	SNV/InDel	KRAS (KRAS oncogenic mutation)	523	CANCER	(FAS inhibitor)	Pancreatic Adenocarcinoma	ICGC_0055	Responsive	Case report			KRAS MUT (G12R)	AACR 2016 abstr LB214	ICGC-ABMJ-20101130-05-TD	L	1	['known in: colorectal_cancer;pancreatic_cancer;ovarian_cancer;non-small_cell_lung_carcinoma;thyroid_cancer']	known in: colorectal_cancer;pancreatic_cancer;ovarian_cancer;non-small_cell_lung_carcinoma;thyroid_cancer	KRAS	Missense	WGS
complete	SNV/InDel	KRAS (KRAS oncogenic mutation)	524	CANCER	(HSP90 inhibitor)	Pancreatic Adenocarcinoma	ICGC_0055	Responsive	Pre-clinical			KRAS MUT (G12R)	PMID:21907929;PMID:23012248	ICGC-ABMJ-20101130-05-TD	L	1	['known in: colorectal_cancer;pancreatic_cancer;ovarian_cancer;non-small_cell_lung_carcinoma;thyroid_cancer']	known in: colorectal_cancer;pancreatic_cancer;ovarian_cancer;non-small_cell_lung_carcinoma;thyroid_cancer	KRAS	Missense	WGS
complete	SNV/InDel	KRAS (KRAS oncogenic mutation)	525	CANCER	(ERK inhibitor)	Pancreatic Adenocarcinoma	ICGC_0055	Responsive	Pre-clinical			KRAS MUT (G12R)	PMID:23614898	ICGC-ABMJ-20101130-05-TD	COREAD	1	['known in: colorectal_cancer;pancreatic_cancer;ovarian_cancer;non-small_cell_lung_carcinoma;thyroid_cancer']	known in: colorectal_cancer;pancreatic_cancer;ovarian_cancer;non-small_cell_lung_carcinoma;thyroid_cancer	KRAS	Missense	WGS
complete	SNV/InDel	KRAS (KRAS oncogenic mutation)	526	CANCER	(PI3K pathway inhibitor;MEK inhibitor)	Pancreatic Adenocarcinoma	ICGC_0055	No Responsive	Early trials			KRAS MUT (G12R)	ASCO 2015 (abstr 4119)	ICGC-ABMJ-20101130-05-TD	PA	1	['known in: colorectal_cancer;pancreatic_cancer;ovarian_cancer;non-small_cell_lung_carcinoma;thyroid_cancer']	known in: colorectal_cancer;pancreatic_cancer;ovarian_cancer;non-small_cell_lung_carcinoma;thyroid_cancer	KRAS	Missense	WGS
complete	SNV/InDel	KRAS (KRAS oncogenic mutation)	527	CANCER	(MEK inhibitor;BCL-XL inhibitor)	Pancreatic Adenocarcinoma	ICGC_0055	Responsive	Pre-clinical			KRAS MUT (G12R)	PMID:23245996	ICGC-ABMJ-20101130-05-TD	COREAD	1	['known in: colorectal_cancer;pancreatic_cancer;ovarian_cancer;non-small_cell_lung_carcinoma;thyroid_cancer']	known in: colorectal_cancer;pancreatic_cancer;ovarian_cancer;non-small_cell_lung_carcinoma;thyroid_cancer	KRAS	Missense	WGS
complete	SNV/InDel	KRAS (KRAS oncogenic mutation)	528	CANCER	Gemcitabine;MEK inhibitor (Chemotherapy;MEK inhibitor)	Pancreatic Adenocarcinoma	ICGC_0055	Responsive	Early trials			KRAS MUT (G12R)	PMID:23583440	ICGC-ABMJ-20101130-05-TD	PA	1	['known in: colorectal_cancer;pancreatic_cancer;ovarian_cancer;non-small_cell_lung_carcinoma;thyroid_cancer']	known in: colorectal_cancer;pancreatic_cancer;ovarian_cancer;non-small_cell_lung_carcinoma;thyroid_cancer	KRAS	Missense	WGS
complete	SNV/InDel	KRAS (KRAS oncogenic mutation)	529	CANCER	Panitumumab (EGFR mAb inhibitor)	Pancreatic Adenocarcinoma	ICGC_0055	Resistant	NCCN guidelines			KRAS MUT (G12R)	NCCN guidelines	ICGC-ABMJ-20101130-05-TD	COREAD	1	['known in: colorectal_cancer;pancreatic_cancer;ovarian_cancer;non-small_cell_lung_carcinoma;thyroid_cancer']	known in: colorectal_cancer;pancreatic_cancer;ovarian_cancer;non-small_cell_lung_carcinoma;thyroid_cancer	KRAS	Missense	WGS
complete	SNV/InDel	KRAS (KRAS oncogenic mutation)	530	CANCER	(PI3K pathway inhibitor)	Pancreatic Adenocarcinoma	ICGC_0055	Resistant	Pre-clinical			KRAS MUT (G12R)	PMID:22662154	ICGC-ABMJ-20101130-05-TD	ED	1	['known in: colorectal_cancer;pancreatic_cancer;ovarian_cancer;non-small_cell_lung_carcinoma;thyroid_cancer']	known in: colorectal_cancer;pancreatic_cancer;ovarian_cancer;non-small_cell_lung_carcinoma;thyroid_cancer	KRAS	Missense	WGS
complete	SNV/InDel	KRAS (KRAS oncogenic mutation)	531	CANCER	(CDK4/6 inhibitor;MEK inhibitor)	Pancreatic Adenocarcinoma	ICGC_0055	Responsive	Pre-clinical			KRAS MUT (G12R)	PMID:27167191	ICGC-ABMJ-20101130-05-TD	CESC	1	['known in: colorectal_cancer;pancreatic_cancer;ovarian_cancer;non-small_cell_lung_carcinoma;thyroid_cancer']	known in: colorectal_cancer;pancreatic_cancer;ovarian_cancer;non-small_cell_lung_carcinoma;thyroid_cancer	KRAS	Missense	WGS
complete	SNV/InDel	TP53 (TP53 oncogenic mutation)	617	CANCER	Decitabine (Chemotherapy)	Pancreatic Adenocarcinoma	ICGC_0055	Responsive	Early trials			TP53 MUT (S149Ifs*32)	PMID:27959731	ICGC-ABMJ-20101130-05-TD	AML, MDPS	1	['predicted driver: tier 1']	predicted driver: tier 1	TP53	Frameshift	WGS
complete	SNV/InDel	TP53 (TP53 oncogenic mutation)	618	CANCER	Abemaciclib (CDK4/6 inhibitor)	Pancreatic Adenocarcinoma	ICGC_0055	Resistant	Early trials			TP53 MUT (S149Ifs*32)	PMID:27217383	ICGC-ABMJ-20101130-05-TD	BRCA	1	['predicted driver: tier 1']	predicted driver: tier 1	TP53	Frameshift	WGS
complete	SNV/InDel	TP53 (TP53 oncogenic mutation)	620	CANCER	Cisplatin (Chemotherapy)	Pancreatic Adenocarcinoma	ICGC_0055	Resistant	Early trials			TP53 MUT (S149Ifs*32)	PMID:27646943	ICGC-ABMJ-20101130-05-TD	FGCT, MGCT	1	['predicted driver: tier 1']	predicted driver: tier 1	TP53	Frameshift	WGS
complete	SNV/InDel	TP53 (TP53 oncogenic mutation)	621	CANCER	AZD6738 (ATR inhibitor)	Pancreatic Adenocarcinoma	ICGC_0055	Responsive	Early trials			TP53 MUT (S149Ifs*32)	https://ash.confex.com/ash/2014/webprogram/Paper71027.html;NCT01955668	ICGC-ABMJ-20101130-05-TD	BCL	1	['predicted driver: tier 1']	predicted driver: tier 1	TP53	Frameshift	WGS
complete	SNV/InDel	TP53 (TP53 oncogenic mutation)	622	CANCER	Gemcitabine (Chemotherapy)	Pancreatic Adenocarcinoma	ICGC_0055	Responsive	Pre-clinical			TP53 MUT (S149Ifs*32)	PMID:27397505	ICGC-ABMJ-20101130-05-TD	BLCA	1	['predicted driver: tier 1']	predicted driver: tier 1	TP53	Frameshift	WGS
complete	SNV/InDel	TP53 (TP53 oncogenic mutation)	623	CANCER	Mitomycin C (Chemotherapy)	Pancreatic Adenocarcinoma	ICGC_0055	Responsive	Pre-clinical			TP53 MUT (S149Ifs*32)	PMID:27397505	ICGC-ABMJ-20101130-05-TD	BLCA	1	['predicted driver: tier 1']	predicted driver: tier 1	TP53	Frameshift	WGS
complete	SNV/InDel	TP53 (TP53 oncogenic mutation)	624	CANCER	(WEE1 inhibitor)	Pancreatic Adenocarcinoma	ICGC_0055	Responsive	Pre-clinical			TP53 MUT (S149Ifs*32)	PMID:25125259	ICGC-ABMJ-20101130-05-TD	HNC	1	['predicted driver: tier 1']	predicted driver: tier 1	TP53	Frameshift	WGS
complete	SNV/InDel	TP53 (TP53 oncogenic mutation)	625	CANCER	(MDM2 inhibitor)	Pancreatic Adenocarcinoma	ICGC_0055	Resistant	Early trials			TP53 MUT (S149Ifs*32)	PMID:23084521;ASCO 2015 (abstr 10564)	ICGC-ABMJ-20101130-05-TD	LIP	1	['predicted driver: tier 1']	predicted driver: tier 1	TP53	Frameshift	WGS
complete	SNV/InDel	TP53 (TP53 oncogenic mutation)	626	CANCER	Doxorubicin (Anthracycline antitumor antibiotic)	Pancreatic Adenocarcinoma	ICGC_0055	Responsive	Pre-clinical			TP53 MUT (S149Ifs*32)	PMID:27397505	ICGC-ABMJ-20101130-05-TD	BLCA	1	['predicted driver: tier 1']	predicted driver: tier 1	TP53	Frameshift	WGS
complete	SNV/InDel	TP53 (TP53 oncogenic mutation)	627	CANCER	Pramlintide (Amylin analogue)	Pancreatic Adenocarcinoma	ICGC_0055	Responsive	Pre-clinical			TP53 MUT (S149Ifs*32)	PMID:25409149	ICGC-ABMJ-20101130-05-TD	THYM	1	['predicted driver: tier 1']	predicted driver: tier 1	TP53	Frameshift	WGS
complete	SNV/InDel	TP53 (TP53 oncogenic mutation)	628	CANCER	(WEE1 inhibitor)	Pancreatic Adenocarcinoma	ICGC_0055	Responsive	Early trials			TP53 MUT (S149Ifs*32)	PMID:27998224	ICGC-ABMJ-20101130-05-TD	OV	1	['predicted driver: tier 1']	predicted driver: tier 1	TP53	Frameshift	WGS
complete	SNV/InDel	CDKN2A (CDKN2A oncogenic mutation)	721	CANCER	Ilorasertib (AURKA-VEGF inhibitor)	Pancreatic Adenocarcinoma	ICGC_0055	Responsive	Early trials			CDKN2A MUT (R80*)	NCT02478320	ICGC-ABMJ-20101130-05-TD	CANCER	1	['known in: melanoma']	known in: melanoma	CDKN2A	Nonsense	WGS
complete	SNV/InDel	CDKN2A (CDKN2A oncogenic mutation)	722	CANCER	(CDK4/6 inhibitor)	Pancreatic Adenocarcinoma	ICGC_0055	Responsive	Pre-clinical			CDKN2A MUT (R80*)	PMID:22471707;PMID:22586120;PMID:22711607	ICGC-ABMJ-20101130-05-TD	CANCER, G	1	['known in: melanoma']	known in: melanoma	CDKN2A	Nonsense	WGS
complete	SNV/InDel	CDKN2A (CDKN2A oncogenic mutation)	723	CANCER	(CDK4/6 inhibitor)	Pancreatic Adenocarcinoma	ICGC_0055	Responsive	Case report			CDKN2A MUT (R80*)	ASCO 2013 (abstr 2500)	ICGC-ABMJ-20101130-05-TD	CM	1	['known in: melanoma']	known in: melanoma	CDKN2A	Nonsense	WGS
complete	SNV/InDel	CDKN2A (CDKN2A oncogenic mutation)	724	CANCER	(PD1 inhibitor)	Pancreatic Adenocarcinoma	ICGC_0055	Resistant	Early trials			CDKN2A MUT (R80*)	PMID:29033130	ICGC-ABMJ-20101130-05-TD	CM	1	['known in: melanoma']	known in: melanoma	CDKN2A	Nonsense	WGS
complete	SNV/InDel	KRAS (.13.,.61.,.146.,.12.,.59.,.117.)	491	CANCER	Panitumumab (EGFR mAb inhibitor)	Pancreatic Adenocarcinoma	ICGC_0131	Resistant	FDA guidelines			KRAS MUT (G12D)	FDA guidelines	ICGC-ABMJ-20111203-38-TD	COREAD	1	['known in: tumor_of_exocrine_pancreas;colorectal_cancer;pancreatic_cancer;ovarian_cancer;pancreatic_carcinoma;lung_cancer;acute_myeloid_leukemia;non-small_cell_lung_carcinoma;thyroid_cancer']	known in: tumor_of_exocrine_pancreas;colorectal_cancer;pancreatic_cancer;ovarian_cancer;pancreatic_carcinoma;lung_cancer;acute_myeloid_leukemia;non-small_cell_lung_carcinoma;thyroid_cancer	KRAS	Missense	WGS
complete	SNV/InDel	KRAS (.13.,.12.)	492	CANCER	Cetuximab (EGFR mAb inhibitor)	Pancreatic Adenocarcinoma	ICGC_0131	Resistant	FDA guidelines			KRAS MUT (G12D)	FDA guidelines	ICGC-ABMJ-20111203-38-TD	COREAD	1	['known in: tumor_of_exocrine_pancreas;colorectal_cancer;pancreatic_cancer;ovarian_cancer;pancreatic_carcinoma;lung_cancer;acute_myeloid_leukemia;non-small_cell_lung_carcinoma;thyroid_cancer']	known in: tumor_of_exocrine_pancreas;colorectal_cancer;pancreatic_cancer;ovarian_cancer;pancreatic_carcinoma;lung_cancer;acute_myeloid_leukemia;non-small_cell_lung_carcinoma;thyroid_cancer	KRAS	Missense	WGS
complete	SNV/InDel	KRAS (KRAS:G12.)	494	CANCER	(MEK inhibitor)	Pancreatic Adenocarcinoma	ICGC_0131	Responsive	Pre-clinical			KRAS MUT (G12D)	PMID:18701506	ICGC-ABMJ-20111203-38-TD	ALL	1	['known in: tumor_of_exocrine_pancreas;colorectal_cancer;pancreatic_cancer;ovarian_cancer;pancreatic_carcinoma;lung_cancer;acute_myeloid_leukemia;non-small_cell_lung_carcinoma;thyroid_cancer']	known in: tumor_of_exocrine_pancreas;colorectal_cancer;pancreatic_cancer;ovarian_cancer;pancreatic_carcinoma;lung_cancer;acute_myeloid_leukemia;non-small_cell_lung_carcinoma;thyroid_cancer	KRAS	Missense	WGS
complete	SNV/InDel	KRAS (KRAS:G12.)	495	CANCER	Imatinib (BCR-ABL inhibitor & KIT inhibitor)	Pancreatic Adenocarcinoma	ICGC_0131	Resistant	Case report			KRAS MUT (G12D)	PMID:24687822	ICGC-ABMJ-20111203-38-TD	GIST	1	['known in: tumor_of_exocrine_pancreas;colorectal_cancer;pancreatic_cancer;ovarian_cancer;pancreatic_carcinoma;lung_cancer;acute_myeloid_leukemia;non-small_cell_lung_carcinoma;thyroid_cancer']	known in: tumor_of_exocrine_pancreas;colorectal_cancer;pancreatic_cancer;ovarian_cancer;pancreatic_carcinoma;lung_cancer;acute_myeloid_leukemia;non-small_cell_lung_carcinoma;thyroid_cancer	KRAS	Missense	WGS
complete	SNV/InDel	KRAS (KRAS oncogenic mutation)	496	CANCER	(MEK inhibitor)	Pancreatic Adenocarcinoma	ICGC_0131	Responsive	Pre-clinical			KRAS MUT (G12D)	PMID:22169769;PMID:22507781;PMID:19018267	ICGC-ABMJ-20111203-38-TD	OV, CER, AML	1	['known in: tumor_of_exocrine_pancreas;colorectal_cancer;pancreatic_cancer;ovarian_cancer;pancreatic_carcinoma;lung_cancer;acute_myeloid_leukemia;non-small_cell_lung_carcinoma;thyroid_cancer']	known in: tumor_of_exocrine_pancreas;colorectal_cancer;pancreatic_cancer;ovarian_cancer;pancreatic_carcinoma;lung_cancer;acute_myeloid_leukemia;non-small_cell_lung_carcinoma;thyroid_cancer	KRAS	Missense	WGS
complete	SNV/InDel	KRAS (KRAS oncogenic mutation)	497	CANCER	Abemaciclib (CDK4/6 inhibitor)	Pancreatic Adenocarcinoma	ICGC_0131	Responsive	Early trials	618	Resistant	KRAS MUT (G12D)	PMID:27217383	ICGC-ABMJ-20111203-38-TD	L	1	['known in: tumor_of_exocrine_pancreas;colorectal_cancer;pancreatic_cancer;ovarian_cancer;pancreatic_carcinoma;lung_cancer;acute_myeloid_leukemia;non-small_cell_lung_carcinoma;thyroid_cancer']	known in: tumor_of_exocrine_pancreas;colorectal_cancer;pancreatic_cancer;ovarian_cancer;pancreatic_carcinoma;lung_cancer;acute_myeloid_leukemia;non-small_cell_lung_carcinoma;thyroid_cancer	KRAS	Missense	WGS
complete	SNV/InDel	KRAS (KRAS oncogenic mutation)	498	CANCER	(MEK inhibitor;PI3K pathway inhibitor)	Pancreatic Adenocarcinoma	ICGC_0131	Responsive	Pre-clinical			KRAS MUT (G12D)	PMID:22392911	ICGC-ABMJ-20111203-38-TD	COREAD	1	['known in: tumor_of_exocrine_pancreas;colorectal_cancer;pancreatic_cancer;ovarian_cancer;pancreatic_carcinoma;lung_cancer;acute_myeloid_leukemia;non-small_cell_lung_carcinoma;thyroid_cancer']	known in: tumor_of_exocrine_pancreas;colorectal_cancer;pancreatic_cancer;ovarian_cancer;pancreatic_carcinoma;lung_cancer;acute_myeloid_leukemia;non-small_cell_lung_carcinoma;thyroid_cancer	KRAS	Missense	WGS
complete	SNV/InDel	KRAS (KRAS oncogenic mutation)	499	CANCER	Cetuximab (EGFR mAb inhibitor)	Pancreatic Adenocarcinoma	ICGC_0131	Resistant	NCCN guidelines			KRAS MUT (G12D)	NCCN guidelines	ICGC-ABMJ-20111203-38-TD	COREAD	1	['known in: tumor_of_exocrine_pancreas;colorectal_cancer;pancreatic_cancer;ovarian_cancer;pancreatic_carcinoma;lung_cancer;acute_myeloid_leukemia;non-small_cell_lung_carcinoma;thyroid_cancer']	known in: tumor_of_exocrine_pancreas;colorectal_cancer;pancreatic_cancer;ovarian_cancer;pancreatic_carcinoma;lung_cancer;acute_myeloid_leukemia;non-small_cell_lung_carcinoma;thyroid_cancer	KRAS	Missense	WGS
complete	SNV/InDel	KRAS (KRAS oncogenic mutation)	500	CANCER	Sorafenib;MEK inhibitor (Pan-TK inhibitor;MEK inhibitor)	Pancreatic Adenocarcinoma	ICGC_0131	Responsive	Early trials			KRAS MUT (G12D)	PMID:25294897	ICGC-ABMJ-20111203-38-TD	HC	1	['known in: tumor_of_exocrine_pancreas;colorectal_cancer;pancreatic_cancer;ovarian_cancer;pancreatic_carcinoma;lung_cancer;acute_myeloid_leukemia;non-small_cell_lung_carcinoma;thyroid_cancer']	known in: tumor_of_exocrine_pancreas;colorectal_cancer;pancreatic_cancer;ovarian_cancer;pancreatic_carcinoma;lung_cancer;acute_myeloid_leukemia;non-small_cell_lung_carcinoma;thyroid_cancer	KRAS	Missense	WGS
complete	SNV/InDel	KRAS (KRAS oncogenic mutation)	501	CANCER	(EGFR inhibitor)	Pancreatic Adenocarcinoma	ICGC_0131	Resistant	NCCN guidelines			KRAS MUT (G12D)	NCCN guidelines	ICGC-ABMJ-20111203-38-TD	L	1	['known in: tumor_of_exocrine_pancreas;colorectal_cancer;pancreatic_cancer;ovarian_cancer;pancreatic_carcinoma;lung_cancer;acute_myeloid_leukemia;non-small_cell_lung_carcinoma;thyroid_cancer']	known in: tumor_of_exocrine_pancreas;colorectal_cancer;pancreatic_cancer;ovarian_cancer;pancreatic_carcinoma;lung_cancer;acute_myeloid_leukemia;non-small_cell_lung_carcinoma;thyroid_cancer	KRAS	Missense	WGS
complete	SNV/InDel	KRAS (KRAS oncogenic mutation)	502	CANCER	(CDK4 inhibitor)	Pancreatic Adenocarcinoma	ICGC_0131	Responsive	Pre-clinical			KRAS MUT (G12D)	PMID:20609353	ICGC-ABMJ-20111203-38-TD	L	1	['known in: tumor_of_exocrine_pancreas;colorectal_cancer;pancreatic_cancer;ovarian_cancer;pancreatic_carcinoma;lung_cancer;acute_myeloid_leukemia;non-small_cell_lung_carcinoma;thyroid_cancer']	known in: tumor_of_exocrine_pancreas;colorectal_cancer;pancreatic_cancer;ovarian_cancer;pancreatic_carcinoma;lung_cancer;acute_myeloid_leukemia;non-small_cell_lung_carcinoma;thyroid_cancer	KRAS	Missense	WGS
complete	SNV/InDel	KRAS (KRAS oncogenic mutation)	503	CANCER	Selumetinib (MEK inhibitor)	Pancreatic Adenocarcinoma	ICGC_0131	Responsive	Early trials			KRAS MUT (G12D)	NCT00890825	ICGC-ABMJ-20111203-38-TD	NSCLC	1	['known in: tumor_of_exocrine_pancreas;colorectal_cancer;pancreatic_cancer;ovarian_cancer;pancreatic_carcinoma;lung_cancer;acute_myeloid_leukemia;non-small_cell_lung_carcinoma;thyroid_cancer']	known in: tumor_of_exocrine_pancreas;colorectal_cancer;pancreatic_cancer;ovarian_cancer;pancreatic_carcinoma;lung_cancer;acute_myeloid_leukemia;non-small_cell_lung_carcinoma;thyroid_cancer	KRAS	Missense	WGS
complete	SNV/InDel	KRAS (KRAS oncogenic mutation)	504	CANCER	(BET inhibitor)	Pancreatic Adenocarcinoma	ICGC_0131	Responsive	Pre-clinical			KRAS MUT (G12D)	PMID:24045185;PMID:23129625	ICGC-ABMJ-20111203-38-TD	L	1	['known in: tumor_of_exocrine_pancreas;colorectal_cancer;pancreatic_cancer;ovarian_cancer;pancreatic_carcinoma;lung_cancer;acute_myeloid_leukemia;non-small_cell_lung_carcinoma;thyroid_cancer']	known in: tumor_of_exocrine_pancreas;colorectal_cancer;pancreatic_cancer;ovarian_cancer;pancreatic_carcinoma;lung_cancer;acute_myeloid_leukemia;non-small_cell_lung_carcinoma;thyroid_cancer	KRAS	Missense	WGS
complete	SNV/InDel	KRAS (KRAS oncogenic mutation)	505	CANCER	Decitabine;BCL2 inhibitor (Chemotherapy;BCL2 inhibitor)	Pancreatic Adenocarcinoma	ICGC_0131	Responsive	Pre-clinical			KRAS MUT (G12D)	PMID:25968887	ICGC-ABMJ-20111203-38-TD	OV	1	['known in: tumor_of_exocrine_pancreas;colorectal_cancer;pancreatic_cancer;ovarian_cancer;pancreatic_carcinoma;lung_cancer;acute_myeloid_leukemia;non-small_cell_lung_carcinoma;thyroid_cancer']	known in: tumor_of_exocrine_pancreas;colorectal_cancer;pancreatic_cancer;ovarian_cancer;pancreatic_carcinoma;lung_cancer;acute_myeloid_leukemia;non-small_cell_lung_carcinoma;thyroid_cancer	KRAS	Missense	WGS
complete	SNV/InDel	KRAS (KRAS oncogenic mutation)	506	CANCER	(FAK inhibitor)	Pancreatic Adenocarcinoma	ICGC_0131	Responsive	Pre-clinical			KRAS MUT (G12D)	PMID:23358651	ICGC-ABMJ-20111203-38-TD	L	1	['known in: tumor_of_exocrine_pancreas;colorectal_cancer;pancreatic_cancer;ovarian_cancer;pancreatic_carcinoma;lung_cancer;acute_myeloid_leukemia;non-small_cell_lung_carcinoma;thyroid_cancer']	known in: tumor_of_exocrine_pancreas;colorectal_cancer;pancreatic_cancer;ovarian_cancer;pancreatic_carcinoma;lung_cancer;acute_myeloid_leukemia;non-small_cell_lung_carcinoma;thyroid_cancer	KRAS	Missense	WGS
complete	SNV/InDel	KRAS (KRAS oncogenic mutation)	507	CANCER	(EGFR inhibitor)	Pancreatic Adenocarcinoma	ICGC_0131	Resistant	Pre-clinical			KRAS MUT (G12D)	PMID:19238210	ICGC-ABMJ-20111203-38-TD	NSCLC	1	['known in: tumor_of_exocrine_pancreas;colorectal_cancer;pancreatic_cancer;ovarian_cancer;pancreatic_carcinoma;lung_cancer;acute_myeloid_leukemia;non-small_cell_lung_carcinoma;thyroid_cancer']	known in: tumor_of_exocrine_pancreas;colorectal_cancer;pancreatic_cancer;ovarian_cancer;pancreatic_carcinoma;lung_cancer;acute_myeloid_leukemia;non-small_cell_lung_carcinoma;thyroid_cancer	KRAS	Missense	WGS
complete	SNV/InDel	KRAS (KRAS oncogenic mutation)	508	CANCER	(EZH2 inhibitor)	Pancreatic Adenocarcinoma	ICGC_0131	Resistant	Pre-clinical			KRAS MUT (G12D)	PMID:26552009	ICGC-ABMJ-20111203-38-TD	CANCER	1	['known in: tumor_of_exocrine_pancreas;colorectal_cancer;pancreatic_cancer;ovarian_cancer;pancreatic_carcinoma;lung_cancer;acute_myeloid_leukemia;non-small_cell_lung_carcinoma;thyroid_cancer']	known in: tumor_of_exocrine_pancreas;colorectal_cancer;pancreatic_cancer;ovarian_cancer;pancreatic_carcinoma;lung_cancer;acute_myeloid_leukemia;non-small_cell_lung_carcinoma;thyroid_cancer	KRAS	Missense	WGS
complete	SNV/InDel	KRAS (KRAS oncogenic mutation)	509	CANCER	(MEK inhibitor)	Pancreatic Adenocarcinoma	ICGC_0131	Responsive	Early trials			KRAS MUT (G12D)	PMID:23391555;PMID:23200175;PMID:24947927;PMID:25667274;PMID:25722381	ICGC-ABMJ-20111203-38-TD	BT, L	1	['known in: tumor_of_exocrine_pancreas;colorectal_cancer;pancreatic_cancer;ovarian_cancer;pancreatic_carcinoma;lung_cancer;acute_myeloid_leukemia;non-small_cell_lung_carcinoma;thyroid_cancer']	known in: tumor_of_exocrine_pancreas;colorectal_cancer;pancreatic_cancer;ovarian_cancer;pancreatic_carcinoma;lung_cancer;acute_myeloid_leukemia;non-small_cell_lung_carcinoma;thyroid_cancer	KRAS	Missense	WGS
complete	SNV/InDel	KRAS (KRAS oncogenic mutation)	510	CANCER	(MEK inhibitor;IGF1R inhibitor)	Pancreatic Adenocarcinoma	ICGC_0131	Responsive	Pre-clinical			KRAS MUT (G12D)	PMID:24045180	ICGC-ABMJ-20111203-38-TD	COREAD	1	['known in: tumor_of_exocrine_pancreas;colorectal_cancer;pancreatic_cancer;ovarian_cancer;pancreatic_carcinoma;lung_cancer;acute_myeloid_leukemia;non-small_cell_lung_carcinoma;thyroid_cancer']	known in: tumor_of_exocrine_pancreas;colorectal_cancer;pancreatic_cancer;ovarian_cancer;pancreatic_carcinoma;lung_cancer;acute_myeloid_leukemia;non-small_cell_lung_carcinoma;thyroid_cancer	KRAS	Missense	WGS
complete	SNV/InDel	KRAS (KRAS oncogenic mutation)	511	CANCER	(MTOR inhibitor;BH3 mimetics)	Pancreatic Adenocarcinoma	ICGC_0131	Responsive	Pre-clinical			KRAS MUT (G12D)	PMID:24163374	ICGC-ABMJ-20111203-38-TD	COREAD	1	['known in: tumor_of_exocrine_pancreas;colorectal_cancer;pancreatic_cancer;ovarian_cancer;pancreatic_carcinoma;lung_cancer;acute_myeloid_leukemia;non-small_cell_lung_carcinoma;thyroid_cancer']	known in: tumor_of_exocrine_pancreas;colorectal_cancer;pancreatic_cancer;ovarian_cancer;pancreatic_carcinoma;lung_cancer;acute_myeloid_leukemia;non-small_cell_lung_carcinoma;thyroid_cancer	KRAS	Missense	WGS
complete	SNV/InDel	KRAS (KRAS oncogenic mutation)	513	CANCER	(pan-RAF inhibitor)	Pancreatic Adenocarcinoma	ICGC_0131	Responsive	Case report			KRAS MUT (G12D)	AACR 2017 (abstr CT002);AACR 2016 (abstr CT005)	ICGC-ABMJ-20111203-38-TD	ED	1	['known in: tumor_of_exocrine_pancreas;colorectal_cancer;pancreatic_cancer;ovarian_cancer;pancreatic_carcinoma;lung_cancer;acute_myeloid_leukemia;non-small_cell_lung_carcinoma;thyroid_cancer']	known in: tumor_of_exocrine_pancreas;colorectal_cancer;pancreatic_cancer;ovarian_cancer;pancreatic_carcinoma;lung_cancer;acute_myeloid_leukemia;non-small_cell_lung_carcinoma;thyroid_cancer	KRAS	Missense	WGS
complete	SNV/InDel	KRAS (KRAS oncogenic mutation)	514	CANCER	(EGFR mAb inhibitor)	Pancreatic Adenocarcinoma	ICGC_0131	Resistant	Pre-clinical			KRAS MUT (G12D)	PMID:22614881;PMID:22290393	ICGC-ABMJ-20111203-38-TD	ST	1	['known in: tumor_of_exocrine_pancreas;colorectal_cancer;pancreatic_cancer;ovarian_cancer;pancreatic_carcinoma;lung_cancer;acute_myeloid_leukemia;non-small_cell_lung_carcinoma;thyroid_cancer']	known in: tumor_of_exocrine_pancreas;colorectal_cancer;pancreatic_cancer;ovarian_cancer;pancreatic_carcinoma;lung_cancer;acute_myeloid_leukemia;non-small_cell_lung_carcinoma;thyroid_cancer	KRAS	Missense	WGS
complete	SNV/InDel	KRAS (KRAS oncogenic mutation)	517	CANCER	Selumetinib (MEK inhibitor)	Pancreatic Adenocarcinoma	ICGC_0131	No Responsive	Early trials			KRAS MUT (G12D)	PMID:26802155	ICGC-ABMJ-20111203-38-TD	L	1	['known in: tumor_of_exocrine_pancreas;colorectal_cancer;pancreatic_cancer;ovarian_cancer;pancreatic_carcinoma;lung_cancer;acute_myeloid_leukemia;non-small_cell_lung_carcinoma;thyroid_cancer']	known in: tumor_of_exocrine_pancreas;colorectal_cancer;pancreatic_cancer;ovarian_cancer;pancreatic_carcinoma;lung_cancer;acute_myeloid_leukemia;non-small_cell_lung_carcinoma;thyroid_cancer	KRAS	Missense	WGS
complete	SNV/InDel	KRAS (KRAS oncogenic mutation)	518	CANCER	(CDK4/6 inhibitor;MEK inhibitor)	Pancreatic Adenocarcinoma	ICGC_0131	Responsive	Early trials			KRAS MUT (G12D)	AACR 2017 (CT046)	ICGC-ABMJ-20111203-38-TD	L	1	['known in: tumor_of_exocrine_pancreas;colorectal_cancer;pancreatic_cancer;ovarian_cancer;pancreatic_carcinoma;lung_cancer;acute_myeloid_leukemia;non-small_cell_lung_carcinoma;thyroid_cancer']	known in: tumor_of_exocrine_pancreas;colorectal_cancer;pancreatic_cancer;ovarian_cancer;pancreatic_carcinoma;lung_cancer;acute_myeloid_leukemia;non-small_cell_lung_carcinoma;thyroid_cancer	KRAS	Missense	WGS
complete	SNV/InDel	KRAS (KRAS oncogenic mutation)	519	CANCER	Trametinib;Ponatinib (MEK inhibitor;BCR-ABL inhibitor & Pan-TK inhibitor)	Pancreatic Adenocarcinoma	ICGC_0131	Responsive	Pre-clinical			KRAS MUT (G12D)	PMID:27338794	ICGC-ABMJ-20111203-38-TD	LUAD	1	['known in: tumor_of_exocrine_pancreas;colorectal_cancer;pancreatic_cancer;ovarian_cancer;pancreatic_carcinoma;lung_cancer;acute_myeloid_leukemia;non-small_cell_lung_carcinoma;thyroid_cancer']	known in: tumor_of_exocrine_pancreas;colorectal_cancer;pancreatic_cancer;ovarian_cancer;pancreatic_carcinoma;lung_cancer;acute_myeloid_leukemia;non-small_cell_lung_carcinoma;thyroid_cancer	KRAS	Missense	WGS
complete	SNV/InDel	KRAS (KRAS oncogenic mutation)	520	CANCER	Trastuzumab;Lapatinib (ERBB2 mAb inhibitor;ERBB2 inhibitor)	Pancreatic Adenocarcinoma	ICGC_0131	Resistant	Late trials			KRAS MUT (G12D)	ASCO 2015 (abstr 3508);EBCC10;NCT01104571	ICGC-ABMJ-20111203-38-TD	COREAD	1	['known in: tumor_of_exocrine_pancreas;colorectal_cancer;pancreatic_cancer;ovarian_cancer;pancreatic_carcinoma;lung_cancer;acute_myeloid_leukemia;non-small_cell_lung_carcinoma;thyroid_cancer']	known in: tumor_of_exocrine_pancreas;colorectal_cancer;pancreatic_cancer;ovarian_cancer;pancreatic_carcinoma;lung_cancer;acute_myeloid_leukemia;non-small_cell_lung_carcinoma;thyroid_cancer	KRAS	Missense	WGS
complete	SNV/InDel	KRAS (KRAS oncogenic mutation)	521	CANCER	(pan-RAF inhibitor)	Pancreatic Adenocarcinoma	ICGC_0131	Responsive	Early trials			KRAS MUT (G12D)	AACR 2017 (abstr CT002)	ICGC-ABMJ-20111203-38-TD	L	1	['known in: tumor_of_exocrine_pancreas;colorectal_cancer;pancreatic_cancer;ovarian_cancer;pancreatic_carcinoma;lung_cancer;acute_myeloid_leukemia;non-small_cell_lung_carcinoma;thyroid_cancer']	known in: tumor_of_exocrine_pancreas;colorectal_cancer;pancreatic_cancer;ovarian_cancer;pancreatic_carcinoma;lung_cancer;acute_myeloid_leukemia;non-small_cell_lung_carcinoma;thyroid_cancer	KRAS	Missense	WGS
complete	SNV/InDel	KRAS (KRAS oncogenic mutation)	522	CANCER	(JAK/TBK1/IKKε inhibitor)	Pancreatic Adenocarcinoma	ICGC_0131	Responsive	Pre-clinical			KRAS MUT (G12D)	PMID:24444711	ICGC-ABMJ-20111203-38-TD	L	1	['known in: tumor_of_exocrine_pancreas;colorectal_cancer;pancreatic_cancer;ovarian_cancer;pancreatic_carcinoma;lung_cancer;acute_myeloid_leukemia;non-small_cell_lung_carcinoma;thyroid_cancer']	known in: tumor_of_exocrine_pancreas;colorectal_cancer;pancreatic_cancer;ovarian_cancer;pancreatic_carcinoma;lung_cancer;acute_myeloid_leukemia;non-small_cell_lung_carcinoma;thyroid_cancer	KRAS	Missense	WGS
complete	SNV/InDel	KRAS (KRAS oncogenic mutation)	523	CANCER	(FAS inhibitor)	Pancreatic Adenocarcinoma	ICGC_0131	Responsive	Case report			KRAS MUT (G12D)	AACR 2016 abstr LB214	ICGC-ABMJ-20111203-38-TD	L	1	['known in: tumor_of_exocrine_pancreas;colorectal_cancer;pancreatic_cancer;ovarian_cancer;pancreatic_carcinoma;lung_cancer;acute_myeloid_leukemia;non-small_cell_lung_carcinoma;thyroid_cancer']	known in: tumor_of_exocrine_pancreas;colorectal_cancer;pancreatic_cancer;ovarian_cancer;pancreatic_carcinoma;lung_cancer;acute_myeloid_leukemia;non-small_cell_lung_carcinoma;thyroid_cancer	KRAS	Missense	WGS
complete	SNV/InDel	KRAS (KRAS oncogenic mutation)	524	CANCER	(HSP90 inhibitor)	Pancreatic Adenocarcinoma	ICGC_0131	Responsive	Pre-clinical			KRAS MUT (G12D)	PMID:21907929;PMID:23012248	ICGC-ABMJ-20111203-38-TD	L	1	['known in: tumor_of_exocrine_pancreas;colorectal_cancer;pancreatic_cancer;ovarian_cancer;pancreatic_carcinoma;lung_cancer;acute_myeloid_leukemia;non-small_cell_lung_carcinoma;thyroid_cancer']	known in: tumor_of_exocrine_pancreas;colorectal_cancer;pancreatic_cancer;ovarian_cancer;pancreatic_carcinoma;lung_cancer;acute_myeloid_leukemia;non-small_cell_lung_carcinoma;thyroid_cancer	KRAS	Missense	WGS
complete	SNV/InDel	KRAS (KRAS oncogenic mutation)	525	CANCER	(ERK inhibitor)	Pancreatic Adenocarcinoma	ICGC_0131	Responsive	Pre-clinical			KRAS MUT (G12D)	PMID:23614898	ICGC-ABMJ-20111203-38-TD	COREAD	1	['known in: tumor_of_exocrine_pancreas;colorectal_cancer;pancreatic_cancer;ovarian_cancer;pancreatic_carcinoma;lung_cancer;acute_myeloid_leukemia;non-small_cell_lung_carcinoma;thyroid_cancer']	known in: tumor_of_exocrine_pancreas;colorectal_cancer;pancreatic_cancer;ovarian_cancer;pancreatic_carcinoma;lung_cancer;acute_myeloid_leukemia;non-small_cell_lung_carcinoma;thyroid_cancer	KRAS	Missense	WGS
complete	SNV/InDel	KRAS (KRAS oncogenic mutation)	526	CANCER	(PI3K pathway inhibitor;MEK inhibitor)	Pancreatic Adenocarcinoma	ICGC_0131	No Responsive	Early trials			KRAS MUT (G12D)	ASCO 2015 (abstr 4119)	ICGC-ABMJ-20111203-38-TD	PA	1	['known in: tumor_of_exocrine_pancreas;colorectal_cancer;pancreatic_cancer;ovarian_cancer;pancreatic_carcinoma;lung_cancer;acute_myeloid_leukemia;non-small_cell_lung_carcinoma;thyroid_cancer']	known in: tumor_of_exocrine_pancreas;colorectal_cancer;pancreatic_cancer;ovarian_cancer;pancreatic_carcinoma;lung_cancer;acute_myeloid_leukemia;non-small_cell_lung_carcinoma;thyroid_cancer	KRAS	Missense	WGS
complete	SNV/InDel	KRAS (KRAS oncogenic mutation)	527	CANCER	(MEK inhibitor;BCL-XL inhibitor)	Pancreatic Adenocarcinoma	ICGC_0131	Responsive	Pre-clinical			KRAS MUT (G12D)	PMID:23245996	ICGC-ABMJ-20111203-38-TD	COREAD	1	['known in: tumor_of_exocrine_pancreas;colorectal_cancer;pancreatic_cancer;ovarian_cancer;pancreatic_carcinoma;lung_cancer;acute_myeloid_leukemia;non-small_cell_lung_carcinoma;thyroid_cancer']	known in: tumor_of_exocrine_pancreas;colorectal_cancer;pancreatic_cancer;ovarian_cancer;pancreatic_carcinoma;lung_cancer;acute_myeloid_leukemia;non-small_cell_lung_carcinoma;thyroid_cancer	KRAS	Missense	WGS
complete	SNV/InDel	KRAS (KRAS oncogenic mutation)	528	CANCER	Gemcitabine;MEK inhibitor (Chemotherapy;MEK inhibitor)	Pancreatic Adenocarcinoma	ICGC_0131	Responsive	Early trials			KRAS MUT (G12D)	PMID:23583440	ICGC-ABMJ-20111203-38-TD	PA	1	['known in: tumor_of_exocrine_pancreas;colorectal_cancer;pancreatic_cancer;ovarian_cancer;pancreatic_carcinoma;lung_cancer;acute_myeloid_leukemia;non-small_cell_lung_carcinoma;thyroid_cancer']	known in: tumor_of_exocrine_pancreas;colorectal_cancer;pancreatic_cancer;ovarian_cancer;pancreatic_carcinoma;lung_cancer;acute_myeloid_leukemia;non-small_cell_lung_carcinoma;thyroid_cancer	KRAS	Missense	WGS
complete	SNV/InDel	KRAS (KRAS oncogenic mutation)	529	CANCER	Panitumumab (EGFR mAb inhibitor)	Pancreatic Adenocarcinoma	ICGC_0131	Resistant	NCCN guidelines			KRAS MUT (G12D)	NCCN guidelines	ICGC-ABMJ-20111203-38-TD	COREAD	1	['known in: tumor_of_exocrine_pancreas;colorectal_cancer;pancreatic_cancer;ovarian_cancer;pancreatic_carcinoma;lung_cancer;acute_myeloid_leukemia;non-small_cell_lung_carcinoma;thyroid_cancer']	known in: tumor_of_exocrine_pancreas;colorectal_cancer;pancreatic_cancer;ovarian_cancer;pancreatic_carcinoma;lung_cancer;acute_myeloid_leukemia;non-small_cell_lung_carcinoma;thyroid_cancer	KRAS	Missense	WGS
complete	SNV/InDel	KRAS (KRAS oncogenic mutation)	530	CANCER	(PI3K pathway inhibitor)	Pancreatic Adenocarcinoma	ICGC_0131	Resistant	Pre-clinical			KRAS MUT (G12D)	PMID:22662154	ICGC-ABMJ-20111203-38-TD	ED	1	['known in: tumor_of_exocrine_pancreas;colorectal_cancer;pancreatic_cancer;ovarian_cancer;pancreatic_carcinoma;lung_cancer;acute_myeloid_leukemia;non-small_cell_lung_carcinoma;thyroid_cancer']	known in: tumor_of_exocrine_pancreas;colorectal_cancer;pancreatic_cancer;ovarian_cancer;pancreatic_carcinoma;lung_cancer;acute_myeloid_leukemia;non-small_cell_lung_carcinoma;thyroid_cancer	KRAS	Missense	WGS
complete	SNV/InDel	KRAS (KRAS oncogenic mutation)	531	CANCER	(CDK4/6 inhibitor;MEK inhibitor)	Pancreatic Adenocarcinoma	ICGC_0131	Responsive	Pre-clinical			KRAS MUT (G12D)	PMID:27167191	ICGC-ABMJ-20111203-38-TD	CESC	1	['known in: tumor_of_exocrine_pancreas;colorectal_cancer;pancreatic_cancer;ovarian_cancer;pancreatic_carcinoma;lung_cancer;acute_myeloid_leukemia;non-small_cell_lung_carcinoma;thyroid_cancer']	known in: tumor_of_exocrine_pancreas;colorectal_cancer;pancreatic_cancer;ovarian_cancer;pancreatic_carcinoma;lung_cancer;acute_myeloid_leukemia;non-small_cell_lung_carcinoma;thyroid_cancer	KRAS	Missense	WGS
complete	SNV/InDel	TP53 (R248Q,R175H)	616	CANCER	(HSP90 inhibitor)	Pancreatic Adenocarcinoma	ICGC_0131	Responsive	Pre-clinical			TP53 MUT (R175H)	PMID:26009011	ICGC-ABMJ-20111203-38-TD	CANCER	1	['known in: cancer;breast_cancer;CANCER-PR']	known in: cancer;breast_cancer;CANCER-PR	TP53	Missense	WGS
complete	SNV/InDel	TP53 (TP53 oncogenic mutation)	617	CANCER	Decitabine (Chemotherapy)	Pancreatic Adenocarcinoma	ICGC_0131	Responsive	Early trials			TP53 MUT (R175H)	PMID:27959731	ICGC-ABMJ-20111203-38-TD	AML, MDPS	1	['known in: cancer;breast_cancer;CANCER-PR']	known in: cancer;breast_cancer;CANCER-PR	TP53	Missense	WGS
complete	SNV/InDel	TP53 (TP53 oncogenic mutation)	618	CANCER	Abemaciclib (CDK4/6 inhibitor)	Pancreatic Adenocarcinoma	ICGC_0131	Resistant	Early trials			TP53 MUT (R175H)	PMID:27217383	ICGC-ABMJ-20111203-38-TD	BRCA	1	['known in: cancer;breast_cancer;CANCER-PR']	known in: cancer;breast_cancer;CANCER-PR	TP53	Missense	WGS
complete	SNV/InDel	TP53 (TP53 oncogenic mutation)	620	CANCER	Cisplatin (Chemotherapy)	Pancreatic Adenocarcinoma	ICGC_0131	Resistant	Early trials			TP53 MUT (R175H)	PMID:27646943	ICGC-ABMJ-20111203-38-TD	FGCT, MGCT	1	['known in: cancer;breast_cancer;CANCER-PR']	known in: cancer;breast_cancer;CANCER-PR	TP53	Missense	WGS
complete	SNV/InDel	TP53 (TP53 oncogenic mutation)	621	CANCER	AZD6738 (ATR inhibitor)	Pancreatic Adenocarcinoma	ICGC_0131	Responsive	Early trials			TP53 MUT (R175H)	https://ash.confex.com/ash/2014/webprogram/Paper71027.html;NCT01955668	ICGC-ABMJ-20111203-38-TD	BCL	1	['known in: cancer;breast_cancer;CANCER-PR']	known in: cancer;breast_cancer;CANCER-PR	TP53	Missense	WGS
complete	SNV/InDel	TP53 (TP53 oncogenic mutation)	622	CANCER	Gemcitabine (Chemotherapy)	Pancreatic Adenocarcinoma	ICGC_0131	Responsive	Pre-clinical			TP53 MUT (R175H)	PMID:27397505	ICGC-ABMJ-20111203-38-TD	BLCA	1	['known in: cancer;breast_cancer;CANCER-PR']	known in: cancer;breast_cancer;CANCER-PR	TP53	Missense	WGS
complete	SNV/InDel	TP53 (TP53 oncogenic mutation)	623	CANCER	Mitomycin C (Chemotherapy)	Pancreatic Adenocarcinoma	ICGC_0131	Responsive	Pre-clinical			TP53 MUT (R175H)	PMID:27397505	ICGC-ABMJ-20111203-38-TD	BLCA	1	['known in: cancer;breast_cancer;CANCER-PR']	known in: cancer;breast_cancer;CANCER-PR	TP53	Missense	WGS
complete	SNV/InDel	TP53 (TP53 oncogenic mutation)	624	CANCER	(WEE1 inhibitor)	Pancreatic Adenocarcinoma	ICGC_0131	Responsive	Pre-clinical			TP53 MUT (R175H)	PMID:25125259	ICGC-ABMJ-20111203-38-TD	HNC	1	['known in: cancer;breast_cancer;CANCER-PR']	known in: cancer;breast_cancer;CANCER-PR	TP53	Missense	WGS
complete	SNV/InDel	TP53 (TP53 oncogenic mutation)	625	CANCER	(MDM2 inhibitor)	Pancreatic Adenocarcinoma	ICGC_0131	Resistant	Early trials			TP53 MUT (R175H)	PMID:23084521;ASCO 2015 (abstr 10564)	ICGC-ABMJ-20111203-38-TD	LIP	1	['known in: cancer;breast_cancer;CANCER-PR']	known in: cancer;breast_cancer;CANCER-PR	TP53	Missense	WGS
complete	SNV/InDel	TP53 (TP53 oncogenic mutation)	626	CANCER	Doxorubicin (Anthracycline antitumor antibiotic)	Pancreatic Adenocarcinoma	ICGC_0131	Responsive	Pre-clinical			TP53 MUT (R175H)	PMID:27397505	ICGC-ABMJ-20111203-38-TD	BLCA	1	['known in: cancer;breast_cancer;CANCER-PR']	known in: cancer;breast_cancer;CANCER-PR	TP53	Missense	WGS
complete	SNV/InDel	TP53 (TP53 oncogenic mutation)	627	CANCER	Pramlintide (Amylin analogue)	Pancreatic Adenocarcinoma	ICGC_0131	Responsive	Pre-clinical			TP53 MUT (R175H)	PMID:25409149	ICGC-ABMJ-20111203-38-TD	THYM	1	['known in: cancer;breast_cancer;CANCER-PR']	known in: cancer;breast_cancer;CANCER-PR	TP53	Missense	WGS
complete	SNV/InDel	TP53 (TP53 oncogenic mutation)	628	CANCER	(WEE1 inhibitor)	Pancreatic Adenocarcinoma	ICGC_0131	Responsive	Early trials			TP53 MUT (R175H)	PMID:27998224	ICGC-ABMJ-20111203-38-TD	OV	1	['known in: cancer;breast_cancer;CANCER-PR']	known in: cancer;breast_cancer;CANCER-PR	TP53	Missense	WGS
complete	SNV/InDel	CDKN2A (CDKN2A oncogenic mutation)	721	CANCER	Ilorasertib (AURKA-VEGF inhibitor)	Pancreatic Adenocarcinoma	ICGC_0131	Responsive	Early trials			CDKN2A MUT (R80*)	NCT02478320	ICGC-ABMJ-20111203-38-TD	CANCER	1	['known in: melanoma']	known in: melanoma	CDKN2A	Nonsense	WGS
complete	SNV/InDel	CDKN2A (CDKN2A oncogenic mutation)	722	CANCER	(CDK4/6 inhibitor)	Pancreatic Adenocarcinoma	ICGC_0131	Responsive	Pre-clinical			CDKN2A MUT (R80*)	PMID:22471707;PMID:22586120;PMID:22711607	ICGC-ABMJ-20111203-38-TD	CANCER, G	1	['known in: melanoma']	known in: melanoma	CDKN2A	Nonsense	WGS
complete	SNV/InDel	CDKN2A (CDKN2A oncogenic mutation)	723	CANCER	(CDK4/6 inhibitor)	Pancreatic Adenocarcinoma	ICGC_0131	Responsive	Case report			CDKN2A MUT (R80*)	ASCO 2013 (abstr 2500)	ICGC-ABMJ-20111203-38-TD	CM	1	['known in: melanoma']	known in: melanoma	CDKN2A	Nonsense	WGS
complete	SNV/InDel	CDKN2A (CDKN2A oncogenic mutation)	724	CANCER	(PD1 inhibitor)	Pancreatic Adenocarcinoma	ICGC_0131	Resistant	Early trials			CDKN2A MUT (R80*)	PMID:29033130	ICGC-ABMJ-20111203-38-TD	CM	1	['known in: melanoma']	known in: melanoma	CDKN2A	Nonsense	WGS
complete	SNV/InDel	ARID1A (ARID1A oncogenic mutation)	237	CANCER	(EZH2 inhibitor)	Pancreatic Adenocarcinoma	ICGC_0315	Responsive	Pre-clinical	508	Resistant	ARID1A MUT (A1872Pfs*10)	PMID:25686104	ICGC-ABMB-20130207-030	OV	1	['predicted driver: tier 1']	predicted driver: tier 1	ARID1A	Frameshift	WGS
complete	SNV/InDel	ARID1A (ARID1A oncogenic mutation)	238	CANCER	(PD1 inhibitor)	Pancreatic Adenocarcinoma	ICGC_0315	Responsive	Pre-clinical	724	Resistant	ARID1A MUT (A1872Pfs*10)	PMID:29736026	ICGC-ABMB-20130207-030	OV	1	['predicted driver: tier 1']	predicted driver: tier 1	ARID1A	Frameshift	WGS
complete	SNV/InDel	ARID1A (ARID1A oncogenic mutation)	239	CANCER	(PARP inhibitor)	Pancreatic Adenocarcinoma	ICGC_0315	Responsive	Pre-clinical			ARID1A MUT (A1872Pfs*10)	PMID:26069190	ICGC-ABMB-20130207-030	CANCER	1	['predicted driver: tier 1']	predicted driver: tier 1	ARID1A	Frameshift	WGS
complete	SNV/InDel	ARID1A (ARID1A oncogenic mutation)	240	CANCER	(ATR inhibitor)	Pancreatic Adenocarcinoma	ICGC_0315	Responsive	Pre-clinical			ARID1A MUT (A1872Pfs*10)	PMID:27958275	ICGC-ABMB-20130207-030	CANCER	1	['predicted driver: tier 1']	predicted driver: tier 1	ARID1A	Frameshift	WGS
complete	SNV/InDel	LRP1B (LRP1B oncogenic mutation)	438	CANCER	Liposomal Doxorubicin (Chemotherapy)	Pancreatic Adenocarcinoma	ICGC_0315	Resistant	Early trials			LRP1B MUT (F3532I)	PMID:22896685	ICGC-ABMB-20130207-030	OV	1	['predicted driver: tier 1']	predicted driver: tier 1	LRP1B	Missense	WGS
complete	SNV/InDel	KRAS (.13.,.61.,.146.,.12.,.59.,.117.)	491	CANCER	Panitumumab (EGFR mAb inhibitor)	Pancreatic Adenocarcinoma	ICGC_0315	Resistant	FDA guidelines			KRAS MUT (G12D)	FDA guidelines	ICGC-ABMB-20130207-030	COREAD	1	['known in: tumor_of_exocrine_pancreas;colorectal_cancer;pancreatic_cancer;ovarian_cancer;pancreatic_carcinoma;lung_cancer;acute_myeloid_leukemia;non-small_cell_lung_carcinoma;thyroid_cancer']	known in: tumor_of_exocrine_pancreas;colorectal_cancer;pancreatic_cancer;ovarian_cancer;pancreatic_carcinoma;lung_cancer;acute_myeloid_leukemia;non-small_cell_lung_carcinoma;thyroid_cancer	KRAS	Missense	WGS
complete	SNV/InDel	KRAS (.13.,.12.)	492	CANCER	Cetuximab (EGFR mAb inhibitor)	Pancreatic Adenocarcinoma	ICGC_0315	Resistant	FDA guidelines			KRAS MUT (G12D)	FDA guidelines	ICGC-ABMB-20130207-030	COREAD	1	['known in: tumor_of_exocrine_pancreas;colorectal_cancer;pancreatic_cancer;ovarian_cancer;pancreatic_carcinoma;lung_cancer;acute_myeloid_leukemia;non-small_cell_lung_carcinoma;thyroid_cancer']	known in: tumor_of_exocrine_pancreas;colorectal_cancer;pancreatic_cancer;ovarian_cancer;pancreatic_carcinoma;lung_cancer;acute_myeloid_leukemia;non-small_cell_lung_carcinoma;thyroid_cancer	KRAS	Missense	WGS
complete	SNV/InDel	KRAS (KRAS:G12.)	494	CANCER	(MEK inhibitor)	Pancreatic Adenocarcinoma	ICGC_0315	Responsive	Pre-clinical			KRAS MUT (G12D)	PMID:18701506	ICGC-ABMB-20130207-030	ALL	1	['known in: tumor_of_exocrine_pancreas;colorectal_cancer;pancreatic_cancer;ovarian_cancer;pancreatic_carcinoma;lung_cancer;acute_myeloid_leukemia;non-small_cell_lung_carcinoma;thyroid_cancer']	known in: tumor_of_exocrine_pancreas;colorectal_cancer;pancreatic_cancer;ovarian_cancer;pancreatic_carcinoma;lung_cancer;acute_myeloid_leukemia;non-small_cell_lung_carcinoma;thyroid_cancer	KRAS	Missense	WGS
complete	SNV/InDel	KRAS (KRAS:G12.)	495	CANCER	Imatinib (BCR-ABL inhibitor & KIT inhibitor)	Pancreatic Adenocarcinoma	ICGC_0315	Resistant	Case report			KRAS MUT (G12D)	PMID:24687822	ICGC-ABMB-20130207-030	GIST	1	['known in: tumor_of_exocrine_pancreas;colorectal_cancer;pancreatic_cancer;ovarian_cancer;pancreatic_carcinoma;lung_cancer;acute_myeloid_leukemia;non-small_cell_lung_carcinoma;thyroid_cancer']	known in: tumor_of_exocrine_pancreas;colorectal_cancer;pancreatic_cancer;ovarian_cancer;pancreatic_carcinoma;lung_cancer;acute_myeloid_leukemia;non-small_cell_lung_carcinoma;thyroid_cancer	KRAS	Missense	WGS
complete	SNV/InDel	KRAS (KRAS oncogenic mutation)	496	CANCER	(MEK inhibitor)	Pancreatic Adenocarcinoma	ICGC_0315	Responsive	Pre-clinical			KRAS MUT (G12D)	PMID:22169769;PMID:22507781;PMID:19018267	ICGC-ABMB-20130207-030	OV, CER, AML	1	['known in: tumor_of_exocrine_pancreas;colorectal_cancer;pancreatic_cancer;ovarian_cancer;pancreatic_carcinoma;lung_cancer;acute_myeloid_leukemia;non-small_cell_lung_carcinoma;thyroid_cancer']	known in: tumor_of_exocrine_pancreas;colorectal_cancer;pancreatic_cancer;ovarian_cancer;pancreatic_carcinoma;lung_cancer;acute_myeloid_leukemia;non-small_cell_lung_carcinoma;thyroid_cancer	KRAS	Missense	WGS
complete	SNV/InDel	KRAS (KRAS oncogenic mutation)	497	CANCER	Abemaciclib (CDK4/6 inhibitor)	Pancreatic Adenocarcinoma	ICGC_0315	Responsive	Early trials	618	Resistant	KRAS MUT (G12D)	PMID:27217383	ICGC-ABMB-20130207-030	L	1	['known in: tumor_of_exocrine_pancreas;colorectal_cancer;pancreatic_cancer;ovarian_cancer;pancreatic_carcinoma;lung_cancer;acute_myeloid_leukemia;non-small_cell_lung_carcinoma;thyroid_cancer']	known in: tumor_of_exocrine_pancreas;colorectal_cancer;pancreatic_cancer;ovarian_cancer;pancreatic_carcinoma;lung_cancer;acute_myeloid_leukemia;non-small_cell_lung_carcinoma;thyroid_cancer	KRAS	Missense	WGS
complete	SNV/InDel	KRAS (KRAS oncogenic mutation)	498	CANCER	(MEK inhibitor;PI3K pathway inhibitor)	Pancreatic Adenocarcinoma	ICGC_0315	Responsive	Pre-clinical			KRAS MUT (G12D)	PMID:22392911	ICGC-ABMB-20130207-030	COREAD	1	['known in: tumor_of_exocrine_pancreas;colorectal_cancer;pancreatic_cancer;ovarian_cancer;pancreatic_carcinoma;lung_cancer;acute_myeloid_leukemia;non-small_cell_lung_carcinoma;thyroid_cancer']	known in: tumor_of_exocrine_pancreas;colorectal_cancer;pancreatic_cancer;ovarian_cancer;pancreatic_carcinoma;lung_cancer;acute_myeloid_leukemia;non-small_cell_lung_carcinoma;thyroid_cancer	KRAS	Missense	WGS
complete	SNV/InDel	KRAS (KRAS oncogenic mutation)	499	CANCER	Cetuximab (EGFR mAb inhibitor)	Pancreatic Adenocarcinoma	ICGC_0315	Resistant	NCCN guidelines			KRAS MUT (G12D)	NCCN guidelines	ICGC-ABMB-20130207-030	COREAD	1	['known in: tumor_of_exocrine_pancreas;colorectal_cancer;pancreatic_cancer;ovarian_cancer;pancreatic_carcinoma;lung_cancer;acute_myeloid_leukemia;non-small_cell_lung_carcinoma;thyroid_cancer']	known in: tumor_of_exocrine_pancreas;colorectal_cancer;pancreatic_cancer;ovarian_cancer;pancreatic_carcinoma;lung_cancer;acute_myeloid_leukemia;non-small_cell_lung_carcinoma;thyroid_cancer	KRAS	Missense	WGS
complete	SNV/InDel	KRAS (KRAS oncogenic mutation)	500	CANCER	Sorafenib;MEK inhibitor (Pan-TK inhibitor;MEK inhibitor)	Pancreatic Adenocarcinoma	ICGC_0315	Responsive	Early trials			KRAS MUT (G12D)	PMID:25294897	ICGC-ABMB-20130207-030	HC	1	['known in: tumor_of_exocrine_pancreas;colorectal_cancer;pancreatic_cancer;ovarian_cancer;pancreatic_carcinoma;lung_cancer;acute_myeloid_leukemia;non-small_cell_lung_carcinoma;thyroid_cancer']	known in: tumor_of_exocrine_pancreas;colorectal_cancer;pancreatic_cancer;ovarian_cancer;pancreatic_carcinoma;lung_cancer;acute_myeloid_leukemia;non-small_cell_lung_carcinoma;thyroid_cancer	KRAS	Missense	WGS
complete	SNV/InDel	KRAS (KRAS oncogenic mutation)	501	CANCER	(EGFR inhibitor)	Pancreatic Adenocarcinoma	ICGC_0315	Resistant	NCCN guidelines			KRAS MUT (G12D)	NCCN guidelines	ICGC-ABMB-20130207-030	L	1	['known in: tumor_of_exocrine_pancreas;colorectal_cancer;pancreatic_cancer;ovarian_cancer;pancreatic_carcinoma;lung_cancer;acute_myeloid_leukemia;non-small_cell_lung_carcinoma;thyroid_cancer']	known in: tumor_of_exocrine_pancreas;colorectal_cancer;pancreatic_cancer;ovarian_cancer;pancreatic_carcinoma;lung_cancer;acute_myeloid_leukemia;non-small_cell_lung_carcinoma;thyroid_cancer	KRAS	Missense	WGS
complete	SNV/InDel	KRAS (KRAS oncogenic mutation)	502	CANCER	(CDK4 inhibitor)	Pancreatic Adenocarcinoma	ICGC_0315	Responsive	Pre-clinical			KRAS MUT (G12D)	PMID:20609353	ICGC-ABMB-20130207-030	L	1	['known in: tumor_of_exocrine_pancreas;colorectal_cancer;pancreatic_cancer;ovarian_cancer;pancreatic_carcinoma;lung_cancer;acute_myeloid_leukemia;non-small_cell_lung_carcinoma;thyroid_cancer']	known in: tumor_of_exocrine_pancreas;colorectal_cancer;pancreatic_cancer;ovarian_cancer;pancreatic_carcinoma;lung_cancer;acute_myeloid_leukemia;non-small_cell_lung_carcinoma;thyroid_cancer	KRAS	Missense	WGS
complete	SNV/InDel	KRAS (KRAS oncogenic mutation)	503	CANCER	Selumetinib (MEK inhibitor)	Pancreatic Adenocarcinoma	ICGC_0315	Responsive	Early trials			KRAS MUT (G12D)	NCT00890825	ICGC-ABMB-20130207-030	NSCLC	1	['known in: tumor_of_exocrine_pancreas;colorectal_cancer;pancreatic_cancer;ovarian_cancer;pancreatic_carcinoma;lung_cancer;acute_myeloid_leukemia;non-small_cell_lung_carcinoma;thyroid_cancer']	known in: tumor_of_exocrine_pancreas;colorectal_cancer;pancreatic_cancer;ovarian_cancer;pancreatic_carcinoma;lung_cancer;acute_myeloid_leukemia;non-small_cell_lung_carcinoma;thyroid_cancer	KRAS	Missense	WGS
complete	SNV/InDel	KRAS (KRAS oncogenic mutation)	504	CANCER	(BET inhibitor)	Pancreatic Adenocarcinoma	ICGC_0315	Responsive	Pre-clinical			KRAS MUT (G12D)	PMID:24045185;PMID:23129625	ICGC-ABMB-20130207-030	L	1	['known in: tumor_of_exocrine_pancreas;colorectal_cancer;pancreatic_cancer;ovarian_cancer;pancreatic_carcinoma;lung_cancer;acute_myeloid_leukemia;non-small_cell_lung_carcinoma;thyroid_cancer']	known in: tumor_of_exocrine_pancreas;colorectal_cancer;pancreatic_cancer;ovarian_cancer;pancreatic_carcinoma;lung_cancer;acute_myeloid_leukemia;non-small_cell_lung_carcinoma;thyroid_cancer	KRAS	Missense	WGS
complete	SNV/InDel	KRAS (KRAS oncogenic mutation)	505	CANCER	Decitabine;BCL2 inhibitor (Chemotherapy;BCL2 inhibitor)	Pancreatic Adenocarcinoma	ICGC_0315	Responsive	Pre-clinical			KRAS MUT (G12D)	PMID:25968887	ICGC-ABMB-20130207-030	OV	1	['known in: tumor_of_exocrine_pancreas;colorectal_cancer;pancreatic_cancer;ovarian_cancer;pancreatic_carcinoma;lung_cancer;acute_myeloid_leukemia;non-small_cell_lung_carcinoma;thyroid_cancer']	known in: tumor_of_exocrine_pancreas;colorectal_cancer;pancreatic_cancer;ovarian_cancer;pancreatic_carcinoma;lung_cancer;acute_myeloid_leukemia;non-small_cell_lung_carcinoma;thyroid_cancer	KRAS	Missense	WGS
complete	SNV/InDel	KRAS (KRAS oncogenic mutation)	506	CANCER	(FAK inhibitor)	Pancreatic Adenocarcinoma	ICGC_0315	Responsive	Pre-clinical			KRAS MUT (G12D)	PMID:23358651	ICGC-ABMB-20130207-030	L	1	['known in: tumor_of_exocrine_pancreas;colorectal_cancer;pancreatic_cancer;ovarian_cancer;pancreatic_carcinoma;lung_cancer;acute_myeloid_leukemia;non-small_cell_lung_carcinoma;thyroid_cancer']	known in: tumor_of_exocrine_pancreas;colorectal_cancer;pancreatic_cancer;ovarian_cancer;pancreatic_carcinoma;lung_cancer;acute_myeloid_leukemia;non-small_cell_lung_carcinoma;thyroid_cancer	KRAS	Missense	WGS
complete	SNV/InDel	KRAS (KRAS oncogenic mutation)	507	CANCER	(EGFR inhibitor)	Pancreatic Adenocarcinoma	ICGC_0315	Resistant	Pre-clinical			KRAS MUT (G12D)	PMID:19238210	ICGC-ABMB-20130207-030	NSCLC	1	['known in: tumor_of_exocrine_pancreas;colorectal_cancer;pancreatic_cancer;ovarian_cancer;pancreatic_carcinoma;lung_cancer;acute_myeloid_leukemia;non-small_cell_lung_carcinoma;thyroid_cancer']	known in: tumor_of_exocrine_pancreas;colorectal_cancer;pancreatic_cancer;ovarian_cancer;pancreatic_carcinoma;lung_cancer;acute_myeloid_leukemia;non-small_cell_lung_carcinoma;thyroid_cancer	KRAS	Missense	WGS
complete	SNV/InDel	KRAS (KRAS oncogenic mutation)	508	CANCER	(EZH2 inhibitor)	Pancreatic Adenocarcinoma	ICGC_0315	Resistant	Pre-clinical			KRAS MUT (G12D)	PMID:26552009	ICGC-ABMB-20130207-030	CANCER	1	['known in: tumor_of_exocrine_pancreas;colorectal_cancer;pancreatic_cancer;ovarian_cancer;pancreatic_carcinoma;lung_cancer;acute_myeloid_leukemia;non-small_cell_lung_carcinoma;thyroid_cancer']	known in: tumor_of_exocrine_pancreas;colorectal_cancer;pancreatic_cancer;ovarian_cancer;pancreatic_carcinoma;lung_cancer;acute_myeloid_leukemia;non-small_cell_lung_carcinoma;thyroid_cancer	KRAS	Missense	WGS
complete	SNV/InDel	KRAS (KRAS oncogenic mutation)	509	CANCER	(MEK inhibitor)	Pancreatic Adenocarcinoma	ICGC_0315	Responsive	Early trials			KRAS MUT (G12D)	PMID:23391555;PMID:23200175;PMID:24947927;PMID:25667274;PMID:25722381	ICGC-ABMB-20130207-030	BT, L	1	['known in: tumor_of_exocrine_pancreas;colorectal_cancer;pancreatic_cancer;ovarian_cancer;pancreatic_carcinoma;lung_cancer;acute_myeloid_leukemia;non-small_cell_lung_carcinoma;thyroid_cancer']	known in: tumor_of_exocrine_pancreas;colorectal_cancer;pancreatic_cancer;ovarian_cancer;pancreatic_carcinoma;lung_cancer;acute_myeloid_leukemia;non-small_cell_lung_carcinoma;thyroid_cancer	KRAS	Missense	WGS
complete	SNV/InDel	KRAS (KRAS oncogenic mutation)	510	CANCER	(MEK inhibitor;IGF1R inhibitor)	Pancreatic Adenocarcinoma	ICGC_0315	Responsive	Pre-clinical			KRAS MUT (G12D)	PMID:24045180	ICGC-ABMB-20130207-030	COREAD	1	['known in: tumor_of_exocrine_pancreas;colorectal_cancer;pancreatic_cancer;ovarian_cancer;pancreatic_carcinoma;lung_cancer;acute_myeloid_leukemia;non-small_cell_lung_carcinoma;thyroid_cancer']	known in: tumor_of_exocrine_pancreas;colorectal_cancer;pancreatic_cancer;ovarian_cancer;pancreatic_carcinoma;lung_cancer;acute_myeloid_leukemia;non-small_cell_lung_carcinoma;thyroid_cancer	KRAS	Missense	WGS
complete	SNV/InDel	KRAS (KRAS oncogenic mutation)	511	CANCER	(MTOR inhibitor;BH3 mimetics)	Pancreatic Adenocarcinoma	ICGC_0315	Responsive	Pre-clinical			KRAS MUT (G12D)	PMID:24163374	ICGC-ABMB-20130207-030	COREAD	1	['known in: tumor_of_exocrine_pancreas;colorectal_cancer;pancreatic_cancer;ovarian_cancer;pancreatic_carcinoma;lung_cancer;acute_myeloid_leukemia;non-small_cell_lung_carcinoma;thyroid_cancer']	known in: tumor_of_exocrine_pancreas;colorectal_cancer;pancreatic_cancer;ovarian_cancer;pancreatic_carcinoma;lung_cancer;acute_myeloid_leukemia;non-small_cell_lung_carcinoma;thyroid_cancer	KRAS	Missense	WGS
complete	SNV/InDel	KRAS (KRAS oncogenic mutation)	513	CANCER	(pan-RAF inhibitor)	Pancreatic Adenocarcinoma	ICGC_0315	Responsive	Case report			KRAS MUT (G12D)	AACR 2017 (abstr CT002);AACR 2016 (abstr CT005)	ICGC-ABMB-20130207-030	ED	1	['known in: tumor_of_exocrine_pancreas;colorectal_cancer;pancreatic_cancer;ovarian_cancer;pancreatic_carcinoma;lung_cancer;acute_myeloid_leukemia;non-small_cell_lung_carcinoma;thyroid_cancer']	known in: tumor_of_exocrine_pancreas;colorectal_cancer;pancreatic_cancer;ovarian_cancer;pancreatic_carcinoma;lung_cancer;acute_myeloid_leukemia;non-small_cell_lung_carcinoma;thyroid_cancer	KRAS	Missense	WGS
complete	SNV/InDel	KRAS (KRAS oncogenic mutation)	514	CANCER	(EGFR mAb inhibitor)	Pancreatic Adenocarcinoma	ICGC_0315	Resistant	Pre-clinical			KRAS MUT (G12D)	PMID:22614881;PMID:22290393	ICGC-ABMB-20130207-030	ST	1	['known in: tumor_of_exocrine_pancreas;colorectal_cancer;pancreatic_cancer;ovarian_cancer;pancreatic_carcinoma;lung_cancer;acute_myeloid_leukemia;non-small_cell_lung_carcinoma;thyroid_cancer']	known in: tumor_of_exocrine_pancreas;colorectal_cancer;pancreatic_cancer;ovarian_cancer;pancreatic_carcinoma;lung_cancer;acute_myeloid_leukemia;non-small_cell_lung_carcinoma;thyroid_cancer	KRAS	Missense	WGS
complete	SNV/InDel	KRAS (KRAS oncogenic mutation)	517	CANCER	Selumetinib (MEK inhibitor)	Pancreatic Adenocarcinoma	ICGC_0315	No Responsive	Early trials			KRAS MUT (G12D)	PMID:26802155	ICGC-ABMB-20130207-030	L	1	['known in: tumor_of_exocrine_pancreas;colorectal_cancer;pancreatic_cancer;ovarian_cancer;pancreatic_carcinoma;lung_cancer;acute_myeloid_leukemia;non-small_cell_lung_carcinoma;thyroid_cancer']	known in: tumor_of_exocrine_pancreas;colorectal_cancer;pancreatic_cancer;ovarian_cancer;pancreatic_carcinoma;lung_cancer;acute_myeloid_leukemia;non-small_cell_lung_carcinoma;thyroid_cancer	KRAS	Missense	WGS
complete	SNV/InDel	KRAS (KRAS oncogenic mutation)	518	CANCER	(CDK4/6 inhibitor;MEK inhibitor)	Pancreatic Adenocarcinoma	ICGC_0315	Responsive	Early trials			KRAS MUT (G12D)	AACR 2017 (CT046)	ICGC-ABMB-20130207-030	L	1	['known in: tumor_of_exocrine_pancreas;colorectal_cancer;pancreatic_cancer;ovarian_cancer;pancreatic_carcinoma;lung_cancer;acute_myeloid_leukemia;non-small_cell_lung_carcinoma;thyroid_cancer']	known in: tumor_of_exocrine_pancreas;colorectal_cancer;pancreatic_cancer;ovarian_cancer;pancreatic_carcinoma;lung_cancer;acute_myeloid_leukemia;non-small_cell_lung_carcinoma;thyroid_cancer	KRAS	Missense	WGS
complete	SNV/InDel	KRAS (KRAS oncogenic mutation)	519	CANCER	Trametinib;Ponatinib (MEK inhibitor;BCR-ABL inhibitor & Pan-TK inhibitor)	Pancreatic Adenocarcinoma	ICGC_0315	Responsive	Pre-clinical			KRAS MUT (G12D)	PMID:27338794	ICGC-ABMB-20130207-030	LUAD	1	['known in: tumor_of_exocrine_pancreas;colorectal_cancer;pancreatic_cancer;ovarian_cancer;pancreatic_carcinoma;lung_cancer;acute_myeloid_leukemia;non-small_cell_lung_carcinoma;thyroid_cancer']	known in: tumor_of_exocrine_pancreas;colorectal_cancer;pancreatic_cancer;ovarian_cancer;pancreatic_carcinoma;lung_cancer;acute_myeloid_leukemia;non-small_cell_lung_carcinoma;thyroid_cancer	KRAS	Missense	WGS
complete	SNV/InDel	KRAS (KRAS oncogenic mutation)	520	CANCER	Trastuzumab;Lapatinib (ERBB2 mAb inhibitor;ERBB2 inhibitor)	Pancreatic Adenocarcinoma	ICGC_0315	Resistant	Late trials			KRAS MUT (G12D)	ASCO 2015 (abstr 3508);EBCC10;NCT01104571	ICGC-ABMB-20130207-030	COREAD	1	['known in: tumor_of_exocrine_pancreas;colorectal_cancer;pancreatic_cancer;ovarian_cancer;pancreatic_carcinoma;lung_cancer;acute_myeloid_leukemia;non-small_cell_lung_carcinoma;thyroid_cancer']	known in: tumor_of_exocrine_pancreas;colorectal_cancer;pancreatic_cancer;ovarian_cancer;pancreatic_carcinoma;lung_cancer;acute_myeloid_leukemia;non-small_cell_lung_carcinoma;thyroid_cancer	KRAS	Missense	WGS
complete	SNV/InDel	KRAS (KRAS oncogenic mutation)	521	CANCER	(pan-RAF inhibitor)	Pancreatic Adenocarcinoma	ICGC_0315	Responsive	Early trials			KRAS MUT (G12D)	AACR 2017 (abstr CT002)	ICGC-ABMB-20130207-030	L	1	['known in: tumor_of_exocrine_pancreas;colorectal_cancer;pancreatic_cancer;ovarian_cancer;pancreatic_carcinoma;lung_cancer;acute_myeloid_leukemia;non-small_cell_lung_carcinoma;thyroid_cancer']	known in: tumor_of_exocrine_pancreas;colorectal_cancer;pancreatic_cancer;ovarian_cancer;pancreatic_carcinoma;lung_cancer;acute_myeloid_leukemia;non-small_cell_lung_carcinoma;thyroid_cancer	KRAS	Missense	WGS
complete	SNV/InDel	KRAS (KRAS oncogenic mutation)	522	CANCER	(JAK/TBK1/IKKε inhibitor)	Pancreatic Adenocarcinoma	ICGC_0315	Responsive	Pre-clinical			KRAS MUT (G12D)	PMID:24444711	ICGC-ABMB-20130207-030	L	1	['known in: tumor_of_exocrine_pancreas;colorectal_cancer;pancreatic_cancer;ovarian_cancer;pancreatic_carcinoma;lung_cancer;acute_myeloid_leukemia;non-small_cell_lung_carcinoma;thyroid_cancer']	known in: tumor_of_exocrine_pancreas;colorectal_cancer;pancreatic_cancer;ovarian_cancer;pancreatic_carcinoma;lung_cancer;acute_myeloid_leukemia;non-small_cell_lung_carcinoma;thyroid_cancer	KRAS	Missense	WGS
complete	SNV/InDel	KRAS (KRAS oncogenic mutation)	523	CANCER	(FAS inhibitor)	Pancreatic Adenocarcinoma	ICGC_0315	Responsive	Case report			KRAS MUT (G12D)	AACR 2016 abstr LB214	ICGC-ABMB-20130207-030	L	1	['known in: tumor_of_exocrine_pancreas;colorectal_cancer;pancreatic_cancer;ovarian_cancer;pancreatic_carcinoma;lung_cancer;acute_myeloid_leukemia;non-small_cell_lung_carcinoma;thyroid_cancer']	known in: tumor_of_exocrine_pancreas;colorectal_cancer;pancreatic_cancer;ovarian_cancer;pancreatic_carcinoma;lung_cancer;acute_myeloid_leukemia;non-small_cell_lung_carcinoma;thyroid_cancer	KRAS	Missense	WGS
complete	SNV/InDel	KRAS (KRAS oncogenic mutation)	524	CANCER	(HSP90 inhibitor)	Pancreatic Adenocarcinoma	ICGC_0315	Responsive	Pre-clinical			KRAS MUT (G12D)	PMID:21907929;PMID:23012248	ICGC-ABMB-20130207-030	L	1	['known in: tumor_of_exocrine_pancreas;colorectal_cancer;pancreatic_cancer;ovarian_cancer;pancreatic_carcinoma;lung_cancer;acute_myeloid_leukemia;non-small_cell_lung_carcinoma;thyroid_cancer']	known in: tumor_of_exocrine_pancreas;colorectal_cancer;pancreatic_cancer;ovarian_cancer;pancreatic_carcinoma;lung_cancer;acute_myeloid_leukemia;non-small_cell_lung_carcinoma;thyroid_cancer	KRAS	Missense	WGS
complete	SNV/InDel	KRAS (KRAS oncogenic mutation)	525	CANCER	(ERK inhibitor)	Pancreatic Adenocarcinoma	ICGC_0315	Responsive	Pre-clinical			KRAS MUT (G12D)	PMID:23614898	ICGC-ABMB-20130207-030	COREAD	1	['known in: tumor_of_exocrine_pancreas;colorectal_cancer;pancreatic_cancer;ovarian_cancer;pancreatic_carcinoma;lung_cancer;acute_myeloid_leukemia;non-small_cell_lung_carcinoma;thyroid_cancer']	known in: tumor_of_exocrine_pancreas;colorectal_cancer;pancreatic_cancer;ovarian_cancer;pancreatic_carcinoma;lung_cancer;acute_myeloid_leukemia;non-small_cell_lung_carcinoma;thyroid_cancer	KRAS	Missense	WGS
complete	SNV/InDel	KRAS (KRAS oncogenic mutation)	526	CANCER	(PI3K pathway inhibitor;MEK inhibitor)	Pancreatic Adenocarcinoma	ICGC_0315	No Responsive	Early trials			KRAS MUT (G12D)	ASCO 2015 (abstr 4119)	ICGC-ABMB-20130207-030	PA	1	['known in: tumor_of_exocrine_pancreas;colorectal_cancer;pancreatic_cancer;ovarian_cancer;pancreatic_carcinoma;lung_cancer;acute_myeloid_leukemia;non-small_cell_lung_carcinoma;thyroid_cancer']	known in: tumor_of_exocrine_pancreas;colorectal_cancer;pancreatic_cancer;ovarian_cancer;pancreatic_carcinoma;lung_cancer;acute_myeloid_leukemia;non-small_cell_lung_carcinoma;thyroid_cancer	KRAS	Missense	WGS
complete	SNV/InDel	KRAS (KRAS oncogenic mutation)	527	CANCER	(MEK inhibitor;BCL-XL inhibitor)	Pancreatic Adenocarcinoma	ICGC_0315	Responsive	Pre-clinical			KRAS MUT (G12D)	PMID:23245996	ICGC-ABMB-20130207-030	COREAD	1	['known in: tumor_of_exocrine_pancreas;colorectal_cancer;pancreatic_cancer;ovarian_cancer;pancreatic_carcinoma;lung_cancer;acute_myeloid_leukemia;non-small_cell_lung_carcinoma;thyroid_cancer']	known in: tumor_of_exocrine_pancreas;colorectal_cancer;pancreatic_cancer;ovarian_cancer;pancreatic_carcinoma;lung_cancer;acute_myeloid_leukemia;non-small_cell_lung_carcinoma;thyroid_cancer	KRAS	Missense	WGS
complete	SNV/InDel	KRAS (KRAS oncogenic mutation)	528	CANCER	Gemcitabine;MEK inhibitor (Chemotherapy;MEK inhibitor)	Pancreatic Adenocarcinoma	ICGC_0315	Responsive	Early trials			KRAS MUT (G12D)	PMID:23583440	ICGC-ABMB-20130207-030	PA	1	['known in: tumor_of_exocrine_pancreas;colorectal_cancer;pancreatic_cancer;ovarian_cancer;pancreatic_carcinoma;lung_cancer;acute_myeloid_leukemia;non-small_cell_lung_carcinoma;thyroid_cancer']	known in: tumor_of_exocrine_pancreas;colorectal_cancer;pancreatic_cancer;ovarian_cancer;pancreatic_carcinoma;lung_cancer;acute_myeloid_leukemia;non-small_cell_lung_carcinoma;thyroid_cancer	KRAS	Missense	WGS
complete	SNV/InDel	KRAS (KRAS oncogenic mutation)	529	CANCER	Panitumumab (EGFR mAb inhibitor)	Pancreatic Adenocarcinoma	ICGC_0315	Resistant	NCCN guidelines			KRAS MUT (G12D)	NCCN guidelines	ICGC-ABMB-20130207-030	COREAD	1	['known in: tumor_of_exocrine_pancreas;colorectal_cancer;pancreatic_cancer;ovarian_cancer;pancreatic_carcinoma;lung_cancer;acute_myeloid_leukemia;non-small_cell_lung_carcinoma;thyroid_cancer']	known in: tumor_of_exocrine_pancreas;colorectal_cancer;pancreatic_cancer;ovarian_cancer;pancreatic_carcinoma;lung_cancer;acute_myeloid_leukemia;non-small_cell_lung_carcinoma;thyroid_cancer	KRAS	Missense	WGS
complete	SNV/InDel	KRAS (KRAS oncogenic mutation)	530	CANCER	(PI3K pathway inhibitor)	Pancreatic Adenocarcinoma	ICGC_0315	Resistant	Pre-clinical			KRAS MUT (G12D)	PMID:22662154	ICGC-ABMB-20130207-030	ED	1	['known in: tumor_of_exocrine_pancreas;colorectal_cancer;pancreatic_cancer;ovarian_cancer;pancreatic_carcinoma;lung_cancer;acute_myeloid_leukemia;non-small_cell_lung_carcinoma;thyroid_cancer']	known in: tumor_of_exocrine_pancreas;colorectal_cancer;pancreatic_cancer;ovarian_cancer;pancreatic_carcinoma;lung_cancer;acute_myeloid_leukemia;non-small_cell_lung_carcinoma;thyroid_cancer	KRAS	Missense	WGS
complete	SNV/InDel	KRAS (KRAS oncogenic mutation)	531	CANCER	(CDK4/6 inhibitor;MEK inhibitor)	Pancreatic Adenocarcinoma	ICGC_0315	Responsive	Pre-clinical			KRAS MUT (G12D)	PMID:27167191	ICGC-ABMB-20130207-030	CESC	1	['known in: tumor_of_exocrine_pancreas;colorectal_cancer;pancreatic_cancer;ovarian_cancer;pancreatic_carcinoma;lung_cancer;acute_myeloid_leukemia;non-small_cell_lung_carcinoma;thyroid_cancer']	known in: tumor_of_exocrine_pancreas;colorectal_cancer;pancreatic_cancer;ovarian_cancer;pancreatic_carcinoma;lung_cancer;acute_myeloid_leukemia;non-small_cell_lung_carcinoma;thyroid_cancer	KRAS	Missense	WGS
complete	SNV/InDel	TP53 (TP53 oncogenic mutation)	617	CANCER	Decitabine (Chemotherapy)	Pancreatic Adenocarcinoma	ICGC_0315	Responsive	Early trials			TP53 MUT (I162N)	PMID:27959731	ICGC-ABMB-20130207-030	AML, MDPS	1	['predicted driver: tier 1']	predicted driver: tier 1	TP53	Missense	WGS
complete	SNV/InDel	TP53 (TP53 oncogenic mutation)	618	CANCER	Abemaciclib (CDK4/6 inhibitor)	Pancreatic Adenocarcinoma	ICGC_0315	Resistant	Early trials			TP53 MUT (I162N)	PMID:27217383	ICGC-ABMB-20130207-030	BRCA	1	['predicted driver: tier 1']	predicted driver: tier 1	TP53	Missense	WGS
complete	SNV/InDel	TP53 (TP53 oncogenic mutation)	620	CANCER	Cisplatin (Chemotherapy)	Pancreatic Adenocarcinoma	ICGC_0315	Resistant	Early trials			TP53 MUT (I162N)	PMID:27646943	ICGC-ABMB-20130207-030	FGCT, MGCT	1	['predicted driver: tier 1']	predicted driver: tier 1	TP53	Missense	WGS
complete	SNV/InDel	TP53 (TP53 oncogenic mutation)	621	CANCER	AZD6738 (ATR inhibitor)	Pancreatic Adenocarcinoma	ICGC_0315	Responsive	Early trials			TP53 MUT (I162N)	https://ash.confex.com/ash/2014/webprogram/Paper71027.html;NCT01955668	ICGC-ABMB-20130207-030	BCL	1	['predicted driver: tier 1']	predicted driver: tier 1	TP53	Missense	WGS
complete	SNV/InDel	TP53 (TP53 oncogenic mutation)	622	CANCER	Gemcitabine (Chemotherapy)	Pancreatic Adenocarcinoma	ICGC_0315	Responsive	Pre-clinical			TP53 MUT (I162N)	PMID:27397505	ICGC-ABMB-20130207-030	BLCA	1	['predicted driver: tier 1']	predicted driver: tier 1	TP53	Missense	WGS
complete	SNV/InDel	TP53 (TP53 oncogenic mutation)	623	CANCER	Mitomycin C (Chemotherapy)	Pancreatic Adenocarcinoma	ICGC_0315	Responsive	Pre-clinical			TP53 MUT (I162N)	PMID:27397505	ICGC-ABMB-20130207-030	BLCA	1	['predicted driver: tier 1']	predicted driver: tier 1	TP53	Missense	WGS
complete	SNV/InDel	TP53 (TP53 oncogenic mutation)	624	CANCER	(WEE1 inhibitor)	Pancreatic Adenocarcinoma	ICGC_0315	Responsive	Pre-clinical			TP53 MUT (I162N)	PMID:25125259	ICGC-ABMB-20130207-030	HNC	1	['predicted driver: tier 1']	predicted driver: tier 1	TP53	Missense	WGS
complete	SNV/InDel	TP53 (TP53 oncogenic mutation)	625	CANCER	(MDM2 inhibitor)	Pancreatic Adenocarcinoma	ICGC_0315	Resistant	Early trials			TP53 MUT (I162N)	PMID:23084521;ASCO 2015 (abstr 10564)	ICGC-ABMB-20130207-030	LIP	1	['predicted driver: tier 1']	predicted driver: tier 1	TP53	Missense	WGS
complete	SNV/InDel	TP53 (TP53 oncogenic mutation)	626	CANCER	Doxorubicin (Anthracycline antitumor antibiotic)	Pancreatic Adenocarcinoma	ICGC_0315	Responsive	Pre-clinical			TP53 MUT (I162N)	PMID:27397505	ICGC-ABMB-20130207-030	BLCA	1	['predicted driver: tier 1']	predicted driver: tier 1	TP53	Missense	WGS
complete	SNV/InDel	TP53 (TP53 oncogenic mutation)	627	CANCER	Pramlintide (Amylin analogue)	Pancreatic Adenocarcinoma	ICGC_0315	Responsive	Pre-clinical			TP53 MUT (I162N)	PMID:25409149	ICGC-ABMB-20130207-030	THYM	1	['predicted driver: tier 1']	predicted driver: tier 1	TP53	Missense	WGS
complete	SNV/InDel	TP53 (TP53 oncogenic mutation)	628	CANCER	(WEE1 inhibitor)	Pancreatic Adenocarcinoma	ICGC_0315	Responsive	Early trials			TP53 MUT (I162N)	PMID:27998224	ICGC-ABMB-20130207-030	OV	1	['predicted driver: tier 1']	predicted driver: tier 1	TP53	Missense	WGS
complete	SNV/InDel	CDKN2A (CDKN2A oncogenic mutation)	721	CANCER	Ilorasertib (AURKA-VEGF inhibitor)	Pancreatic Adenocarcinoma	ICGC_0315	Responsive	Early trials			CDKN2A MUT (R80*)	NCT02478320	ICGC-ABMB-20130207-030	CANCER	1	['known in: melanoma']	known in: melanoma	CDKN2A	Nonsense	WGS
complete	SNV/InDel	CDKN2A (CDKN2A oncogenic mutation)	722	CANCER	(CDK4/6 inhibitor)	Pancreatic Adenocarcinoma	ICGC_0315	Responsive	Pre-clinical			CDKN2A MUT (R80*)	PMID:22471707;PMID:22586120;PMID:22711607	ICGC-ABMB-20130207-030	CANCER, G	1	['known in: melanoma']	known in: melanoma	CDKN2A	Nonsense	WGS
complete	SNV/InDel	CDKN2A (CDKN2A oncogenic mutation)	723	CANCER	(CDK4/6 inhibitor)	Pancreatic Adenocarcinoma	ICGC_0315	Responsive	Case report			CDKN2A MUT (R80*)	ASCO 2013 (abstr 2500)	ICGC-ABMB-20130207-030	CM	1	['known in: melanoma']	known in: melanoma	CDKN2A	Nonsense	WGS
complete	SNV/InDel	CDKN2A (CDKN2A oncogenic mutation)	724	CANCER	(PD1 inhibitor)	Pancreatic Adenocarcinoma	ICGC_0315	Resistant	Early trials			CDKN2A MUT (R80*)	PMID:29033130	ICGC-ABMB-20130207-030	CM	1	['known in: melanoma']	known in: melanoma	CDKN2A	Nonsense	WGS
complete	SNV/InDel	KRAS (.13.,.61.,.146.,.12.,.59.,.117.)	491	CANCER	Panitumumab (EGFR mAb inhibitor)	Pancreatic Adenocarcinoma	ICGC_0313	Resistant	FDA guidelines			KRAS MUT (G12R)	FDA guidelines	ICGC-ABMB-20131107-102	COREAD	1	['known in: colorectal_cancer;pancreatic_cancer;ovarian_cancer;non-small_cell_lung_carcinoma;thyroid_cancer']	known in: colorectal_cancer;pancreatic_cancer;ovarian_cancer;non-small_cell_lung_carcinoma;thyroid_cancer	KRAS	Missense	WGS
complete	SNV/InDel	KRAS (.13.,.12.)	492	CANCER	Cetuximab (EGFR mAb inhibitor)	Pancreatic Adenocarcinoma	ICGC_0313	Resistant	FDA guidelines			KRAS MUT (G12R)	FDA guidelines	ICGC-ABMB-20131107-102	COREAD	1	['known in: colorectal_cancer;pancreatic_cancer;ovarian_cancer;non-small_cell_lung_carcinoma;thyroid_cancer']	known in: colorectal_cancer;pancreatic_cancer;ovarian_cancer;non-small_cell_lung_carcinoma;thyroid_cancer	KRAS	Missense	WGS
complete	SNV/InDel	KRAS (KRAS:G12.)	494	CANCER	(MEK inhibitor)	Pancreatic Adenocarcinoma	ICGC_0313	Responsive	Pre-clinical			KRAS MUT (G12R)	PMID:18701506	ICGC-ABMB-20131107-102	ALL	1	['known in: colorectal_cancer;pancreatic_cancer;ovarian_cancer;non-small_cell_lung_carcinoma;thyroid_cancer']	known in: colorectal_cancer;pancreatic_cancer;ovarian_cancer;non-small_cell_lung_carcinoma;thyroid_cancer	KRAS	Missense	WGS
complete	SNV/InDel	KRAS (KRAS:G12.)	495	CANCER	Imatinib (BCR-ABL inhibitor & KIT inhibitor)	Pancreatic Adenocarcinoma	ICGC_0313	Resistant	Case report			KRAS MUT (G12R)	PMID:24687822	ICGC-ABMB-20131107-102	GIST	1	['known in: colorectal_cancer;pancreatic_cancer;ovarian_cancer;non-small_cell_lung_carcinoma;thyroid_cancer']	known in: colorectal_cancer;pancreatic_cancer;ovarian_cancer;non-small_cell_lung_carcinoma;thyroid_cancer	KRAS	Missense	WGS
complete	SNV/InDel	KRAS (KRAS oncogenic mutation)	496	CANCER	(MEK inhibitor)	Pancreatic Adenocarcinoma	ICGC_0313	Responsive	Pre-clinical			KRAS MUT (G12R)	PMID:22169769;PMID:22507781;PMID:19018267	ICGC-ABMB-20131107-102	OV, CER, AML	1	['known in: colorectal_cancer;pancreatic_cancer;ovarian_cancer;non-small_cell_lung_carcinoma;thyroid_cancer']	known in: colorectal_cancer;pancreatic_cancer;ovarian_cancer;non-small_cell_lung_carcinoma;thyroid_cancer	KRAS	Missense	WGS
complete	SNV/InDel	KRAS (KRAS oncogenic mutation)	497	CANCER	Abemaciclib (CDK4/6 inhibitor)	Pancreatic Adenocarcinoma	ICGC_0313	Responsive	Early trials	618	Resistant	KRAS MUT (G12R)	PMID:27217383	ICGC-ABMB-20131107-102	L	1	['known in: colorectal_cancer;pancreatic_cancer;ovarian_cancer;non-small_cell_lung_carcinoma;thyroid_cancer']	known in: colorectal_cancer;pancreatic_cancer;ovarian_cancer;non-small_cell_lung_carcinoma;thyroid_cancer	KRAS	Missense	WGS
complete	SNV/InDel	KRAS (KRAS oncogenic mutation)	498	CANCER	(MEK inhibitor;PI3K pathway inhibitor)	Pancreatic Adenocarcinoma	ICGC_0313	Responsive	Pre-clinical			KRAS MUT (G12R)	PMID:22392911	ICGC-ABMB-20131107-102	COREAD	1	['known in: colorectal_cancer;pancreatic_cancer;ovarian_cancer;non-small_cell_lung_carcinoma;thyroid_cancer']	known in: colorectal_cancer;pancreatic_cancer;ovarian_cancer;non-small_cell_lung_carcinoma;thyroid_cancer	KRAS	Missense	WGS
complete	SNV/InDel	KRAS (KRAS oncogenic mutation)	499	CANCER	Cetuximab (EGFR mAb inhibitor)	Pancreatic Adenocarcinoma	ICGC_0313	Resistant	NCCN guidelines			KRAS MUT (G12R)	NCCN guidelines	ICGC-ABMB-20131107-102	COREAD	1	['known in: colorectal_cancer;pancreatic_cancer;ovarian_cancer;non-small_cell_lung_carcinoma;thyroid_cancer']	known in: colorectal_cancer;pancreatic_cancer;ovarian_cancer;non-small_cell_lung_carcinoma;thyroid_cancer	KRAS	Missense	WGS
complete	SNV/InDel	KRAS (KRAS oncogenic mutation)	500	CANCER	Sorafenib;MEK inhibitor (Pan-TK inhibitor;MEK inhibitor)	Pancreatic Adenocarcinoma	ICGC_0313	Responsive	Early trials			KRAS MUT (G12R)	PMID:25294897	ICGC-ABMB-20131107-102	HC	1	['known in: colorectal_cancer;pancreatic_cancer;ovarian_cancer;non-small_cell_lung_carcinoma;thyroid_cancer']	known in: colorectal_cancer;pancreatic_cancer;ovarian_cancer;non-small_cell_lung_carcinoma;thyroid_cancer	KRAS	Missense	WGS
complete	SNV/InDel	KRAS (KRAS oncogenic mutation)	501	CANCER	(EGFR inhibitor)	Pancreatic Adenocarcinoma	ICGC_0313	Resistant	NCCN guidelines			KRAS MUT (G12R)	NCCN guidelines	ICGC-ABMB-20131107-102	L	1	['known in: colorectal_cancer;pancreatic_cancer;ovarian_cancer;non-small_cell_lung_carcinoma;thyroid_cancer']	known in: colorectal_cancer;pancreatic_cancer;ovarian_cancer;non-small_cell_lung_carcinoma;thyroid_cancer	KRAS	Missense	WGS
complete	SNV/InDel	KRAS (KRAS oncogenic mutation)	502	CANCER	(CDK4 inhibitor)	Pancreatic Adenocarcinoma	ICGC_0313	Responsive	Pre-clinical			KRAS MUT (G12R)	PMID:20609353	ICGC-ABMB-20131107-102	L	1	['known in: colorectal_cancer;pancreatic_cancer;ovarian_cancer;non-small_cell_lung_carcinoma;thyroid_cancer']	known in: colorectal_cancer;pancreatic_cancer;ovarian_cancer;non-small_cell_lung_carcinoma;thyroid_cancer	KRAS	Missense	WGS
complete	SNV/InDel	KRAS (KRAS oncogenic mutation)	503	CANCER	Selumetinib (MEK inhibitor)	Pancreatic Adenocarcinoma	ICGC_0313	Responsive	Early trials			KRAS MUT (G12R)	NCT00890825	ICGC-ABMB-20131107-102	NSCLC	1	['known in: colorectal_cancer;pancreatic_cancer;ovarian_cancer;non-small_cell_lung_carcinoma;thyroid_cancer']	known in: colorectal_cancer;pancreatic_cancer;ovarian_cancer;non-small_cell_lung_carcinoma;thyroid_cancer	KRAS	Missense	WGS
complete	SNV/InDel	KRAS (KRAS oncogenic mutation)	504	CANCER	(BET inhibitor)	Pancreatic Adenocarcinoma	ICGC_0313	Responsive	Pre-clinical			KRAS MUT (G12R)	PMID:24045185;PMID:23129625	ICGC-ABMB-20131107-102	L	1	['known in: colorectal_cancer;pancreatic_cancer;ovarian_cancer;non-small_cell_lung_carcinoma;thyroid_cancer']	known in: colorectal_cancer;pancreatic_cancer;ovarian_cancer;non-small_cell_lung_carcinoma;thyroid_cancer	KRAS	Missense	WGS
complete	SNV/InDel	KRAS (KRAS oncogenic mutation)	505	CANCER	Decitabine;BCL2 inhibitor (Chemotherapy;BCL2 inhibitor)	Pancreatic Adenocarcinoma	ICGC_0313	Responsive	Pre-clinical			KRAS MUT (G12R)	PMID:25968887	ICGC-ABMB-20131107-102	OV	1	['known in: colorectal_cancer;pancreatic_cancer;ovarian_cancer;non-small_cell_lung_carcinoma;thyroid_cancer']	known in: colorectal_cancer;pancreatic_cancer;ovarian_cancer;non-small_cell_lung_carcinoma;thyroid_cancer	KRAS	Missense	WGS
complete	SNV/InDel	KRAS (KRAS oncogenic mutation)	506	CANCER	(FAK inhibitor)	Pancreatic Adenocarcinoma	ICGC_0313	Responsive	Pre-clinical			KRAS MUT (G12R)	PMID:23358651	ICGC-ABMB-20131107-102	L	1	['known in: colorectal_cancer;pancreatic_cancer;ovarian_cancer;non-small_cell_lung_carcinoma;thyroid_cancer']	known in: colorectal_cancer;pancreatic_cancer;ovarian_cancer;non-small_cell_lung_carcinoma;thyroid_cancer	KRAS	Missense	WGS
complete	SNV/InDel	KRAS (KRAS oncogenic mutation)	507	CANCER	(EGFR inhibitor)	Pancreatic Adenocarcinoma	ICGC_0313	Resistant	Pre-clinical			KRAS MUT (G12R)	PMID:19238210	ICGC-ABMB-20131107-102	NSCLC	1	['known in: colorectal_cancer;pancreatic_cancer;ovarian_cancer;non-small_cell_lung_carcinoma;thyroid_cancer']	known in: colorectal_cancer;pancreatic_cancer;ovarian_cancer;non-small_cell_lung_carcinoma;thyroid_cancer	KRAS	Missense	WGS
complete	SNV/InDel	KRAS (KRAS oncogenic mutation)	508	CANCER	(EZH2 inhibitor)	Pancreatic Adenocarcinoma	ICGC_0313	Resistant	Pre-clinical			KRAS MUT (G12R)	PMID:26552009	ICGC-ABMB-20131107-102	CANCER	1	['known in: colorectal_cancer;pancreatic_cancer;ovarian_cancer;non-small_cell_lung_carcinoma;thyroid_cancer']	known in: colorectal_cancer;pancreatic_cancer;ovarian_cancer;non-small_cell_lung_carcinoma;thyroid_cancer	KRAS	Missense	WGS
complete	SNV/InDel	KRAS (KRAS oncogenic mutation)	509	CANCER	(MEK inhibitor)	Pancreatic Adenocarcinoma	ICGC_0313	Responsive	Early trials			KRAS MUT (G12R)	PMID:23391555;PMID:23200175;PMID:24947927;PMID:25667274;PMID:25722381	ICGC-ABMB-20131107-102	BT, L	1	['known in: colorectal_cancer;pancreatic_cancer;ovarian_cancer;non-small_cell_lung_carcinoma;thyroid_cancer']	known in: colorectal_cancer;pancreatic_cancer;ovarian_cancer;non-small_cell_lung_carcinoma;thyroid_cancer	KRAS	Missense	WGS
complete	SNV/InDel	KRAS (KRAS oncogenic mutation)	510	CANCER	(MEK inhibitor;IGF1R inhibitor)	Pancreatic Adenocarcinoma	ICGC_0313	Responsive	Pre-clinical			KRAS MUT (G12R)	PMID:24045180	ICGC-ABMB-20131107-102	COREAD	1	['known in: colorectal_cancer;pancreatic_cancer;ovarian_cancer;non-small_cell_lung_carcinoma;thyroid_cancer']	known in: colorectal_cancer;pancreatic_cancer;ovarian_cancer;non-small_cell_lung_carcinoma;thyroid_cancer	KRAS	Missense	WGS
complete	SNV/InDel	KRAS (KRAS oncogenic mutation)	511	CANCER	(MTOR inhibitor;BH3 mimetics)	Pancreatic Adenocarcinoma	ICGC_0313	Responsive	Pre-clinical			KRAS MUT (G12R)	PMID:24163374	ICGC-ABMB-20131107-102	COREAD	1	['known in: colorectal_cancer;pancreatic_cancer;ovarian_cancer;non-small_cell_lung_carcinoma;thyroid_cancer']	known in: colorectal_cancer;pancreatic_cancer;ovarian_cancer;non-small_cell_lung_carcinoma;thyroid_cancer	KRAS	Missense	WGS
complete	SNV/InDel	KRAS (KRAS oncogenic mutation)	513	CANCER	(pan-RAF inhibitor)	Pancreatic Adenocarcinoma	ICGC_0313	Responsive	Case report			KRAS MUT (G12R)	AACR 2017 (abstr CT002);AACR 2016 (abstr CT005)	ICGC-ABMB-20131107-102	ED	1	['known in: colorectal_cancer;pancreatic_cancer;ovarian_cancer;non-small_cell_lung_carcinoma;thyroid_cancer']	known in: colorectal_cancer;pancreatic_cancer;ovarian_cancer;non-small_cell_lung_carcinoma;thyroid_cancer	KRAS	Missense	WGS
complete	SNV/InDel	KRAS (KRAS oncogenic mutation)	514	CANCER	(EGFR mAb inhibitor)	Pancreatic Adenocarcinoma	ICGC_0313	Resistant	Pre-clinical			KRAS MUT (G12R)	PMID:22614881;PMID:22290393	ICGC-ABMB-20131107-102	ST	1	['known in: colorectal_cancer;pancreatic_cancer;ovarian_cancer;non-small_cell_lung_carcinoma;thyroid_cancer']	known in: colorectal_cancer;pancreatic_cancer;ovarian_cancer;non-small_cell_lung_carcinoma;thyroid_cancer	KRAS	Missense	WGS
complete	SNV/InDel	KRAS (KRAS oncogenic mutation)	517	CANCER	Selumetinib (MEK inhibitor)	Pancreatic Adenocarcinoma	ICGC_0313	No Responsive	Early trials			KRAS MUT (G12R)	PMID:26802155	ICGC-ABMB-20131107-102	L	1	['known in: colorectal_cancer;pancreatic_cancer;ovarian_cancer;non-small_cell_lung_carcinoma;thyroid_cancer']	known in: colorectal_cancer;pancreatic_cancer;ovarian_cancer;non-small_cell_lung_carcinoma;thyroid_cancer	KRAS	Missense	WGS
complete	SNV/InDel	KRAS (KRAS oncogenic mutation)	518	CANCER	(CDK4/6 inhibitor;MEK inhibitor)	Pancreatic Adenocarcinoma	ICGC_0313	Responsive	Early trials			KRAS MUT (G12R)	AACR 2017 (CT046)	ICGC-ABMB-20131107-102	L	1	['known in: colorectal_cancer;pancreatic_cancer;ovarian_cancer;non-small_cell_lung_carcinoma;thyroid_cancer']	known in: colorectal_cancer;pancreatic_cancer;ovarian_cancer;non-small_cell_lung_carcinoma;thyroid_cancer	KRAS	Missense	WGS
complete	SNV/InDel	KRAS (KRAS oncogenic mutation)	519	CANCER	Trametinib;Ponatinib (MEK inhibitor;BCR-ABL inhibitor & Pan-TK inhibitor)	Pancreatic Adenocarcinoma	ICGC_0313	Responsive	Pre-clinical			KRAS MUT (G12R)	PMID:27338794	ICGC-ABMB-20131107-102	LUAD	1	['known in: colorectal_cancer;pancreatic_cancer;ovarian_cancer;non-small_cell_lung_carcinoma;thyroid_cancer']	known in: colorectal_cancer;pancreatic_cancer;ovarian_cancer;non-small_cell_lung_carcinoma;thyroid_cancer	KRAS	Missense	WGS
complete	SNV/InDel	KRAS (KRAS oncogenic mutation)	520	CANCER	Trastuzumab;Lapatinib (ERBB2 mAb inhibitor;ERBB2 inhibitor)	Pancreatic Adenocarcinoma	ICGC_0313	Resistant	Late trials			KRAS MUT (G12R)	ASCO 2015 (abstr 3508);EBCC10;NCT01104571	ICGC-ABMB-20131107-102	COREAD	1	['known in: colorectal_cancer;pancreatic_cancer;ovarian_cancer;non-small_cell_lung_carcinoma;thyroid_cancer']	known in: colorectal_cancer;pancreatic_cancer;ovarian_cancer;non-small_cell_lung_carcinoma;thyroid_cancer	KRAS	Missense	WGS
complete	SNV/InDel	KRAS (KRAS oncogenic mutation)	521	CANCER	(pan-RAF inhibitor)	Pancreatic Adenocarcinoma	ICGC_0313	Responsive	Early trials			KRAS MUT (G12R)	AACR 2017 (abstr CT002)	ICGC-ABMB-20131107-102	L	1	['known in: colorectal_cancer;pancreatic_cancer;ovarian_cancer;non-small_cell_lung_carcinoma;thyroid_cancer']	known in: colorectal_cancer;pancreatic_cancer;ovarian_cancer;non-small_cell_lung_carcinoma;thyroid_cancer	KRAS	Missense	WGS
complete	SNV/InDel	KRAS (KRAS oncogenic mutation)	522	CANCER	(JAK/TBK1/IKKε inhibitor)	Pancreatic Adenocarcinoma	ICGC_0313	Responsive	Pre-clinical			KRAS MUT (G12R)	PMID:24444711	ICGC-ABMB-20131107-102	L	1	['known in: colorectal_cancer;pancreatic_cancer;ovarian_cancer;non-small_cell_lung_carcinoma;thyroid_cancer']	known in: colorectal_cancer;pancreatic_cancer;ovarian_cancer;non-small_cell_lung_carcinoma;thyroid_cancer	KRAS	Missense	WGS
complete	SNV/InDel	KRAS (KRAS oncogenic mutation)	523	CANCER	(FAS inhibitor)	Pancreatic Adenocarcinoma	ICGC_0313	Responsive	Case report			KRAS MUT (G12R)	AACR 2016 abstr LB214	ICGC-ABMB-20131107-102	L	1	['known in: colorectal_cancer;pancreatic_cancer;ovarian_cancer;non-small_cell_lung_carcinoma;thyroid_cancer']	known in: colorectal_cancer;pancreatic_cancer;ovarian_cancer;non-small_cell_lung_carcinoma;thyroid_cancer	KRAS	Missense	WGS
complete	SNV/InDel	KRAS (KRAS oncogenic mutation)	524	CANCER	(HSP90 inhibitor)	Pancreatic Adenocarcinoma	ICGC_0313	Responsive	Pre-clinical			KRAS MUT (G12R)	PMID:21907929;PMID:23012248	ICGC-ABMB-20131107-102	L	1	['known in: colorectal_cancer;pancreatic_cancer;ovarian_cancer;non-small_cell_lung_carcinoma;thyroid_cancer']	known in: colorectal_cancer;pancreatic_cancer;ovarian_cancer;non-small_cell_lung_carcinoma;thyroid_cancer	KRAS	Missense	WGS
complete	SNV/InDel	KRAS (KRAS oncogenic mutation)	525	CANCER	(ERK inhibitor)	Pancreatic Adenocarcinoma	ICGC_0313	Responsive	Pre-clinical			KRAS MUT (G12R)	PMID:23614898	ICGC-ABMB-20131107-102	COREAD	1	['known in: colorectal_cancer;pancreatic_cancer;ovarian_cancer;non-small_cell_lung_carcinoma;thyroid_cancer']	known in: colorectal_cancer;pancreatic_cancer;ovarian_cancer;non-small_cell_lung_carcinoma;thyroid_cancer	KRAS	Missense	WGS
complete	SNV/InDel	KRAS (KRAS oncogenic mutation)	526	CANCER	(PI3K pathway inhibitor;MEK inhibitor)	Pancreatic Adenocarcinoma	ICGC_0313	No Responsive	Early trials			KRAS MUT (G12R)	ASCO 2015 (abstr 4119)	ICGC-ABMB-20131107-102	PA	1	['known in: colorectal_cancer;pancreatic_cancer;ovarian_cancer;non-small_cell_lung_carcinoma;thyroid_cancer']	known in: colorectal_cancer;pancreatic_cancer;ovarian_cancer;non-small_cell_lung_carcinoma;thyroid_cancer	KRAS	Missense	WGS
complete	SNV/InDel	KRAS (KRAS oncogenic mutation)	527	CANCER	(MEK inhibitor;BCL-XL inhibitor)	Pancreatic Adenocarcinoma	ICGC_0313	Responsive	Pre-clinical			KRAS MUT (G12R)	PMID:23245996	ICGC-ABMB-20131107-102	COREAD	1	['known in: colorectal_cancer;pancreatic_cancer;ovarian_cancer;non-small_cell_lung_carcinoma;thyroid_cancer']	known in: colorectal_cancer;pancreatic_cancer;ovarian_cancer;non-small_cell_lung_carcinoma;thyroid_cancer	KRAS	Missense	WGS
complete	SNV/InDel	KRAS (KRAS oncogenic mutation)	528	CANCER	Gemcitabine;MEK inhibitor (Chemotherapy;MEK inhibitor)	Pancreatic Adenocarcinoma	ICGC_0313	Responsive	Early trials			KRAS MUT (G12R)	PMID:23583440	ICGC-ABMB-20131107-102	PA	1	['known in: colorectal_cancer;pancreatic_cancer;ovarian_cancer;non-small_cell_lung_carcinoma;thyroid_cancer']	known in: colorectal_cancer;pancreatic_cancer;ovarian_cancer;non-small_cell_lung_carcinoma;thyroid_cancer	KRAS	Missense	WGS
complete	SNV/InDel	KRAS (KRAS oncogenic mutation)	529	CANCER	Panitumumab (EGFR mAb inhibitor)	Pancreatic Adenocarcinoma	ICGC_0313	Resistant	NCCN guidelines			KRAS MUT (G12R)	NCCN guidelines	ICGC-ABMB-20131107-102	COREAD	1	['known in: colorectal_cancer;pancreatic_cancer;ovarian_cancer;non-small_cell_lung_carcinoma;thyroid_cancer']	known in: colorectal_cancer;pancreatic_cancer;ovarian_cancer;non-small_cell_lung_carcinoma;thyroid_cancer	KRAS	Missense	WGS
complete	SNV/InDel	KRAS (KRAS oncogenic mutation)	530	CANCER	(PI3K pathway inhibitor)	Pancreatic Adenocarcinoma	ICGC_0313	Resistant	Pre-clinical			KRAS MUT (G12R)	PMID:22662154	ICGC-ABMB-20131107-102	ED	1	['known in: colorectal_cancer;pancreatic_cancer;ovarian_cancer;non-small_cell_lung_carcinoma;thyroid_cancer']	known in: colorectal_cancer;pancreatic_cancer;ovarian_cancer;non-small_cell_lung_carcinoma;thyroid_cancer	KRAS	Missense	WGS
complete	SNV/InDel	KRAS (KRAS oncogenic mutation)	531	CANCER	(CDK4/6 inhibitor;MEK inhibitor)	Pancreatic Adenocarcinoma	ICGC_0313	Responsive	Pre-clinical			KRAS MUT (G12R)	PMID:27167191	ICGC-ABMB-20131107-102	CESC	1	['known in: colorectal_cancer;pancreatic_cancer;ovarian_cancer;non-small_cell_lung_carcinoma;thyroid_cancer']	known in: colorectal_cancer;pancreatic_cancer;ovarian_cancer;non-small_cell_lung_carcinoma;thyroid_cancer	KRAS	Missense	WGS
complete	SNV/InDel	TP53 (TP53 oncogenic mutation)	617	CANCER	Decitabine (Chemotherapy)	Pancreatic Adenocarcinoma	ICGC_0313	Responsive	Early trials			TP53 MUT (S215N)	PMID:27959731	ICGC-ABMB-20131107-102	AML, MDPS	1	['predicted driver: tier 1']	predicted driver: tier 1	TP53	Missense	WGS
complete	SNV/InDel	TP53 (TP53 oncogenic mutation)	618	CANCER	Abemaciclib (CDK4/6 inhibitor)	Pancreatic Adenocarcinoma	ICGC_0313	Resistant	Early trials			TP53 MUT (S215N)	PMID:27217383	ICGC-ABMB-20131107-102	BRCA	1	['predicted driver: tier 1']	predicted driver: tier 1	TP53	Missense	WGS
complete	SNV/InDel	TP53 (TP53 oncogenic mutation)	620	CANCER	Cisplatin (Chemotherapy)	Pancreatic Adenocarcinoma	ICGC_0313	Resistant	Early trials			TP53 MUT (S215N)	PMID:27646943	ICGC-ABMB-20131107-102	FGCT, MGCT	1	['predicted driver: tier 1']	predicted driver: tier 1	TP53	Missense	WGS
complete	SNV/InDel	TP53 (TP53 oncogenic mutation)	621	CANCER	AZD6738 (ATR inhibitor)	Pancreatic Adenocarcinoma	ICGC_0313	Responsive	Early trials			TP53 MUT (S215N)	https://ash.confex.com/ash/2014/webprogram/Paper71027.html;NCT01955668	ICGC-ABMB-20131107-102	BCL	1	['predicted driver: tier 1']	predicted driver: tier 1	TP53	Missense	WGS
complete	SNV/InDel	TP53 (TP53 oncogenic mutation)	622	CANCER	Gemcitabine (Chemotherapy)	Pancreatic Adenocarcinoma	ICGC_0313	Responsive	Pre-clinical			TP53 MUT (S215N)	PMID:27397505	ICGC-ABMB-20131107-102	BLCA	1	['predicted driver: tier 1']	predicted driver: tier 1	TP53	Missense	WGS
complete	SNV/InDel	TP53 (TP53 oncogenic mutation)	623	CANCER	Mitomycin C (Chemotherapy)	Pancreatic Adenocarcinoma	ICGC_0313	Responsive	Pre-clinical			TP53 MUT (S215N)	PMID:27397505	ICGC-ABMB-20131107-102	BLCA	1	['predicted driver: tier 1']	predicted driver: tier 1	TP53	Missense	WGS
complete	SNV/InDel	TP53 (TP53 oncogenic mutation)	624	CANCER	(WEE1 inhibitor)	Pancreatic Adenocarcinoma	ICGC_0313	Responsive	Pre-clinical			TP53 MUT (S215N)	PMID:25125259	ICGC-ABMB-20131107-102	HNC	1	['predicted driver: tier 1']	predicted driver: tier 1	TP53	Missense	WGS
complete	SNV/InDel	TP53 (TP53 oncogenic mutation)	625	CANCER	(MDM2 inhibitor)	Pancreatic Adenocarcinoma	ICGC_0313	Resistant	Early trials			TP53 MUT (S215N)	PMID:23084521;ASCO 2015 (abstr 10564)	ICGC-ABMB-20131107-102	LIP	1	['predicted driver: tier 1']	predicted driver: tier 1	TP53	Missense	WGS
complete	SNV/InDel	TP53 (TP53 oncogenic mutation)	626	CANCER	Doxorubicin (Anthracycline antitumor antibiotic)	Pancreatic Adenocarcinoma	ICGC_0313	Responsive	Pre-clinical			TP53 MUT (S215N)	PMID:27397505	ICGC-ABMB-20131107-102	BLCA	1	['predicted driver: tier 1']	predicted driver: tier 1	TP53	Missense	WGS
complete	SNV/InDel	TP53 (TP53 oncogenic mutation)	627	CANCER	Pramlintide (Amylin analogue)	Pancreatic Adenocarcinoma	ICGC_0313	Responsive	Pre-clinical			TP53 MUT (S215N)	PMID:25409149	ICGC-ABMB-20131107-102	THYM	1	['predicted driver: tier 1']	predicted driver: tier 1	TP53	Missense	WGS
complete	SNV/InDel	TP53 (TP53 oncogenic mutation)	628	CANCER	(WEE1 inhibitor)	Pancreatic Adenocarcinoma	ICGC_0313	Responsive	Early trials			TP53 MUT (S215N)	PMID:27998224	ICGC-ABMB-20131107-102	OV	1	['predicted driver: tier 1']	predicted driver: tier 1	TP53	Missense	WGS
complete	SNV/InDel	CDKN2A (CDKN2A oncogenic mutation)	721	CANCER	Ilorasertib (AURKA-VEGF inhibitor)	Pancreatic Adenocarcinoma	ICGC_0313	Responsive	Early trials			CDKN2A MUT (R80*)	NCT02478320	ICGC-ABMB-20131107-102	CANCER	1	['known in: melanoma']	known in: melanoma	CDKN2A	Nonsense	WGS
complete	SNV/InDel	CDKN2A (CDKN2A oncogenic mutation)	722	CANCER	(CDK4/6 inhibitor)	Pancreatic Adenocarcinoma	ICGC_0313	Responsive	Pre-clinical			CDKN2A MUT (R80*)	PMID:22471707;PMID:22586120;PMID:22711607	ICGC-ABMB-20131107-102	CANCER, G	1	['known in: melanoma']	known in: melanoma	CDKN2A	Nonsense	WGS
complete	SNV/InDel	CDKN2A (CDKN2A oncogenic mutation)	723	CANCER	(CDK4/6 inhibitor)	Pancreatic Adenocarcinoma	ICGC_0313	Responsive	Case report			CDKN2A MUT (R80*)	ASCO 2013 (abstr 2500)	ICGC-ABMB-20131107-102	CM	1	['known in: melanoma']	known in: melanoma	CDKN2A	Nonsense	WGS
complete	SNV/InDel	CDKN2A (CDKN2A oncogenic mutation)	724	CANCER	(PD1 inhibitor)	Pancreatic Adenocarcinoma	ICGC_0313	Resistant	Early trials			CDKN2A MUT (R80*)	PMID:29033130	ICGC-ABMB-20131107-102	CM	1	['known in: melanoma']	known in: melanoma	CDKN2A	Nonsense	WGS
complete	SNV/InDel	PALB2 (PALB2 oncogenic mutation)	341	CANCER	(PARP inhibitor)	Cutaneous Melanoma	MELA_0047	Responsive	Early trials			PALB2 MUT (Q1056*)	AACR 2015 (abstr CT322);PMID:26510020	16556_TB125_M	PRAD	1	['predicted driver: tier 1']	predicted driver: tier 1	PALB2	Nonsense	WGS
complete	SNV/InDel	PALB2 (PALB2 oncogenic mutation)	342	CANCER	(PARP inhibitor)	Cutaneous Melanoma	MELA_0047	Responsive	Pre-clinical			PALB2 MUT (Q1056*)	PMID:25263539;NCT01585805	16556_TB125_M	PA	1	['predicted driver: tier 1']	predicted driver: tier 1	PALB2	Nonsense	WGS
complete	SNV/InDel	PALB2 (PALB2 oncogenic mutation)	343	CANCER	Platinum Agent (Chemotherapy)	Cutaneous Melanoma	MELA_0047	Responsive	Case report			PALB2 MUT (Q1056*)	PMID:25719666	16556_TB125_M	PA	1	['predicted driver: tier 1']	predicted driver: tier 1	PALB2	Nonsense	WGS
complete	SNV/InDel	PALB2 (PALB2 oncogenic mutation)	344	CANCER	Mytomycin C (Chemotherapy)	Cutaneous Melanoma	MELA_0047	Responsive	Case report			PALB2 MUT (Q1056*)	PMID:21135251	16556_TB125_M	PA	1	['predicted driver: tier 1']	predicted driver: tier 1	PALB2	Nonsense	WGS
complete	SNV/InDel	PIK3CB (PIK3CB oncogenic mutation)	355	CANCER	(MTORC1/2 inhibitor)	Cutaneous Melanoma	MELA_0047	Responsive	Pre-clinical			PIK3CB MUT (R847C)	PMID:23619167	16556_TB125_M	HNSC	1	['predicted driver: tier 1']	predicted driver: tier 1	PIK3CB	Missense	WGS
complete	SNV/InDel	PIK3CB (PIK3CB oncogenic mutation)	356	CANCER	(PI3K pathway inhibitor)	Cutaneous Melanoma	MELA_0047	Responsive	Pre-clinical			PIK3CB MUT (R847C)	PMID:23619167	16556_TB125_M	HNSC	1	['predicted driver: tier 1']	predicted driver: tier 1	PIK3CB	Missense	WGS
complete	SNV/InDel	PIK3CB (PIK3CB oncogenic mutation)	357	CANCER	(AKT inhibitor)	Cutaneous Melanoma	MELA_0047	Responsive	Pre-clinical			PIK3CB MUT (R847C)	PMID:23619167	16556_TB125_M	HNSC	1	['predicted driver: tier 1']	predicted driver: tier 1	PIK3CB	Missense	WGS
complete	SNV/InDel	POLE (POLE oncogenic mutation)	426	CANCER	(PD1/PDL1 inhibitor)	Cutaneous Melanoma	MELA_0047	Responsive	Early trials			POLE MUT (N1036K)	PMID:29489427	16556_TB125_M	UTH	1	['predicted driver: tier 1']	predicted driver: tier 1	POLE	Missense	WGS
complete	SNV/InDel	POLE (POLE oncogenic mutation)	427	CANCER	(PD1 Ab inhibitor)	Cutaneous Melanoma	MELA_0047	Responsive	Case report	968	Resistant	POLE MUT (N1036K)	PMID:28188185	16556_TB125_M	COREAD	1	['predicted driver: tier 1']	predicted driver: tier 1	POLE	Missense	WGS
complete	SNV/InDel	KDR (KDR:R1032Q)	484	CANCER	Cabozantinib (Pan-kinase inhibitor)	Cutaneous Melanoma	MELA_0047	Responsive	Pre-clinical			KDR MUT (R1032Q)	PMID:29588308	16556_TB125_M	COREAD	1	['known in: COREAD']	known in: COREAD	KDR	Missense	WGS
complete	SNV/InDel	DNMT3A (DNMT3A oncogenic mutation)	649	CANCER	Daunorubicin (Chemotherapy)	Cutaneous Melanoma	MELA_0047	Responsive	FDA guidelines			DNMT3A MUT (P453L)	PMID:22417203	16556_TB125_M	AML	1	['predicted driver: tier 1']	predicted driver: tier 1	DNMT3A	Missense	WGS
complete	SNV/InDel	CDKN2A (CDKN2A oncogenic mutation)	721	CANCER	Ilorasertib (AURKA-VEGF inhibitor)	Cutaneous Melanoma	MELA_0047	Responsive	Early trials			CDKN2A MUT (R80*), CDKN2A MUT (R80*)	NCT02478320	16556_TB125_M	CANCER	1	['known in: melanoma', 'known in: melanoma']	known in: melanoma	CDKN2A	Nonsense	WGS
complete	SNV/InDel	CDKN2A (CDKN2A oncogenic mutation)	722	CANCER	(CDK4/6 inhibitor)	Cutaneous Melanoma	MELA_0047	Responsive	Pre-clinical			CDKN2A MUT (R80*), CDKN2A MUT (R80*)	PMID:22471707;PMID:22586120;PMID:22711607	16556_TB125_M	CANCER, G	1	['known in: melanoma', 'known in: melanoma']	known in: melanoma	CDKN2A	Nonsense	WGS
complete	SNV/InDel	CDKN2A (CDKN2A oncogenic mutation)	723	CANCER	(CDK4/6 inhibitor)	Cutaneous Melanoma	MELA_0047	Responsive	Case report			CDKN2A MUT (R80*), CDKN2A MUT (R80*)	ASCO 2013 (abstr 2500)	16556_TB125_M	CM	1	['known in: melanoma', 'known in: melanoma']	known in: melanoma	CDKN2A	Nonsense	WGS
complete	SNV/InDel	CDKN2A (CDKN2A oncogenic mutation)	724	CANCER	(PD1 inhibitor)	Cutaneous Melanoma	MELA_0047	Resistant	Early trials			CDKN2A MUT (R80*), CDKN2A MUT (R80*)	PMID:29033130	16556_TB125_M	CM	1	['known in: melanoma', 'known in: melanoma']	known in: melanoma	CDKN2A	Nonsense	WGS
complete	SNV/InDel	NRAS (.13.,.61.,.146.,.12.,.59.,.117.)	948	CANCER	Cetuximab (EGFR mAb inhibitor)	Cutaneous Melanoma	MELA_0047	Resistant	NCCN guidelines			NRAS MUT (Q61R)	PMID:24024839;PMID:23325582;PMID:20619739	16556_TB125_M	COREAD	1	['known in: gastric_adenocarcinoma;chromophobe_adenocarcinoma;nasopharynx_carcinoma;urinary_bladder_urothelial_carcinoma;ovarian_serous_cystadenocarcinoma;thyroid_carcinoma;colorectal_cancer;melanoma;skin_melanoma;adrenocortical_carcinoma;acute_myeloid_leukemia;hepatocellular_carcinoma;multiple_myeloma;brain_glioma;lung_adenocarcinoma;chronic_lymphocytic_leukemia;glioblastoma_multiforme;uterine_c…	known in: gastric_adenocarcinoma;chromophobe_adenocarcinoma;nasopharynx_carcinoma;urinary_bladder_urothelial_carcinoma;ovarian_serous_cystadenocarcinoma;thyroid_carcinoma;colorectal_cancer;melanoma;skin_melanoma;adrenocortical_carcinoma;acute_myeloid_leukemia;hepatocellular_carcinoma;multiple_myeloma;brain_glioma;lung_adenocarcinoma;chronic_lymphocytic_leukemia;glioblastoma_multiforme;uterine_cor…	NRAS	Missense	WGS
complete	SNV/InDel	NRAS (.13.,.61.,.146.,.12.,.59.,.117.)	949	CANCER	Panitumumab (EGFR mAb inhibitor)	Cutaneous Melanoma	MELA_0047	Resistant	FDA guidelines			NRAS MUT (Q61R)	FDA guidelines	16556_TB125_M	COREAD	1	['known in: gastric_adenocarcinoma;chromophobe_adenocarcinoma;nasopharynx_carcinoma;urinary_bladder_urothelial_carcinoma;ovarian_serous_cystadenocarcinoma;thyroid_carcinoma;colorectal_cancer;melanoma;skin_melanoma;adrenocortical_carcinoma;acute_myeloid_leukemia;hepatocellular_carcinoma;multiple_myeloma;brain_glioma;lung_adenocarcinoma;chronic_lymphocytic_leukemia;glioblastoma_multiforme;uterine_c…	known in: gastric_adenocarcinoma;chromophobe_adenocarcinoma;nasopharynx_carcinoma;urinary_bladder_urothelial_carcinoma;ovarian_serous_cystadenocarcinoma;thyroid_carcinoma;colorectal_cancer;melanoma;skin_melanoma;adrenocortical_carcinoma;acute_myeloid_leukemia;hepatocellular_carcinoma;multiple_myeloma;brain_glioma;lung_adenocarcinoma;chronic_lymphocytic_leukemia;glioblastoma_multiforme;uterine_cor…	NRAS	Missense	WGS
complete	SNV/InDel	NRAS (NRAS:Q61.)	950	CANCER	(MEK inhibitor)	Cutaneous Melanoma	MELA_0047	Responsive	Late trials			NRAS MUT (Q61R)	PMID:23414587,ASCO 2016 (abstr 9500)	16556_TB125_M	CM	1	['known in: gastric_adenocarcinoma;chromophobe_adenocarcinoma;nasopharynx_carcinoma;urinary_bladder_urothelial_carcinoma;ovarian_serous_cystadenocarcinoma;thyroid_carcinoma;colorectal_cancer;melanoma;skin_melanoma;adrenocortical_carcinoma;acute_myeloid_leukemia;hepatocellular_carcinoma;multiple_myeloma;brain_glioma;lung_adenocarcinoma;chronic_lymphocytic_leukemia;glioblastoma_multiforme;uterine_c…	known in: gastric_adenocarcinoma;chromophobe_adenocarcinoma;nasopharynx_carcinoma;urinary_bladder_urothelial_carcinoma;ovarian_serous_cystadenocarcinoma;thyroid_carcinoma;colorectal_cancer;melanoma;skin_melanoma;adrenocortical_carcinoma;acute_myeloid_leukemia;hepatocellular_carcinoma;multiple_myeloma;brain_glioma;lung_adenocarcinoma;chronic_lymphocytic_leukemia;glioblastoma_multiforme;uterine_cor…	NRAS	Missense	WGS
complete	SNV/InDel	NRAS (NRAS:Q61.)	951	CANCER	(BRAF inhibitor)	Cutaneous Melanoma	MELA_0047	Resistant	Early trials			NRAS MUT (Q61R)	PMID:23569304;PMID:24265153	16556_TB125_M	CM	1	['known in: gastric_adenocarcinoma;chromophobe_adenocarcinoma;nasopharynx_carcinoma;urinary_bladder_urothelial_carcinoma;ovarian_serous_cystadenocarcinoma;thyroid_carcinoma;colorectal_cancer;melanoma;skin_melanoma;adrenocortical_carcinoma;acute_myeloid_leukemia;hepatocellular_carcinoma;multiple_myeloma;brain_glioma;lung_adenocarcinoma;chronic_lymphocytic_leukemia;glioblastoma_multiforme;uterine_c…	known in: gastric_adenocarcinoma;chromophobe_adenocarcinoma;nasopharynx_carcinoma;urinary_bladder_urothelial_carcinoma;ovarian_serous_cystadenocarcinoma;thyroid_carcinoma;colorectal_cancer;melanoma;skin_melanoma;adrenocortical_carcinoma;acute_myeloid_leukemia;hepatocellular_carcinoma;multiple_myeloma;brain_glioma;lung_adenocarcinoma;chronic_lymphocytic_leukemia;glioblastoma_multiforme;uterine_cor…	NRAS	Missense	WGS
complete	SNV/InDel	NRAS (NRAS oncogenic mutation)	952	CANCER	(CDK4/6 inhibitor;MEK inhibitor)	Cutaneous Melanoma	MELA_0047	Responsive	Early trials			NRAS MUT (Q61R)	NCT01781572;NCT02022982;PMID:26658964;NCT02065063;ASCO 2014 (abstr 9009)	16556_TB125_M	CM	1	['known in: gastric_adenocarcinoma;chromophobe_adenocarcinoma;nasopharynx_carcinoma;urinary_bladder_urothelial_carcinoma;ovarian_serous_cystadenocarcinoma;thyroid_carcinoma;colorectal_cancer;melanoma;skin_melanoma;adrenocortical_carcinoma;acute_myeloid_leukemia;hepatocellular_carcinoma;multiple_myeloma;brain_glioma;lung_adenocarcinoma;chronic_lymphocytic_leukemia;glioblastoma_multiforme;uterine_c…	known in: gastric_adenocarcinoma;chromophobe_adenocarcinoma;nasopharynx_carcinoma;urinary_bladder_urothelial_carcinoma;ovarian_serous_cystadenocarcinoma;thyroid_carcinoma;colorectal_cancer;melanoma;skin_melanoma;adrenocortical_carcinoma;acute_myeloid_leukemia;hepatocellular_carcinoma;multiple_myeloma;brain_glioma;lung_adenocarcinoma;chronic_lymphocytic_leukemia;glioblastoma_multiforme;uterine_cor…	NRAS	Missense	WGS
complete	SNV/InDel	NRAS (NRAS oncogenic mutation)	953	CANCER	(HSP90 inhibitor)	Cutaneous Melanoma	MELA_0047	Responsive	Pre-clinical			NRAS MUT (Q61R)	PMID:23538902	16556_TB125_M	CM	1	['known in: gastric_adenocarcinoma;chromophobe_adenocarcinoma;nasopharynx_carcinoma;urinary_bladder_urothelial_carcinoma;ovarian_serous_cystadenocarcinoma;thyroid_carcinoma;colorectal_cancer;melanoma;skin_melanoma;adrenocortical_carcinoma;acute_myeloid_leukemia;hepatocellular_carcinoma;multiple_myeloma;brain_glioma;lung_adenocarcinoma;chronic_lymphocytic_leukemia;glioblastoma_multiforme;uterine_c…	known in: gastric_adenocarcinoma;chromophobe_adenocarcinoma;nasopharynx_carcinoma;urinary_bladder_urothelial_carcinoma;ovarian_serous_cystadenocarcinoma;thyroid_carcinoma;colorectal_cancer;melanoma;skin_melanoma;adrenocortical_carcinoma;acute_myeloid_leukemia;hepatocellular_carcinoma;multiple_myeloma;brain_glioma;lung_adenocarcinoma;chronic_lymphocytic_leukemia;glioblastoma_multiforme;uterine_cor…	NRAS	Missense	WGS
complete	SNV/InDel	NRAS (NRAS oncogenic mutation)	954	CANCER	(MEK inhibitor)	Cutaneous Melanoma	MELA_0047	Responsive	Pre-clinical			NRAS MUT (Q61R)	PMID:22507781;PMID:23515407;PMID:18701506	16556_TB125_M	AML, LUAD, ALL	1	['known in: gastric_adenocarcinoma;chromophobe_adenocarcinoma;nasopharynx_carcinoma;urinary_bladder_urothelial_carcinoma;ovarian_serous_cystadenocarcinoma;thyroid_carcinoma;colorectal_cancer;melanoma;skin_melanoma;adrenocortical_carcinoma;acute_myeloid_leukemia;hepatocellular_carcinoma;multiple_myeloma;brain_glioma;lung_adenocarcinoma;chronic_lymphocytic_leukemia;glioblastoma_multiforme;uterine_c…	known in: gastric_adenocarcinoma;chromophobe_adenocarcinoma;nasopharynx_carcinoma;urinary_bladder_urothelial_carcinoma;ovarian_serous_cystadenocarcinoma;thyroid_carcinoma;colorectal_cancer;melanoma;skin_melanoma;adrenocortical_carcinoma;acute_myeloid_leukemia;hepatocellular_carcinoma;multiple_myeloma;brain_glioma;lung_adenocarcinoma;chronic_lymphocytic_leukemia;glioblastoma_multiforme;uterine_cor…	NRAS	Missense	WGS
complete	SNV/InDel	NRAS (NRAS oncogenic mutation)	955	CANCER	(Pan-RAF inhibitor)	Cutaneous Melanoma	MELA_0047	Responsive	Case report			NRAS MUT (Q61R)	AACR 2017 (abstr CT002);ESMO 2015 (abstract 300)	16556_TB125_M	CM	1	['known in: gastric_adenocarcinoma;chromophobe_adenocarcinoma;nasopharynx_carcinoma;urinary_bladder_urothelial_carcinoma;ovarian_serous_cystadenocarcinoma;thyroid_carcinoma;colorectal_cancer;melanoma;skin_melanoma;adrenocortical_carcinoma;acute_myeloid_leukemia;hepatocellular_carcinoma;multiple_myeloma;brain_glioma;lung_adenocarcinoma;chronic_lymphocytic_leukemia;glioblastoma_multiforme;uterine_c…	known in: gastric_adenocarcinoma;chromophobe_adenocarcinoma;nasopharynx_carcinoma;urinary_bladder_urothelial_carcinoma;ovarian_serous_cystadenocarcinoma;thyroid_carcinoma;colorectal_cancer;melanoma;skin_melanoma;adrenocortical_carcinoma;acute_myeloid_leukemia;hepatocellular_carcinoma;multiple_myeloma;brain_glioma;lung_adenocarcinoma;chronic_lymphocytic_leukemia;glioblastoma_multiforme;uterine_cor…	NRAS	Missense	WGS
complete	SNV/InDel	NRAS (NRAS oncogenic mutation)	956	CANCER	Sorafenib;MEK inhibitor (Pan-TK inhibitor;MEK inhibitor)	Cutaneous Melanoma	MELA_0047	Responsive	Early trials			NRAS MUT (Q61R)	PMID:25294897	16556_TB125_M	HC	1	['known in: gastric_adenocarcinoma;chromophobe_adenocarcinoma;nasopharynx_carcinoma;urinary_bladder_urothelial_carcinoma;ovarian_serous_cystadenocarcinoma;thyroid_carcinoma;colorectal_cancer;melanoma;skin_melanoma;adrenocortical_carcinoma;acute_myeloid_leukemia;hepatocellular_carcinoma;multiple_myeloma;brain_glioma;lung_adenocarcinoma;chronic_lymphocytic_leukemia;glioblastoma_multiforme;uterine_c…	known in: gastric_adenocarcinoma;chromophobe_adenocarcinoma;nasopharynx_carcinoma;urinary_bladder_urothelial_carcinoma;ovarian_serous_cystadenocarcinoma;thyroid_carcinoma;colorectal_cancer;melanoma;skin_melanoma;adrenocortical_carcinoma;acute_myeloid_leukemia;hepatocellular_carcinoma;multiple_myeloma;brain_glioma;lung_adenocarcinoma;chronic_lymphocytic_leukemia;glioblastoma_multiforme;uterine_cor…	NRAS	Missense	WGS
complete	SNV/InDel	NRAS (NRAS oncogenic mutation)	957	CANCER	(ERK inhibitor)	Cutaneous Melanoma	MELA_0047	Responsive	Case report			NRAS MUT (Q61R)	ASCO 2017 (abstr 2508)	16556_TB125_M	CM	1	['known in: gastric_adenocarcinoma;chromophobe_adenocarcinoma;nasopharynx_carcinoma;urinary_bladder_urothelial_carcinoma;ovarian_serous_cystadenocarcinoma;thyroid_carcinoma;colorectal_cancer;melanoma;skin_melanoma;adrenocortical_carcinoma;acute_myeloid_leukemia;hepatocellular_carcinoma;multiple_myeloma;brain_glioma;lung_adenocarcinoma;chronic_lymphocytic_leukemia;glioblastoma_multiforme;uterine_c…	known in: gastric_adenocarcinoma;chromophobe_adenocarcinoma;nasopharynx_carcinoma;urinary_bladder_urothelial_carcinoma;ovarian_serous_cystadenocarcinoma;thyroid_carcinoma;colorectal_cancer;melanoma;skin_melanoma;adrenocortical_carcinoma;acute_myeloid_leukemia;hepatocellular_carcinoma;multiple_myeloma;brain_glioma;lung_adenocarcinoma;chronic_lymphocytic_leukemia;glioblastoma_multiforme;uterine_cor…	NRAS	Missense	WGS
complete	SNV/InDel	NRAS (NRAS oncogenic mutation)	958	CANCER	(MEK inhibitor +/- PI3K pathway inhibitor)	Cutaneous Melanoma	MELA_0047	Responsive	Pre-clinical			NRAS MUT (Q61R)	PMID:22392911;PMID:23274911	16556_TB125_M	COREAD	1	['known in: gastric_adenocarcinoma;chromophobe_adenocarcinoma;nasopharynx_carcinoma;urinary_bladder_urothelial_carcinoma;ovarian_serous_cystadenocarcinoma;thyroid_carcinoma;colorectal_cancer;melanoma;skin_melanoma;adrenocortical_carcinoma;acute_myeloid_leukemia;hepatocellular_carcinoma;multiple_myeloma;brain_glioma;lung_adenocarcinoma;chronic_lymphocytic_leukemia;glioblastoma_multiforme;uterine_c…	known in: gastric_adenocarcinoma;chromophobe_adenocarcinoma;nasopharynx_carcinoma;urinary_bladder_urothelial_carcinoma;ovarian_serous_cystadenocarcinoma;thyroid_carcinoma;colorectal_cancer;melanoma;skin_melanoma;adrenocortical_carcinoma;acute_myeloid_leukemia;hepatocellular_carcinoma;multiple_myeloma;brain_glioma;lung_adenocarcinoma;chronic_lymphocytic_leukemia;glioblastoma_multiforme;uterine_cor…	NRAS	Missense	WGS
complete	SNV/InDel	NRAS (NRAS oncogenic mutation)	959	CANCER	Vemurafenib (BRAF inhibitor)	Cutaneous Melanoma	MELA_0047	Resistant	Pre-clinical			NRAS MUT (Q61R)	PMID:20179705	16556_TB125_M	CM	1	['known in: gastric_adenocarcinoma;chromophobe_adenocarcinoma;nasopharynx_carcinoma;urinary_bladder_urothelial_carcinoma;ovarian_serous_cystadenocarcinoma;thyroid_carcinoma;colorectal_cancer;melanoma;skin_melanoma;adrenocortical_carcinoma;acute_myeloid_leukemia;hepatocellular_carcinoma;multiple_myeloma;brain_glioma;lung_adenocarcinoma;chronic_lymphocytic_leukemia;glioblastoma_multiforme;uterine_c…	known in: gastric_adenocarcinoma;chromophobe_adenocarcinoma;nasopharynx_carcinoma;urinary_bladder_urothelial_carcinoma;ovarian_serous_cystadenocarcinoma;thyroid_carcinoma;colorectal_cancer;melanoma;skin_melanoma;adrenocortical_carcinoma;acute_myeloid_leukemia;hepatocellular_carcinoma;multiple_myeloma;brain_glioma;lung_adenocarcinoma;chronic_lymphocytic_leukemia;glioblastoma_multiforme;uterine_cor…	NRAS	Missense	WGS
complete	SNV/InDel	NRAS (NRAS oncogenic mutation)	960	CANCER	(PI3K pathway inhibitor;MEK inhibitor)	Cutaneous Melanoma	MELA_0047	Responsive	Pre-clinical			NRAS MUT (Q61R)	PMID:22985491	16556_TB125_M	MYMA	1	['known in: gastric_adenocarcinoma;chromophobe_adenocarcinoma;nasopharynx_carcinoma;urinary_bladder_urothelial_carcinoma;ovarian_serous_cystadenocarcinoma;thyroid_carcinoma;colorectal_cancer;melanoma;skin_melanoma;adrenocortical_carcinoma;acute_myeloid_leukemia;hepatocellular_carcinoma;multiple_myeloma;brain_glioma;lung_adenocarcinoma;chronic_lymphocytic_leukemia;glioblastoma_multiforme;uterine_c…	known in: gastric_adenocarcinoma;chromophobe_adenocarcinoma;nasopharynx_carcinoma;urinary_bladder_urothelial_carcinoma;ovarian_serous_cystadenocarcinoma;thyroid_carcinoma;colorectal_cancer;melanoma;skin_melanoma;adrenocortical_carcinoma;acute_myeloid_leukemia;hepatocellular_carcinoma;multiple_myeloma;brain_glioma;lung_adenocarcinoma;chronic_lymphocytic_leukemia;glioblastoma_multiforme;uterine_cor…	NRAS	Missense	WGS
complete	SNV/InDel	B2M (B2M oncogenic mutation)	968	CANCER	(PD1 Ab inhibitor)	Cutaneous Melanoma	MELA_0047	Resistant	Case report			B2M MUT (S14Ffs*29)	PMID:27433843	16556_TB125_M	CM	1	['predicted driver: tier 1']	predicted driver: tier 1	B2M	Frameshift	WGS
complete	SNV/InDel	GATA3 (GATA3 oncogenic mutation)	1077	CANCER	(Aromatase ihibitor)	Cutaneous Melanoma	MELA_0047	Responsive	Pre-clinical			GATA3 MUT (S427F)	PMID:24758297	16556_TB125_M	BRCA	1	['predicted driver: tier 1']	predicted driver: tier 1	GATA3	Missense	WGS
complete	SNV/InDel	PTPRD (PTPRD oncogenic mutation)	374	CANCER	(IGF1R inhibitor)	Cutaneous Melanoma	MELA_0230	Responsive	Case report			PTPRD MUT (R232C), PTPRD MUT (F1514L), PTPRD MUT (S1896F), PTPRD MUT* (P421S), PTPRD MUT* (E636K), PTPRD MUT* (L957H)	PMID:23800680	35046_SCC11-0332_M	S	1	['predicted driver: tier 1', 'predicted driver: tier 1', 'predicted driver: tier 1', 'not protein-affecting', 'not protein-affecting', 'predicted passenger', 'predicted passenger', 'predicted passenger', 'not protein-affecting']	predicted driver: tier 1	PTPRD	Missense	WGS
complete	SNV/InDel	PTEN (PTEN oncogenic mutation)	381	CANCER	(ATM inhibitor)	Cutaneous Melanoma	MELA_0230	Responsive	Pre-clinical			PTEN MUT (K221*)	PMID:27397505	35046_SCC11-0332_M	BRCA	1	['predicted driver: tier 1']	predicted driver: tier 1	PTEN	Nonsense	WGS
complete	SNV/InDel	PTEN (PTEN oncogenic mutation)	382	CANCER	(PI3K pathway inhibitor)	Cutaneous Melanoma	MELA_0230	Responsive	Pre-clinical			PTEN MUT (K221*)	PMID:21191045;PMID:17804702;PMID:21632463;PMID:23287563;PMID:21289267;PMID:21673091;PMID:21998291;PMID:22932669;PMID:21325073;PMID:22662154;PMID:23085766;PMID:23136191	35046_SCC11-0332_M	BRCA, ED, TH, CANCER, L, G, OV	1	['predicted driver: tier 1']	predicted driver: tier 1	PTEN	Nonsense	WGS
complete	SNV/InDel	PTEN (PTEN oncogenic mutation)	383	CANCER	(EGFR mAb inhibitor)	Cutaneous Melanoma	MELA_0230	Resistant	Late trials			PTEN MUT (K221*)	PMID:21163703;PMID:19398573	35046_SCC11-0332_M	COREAD	1	['predicted driver: tier 1']	predicted driver: tier 1	PTEN	Nonsense	WGS
complete	SNV/InDel	PTEN (PTEN oncogenic mutation)	384	CANCER	Sirolimus (MTOR inhibitor)	Cutaneous Melanoma	MELA_0230	Responsive	Early trials			PTEN MUT (K221*)	ASCO 2013 (abstr 2532)	35046_SCC11-0332_M	CANCER	1	['predicted driver: tier 1']	predicted driver: tier 1	PTEN	Nonsense	WGS
complete	SNV/InDel	PTEN (PTEN oncogenic mutation)	385	CANCER	(PARP inhibitor)	Cutaneous Melanoma	MELA_0230	Responsive	Case report			PTEN MUT (K221*)	PMID:20944090;PMID:21468130	35046_SCC11-0332_M	ED	1	['predicted driver: tier 1']	predicted driver: tier 1	PTEN	Nonsense	WGS
complete	SNV/InDel	PTEN (PTEN oncogenic mutation)	386	CANCER	(PD1 Ab inhibitor)	Cutaneous Melanoma	MELA_0230	Resistant	Early trials			PTEN MUT (K221*)	PMID:26645196	35046_SCC11-0332_M	CM	1	['predicted driver: tier 1']	predicted driver: tier 1	PTEN	Nonsense	WGS
complete	SNV/InDel	PTEN (PTEN oncogenic mutation)	387	CANCER	(PI3K pathway inhibitor;AR antagonist)	Cutaneous Melanoma	MELA_0230	Responsive	Pre-clinical			PTEN MUT (K221*)	PMID:21575859	35046_SCC11-0332_M	PRAD	1	['predicted driver: tier 1']	predicted driver: tier 1	PTEN	Nonsense	WGS
complete	SNV/InDel	PTEN (PTEN oncogenic mutation)	388	CANCER	Everolimus (MTOR inhibitor)	Cutaneous Melanoma	MELA_0230	Responsive	Early trials			PTEN MUT (K221*)	PMID:23582881	35046_SCC11-0332_M	PRAD	1	['predicted driver: tier 1']	predicted driver: tier 1	PTEN	Nonsense	WGS
complete	SNV/InDel	PTEN (PTEN oncogenic mutation)	389	CANCER	(PI3K pathway inhibitor;MEK inhibitor)	Cutaneous Melanoma	MELA_0230	Responsive	Pre-clinical			PTEN MUT (K221*)	PMID:21632463	35046_SCC11-0332_M	OV	1	['predicted driver: tier 1']	predicted driver: tier 1	PTEN	Nonsense	WGS
complete	SNV/InDel	PTEN (PTEN oncogenic mutation)	390	CANCER	(PIK3CB inhibitor)	Cutaneous Melanoma	MELA_0230	Responsive	Case report			PTEN MUT (K221*)	ASCO 2014 (abstr 2514)	35046_SCC11-0332_M	PRAD	1	['predicted driver: tier 1']	predicted driver: tier 1	PTEN	Nonsense	WGS
complete	SNV/InDel	PTEN (PTEN oncogenic mutation)	391	CANCER	(AKT inhibitor)	Cutaneous Melanoma	MELA_0230	Responsive	Case report			PTEN MUT (K221*)	PMID:22025163	35046_SCC11-0332_M	PA	1	['predicted driver: tier 1']	predicted driver: tier 1	PTEN	Nonsense	WGS
complete	SNV/InDel	PTEN (PTEN oncogenic mutation)	392	CANCER	(MTOR inhibitor)	Cutaneous Melanoma	MELA_0230	No Responsive	Early trials			PTEN MUT (K221*)	PMID:21788564;PMID:23238879	35046_SCC11-0332_M	ED	1	['predicted driver: tier 1']	predicted driver: tier 1	PTEN	Nonsense	WGS
complete	SNV/InDel	LRP1B (LRP1B oncogenic mutation)	438	CANCER	Liposomal Doxorubicin (Chemotherapy)	Cutaneous Melanoma	MELA_0230	Resistant	Early trials			LRP1B MUT (G99S), LRP1B MUT (D2806N)	PMID:22896685	35046_SCC11-0332_M	OV	1	['predicted driver: tier 1', 'predicted driver: tier 1', 'not protein-affecting', 'not protein-affecting']	predicted driver: tier 1	LRP1B	Missense	WGS
complete	SNV/InDel	FAT1 (FAT1 oncogenic mutation)	543	CANCER	(BET inhibitor)	Cutaneous Melanoma	MELA_0230	Responsive	Pre-clinical			FAT1 MUT (I3552N)	PMID:27397505	35046_SCC11-0332_M	HNSC	1	['predicted driver: tier 1', 'not protein-affecting']	predicted driver: tier 1	FAT1	Missense	WGS
complete	SNV/InDel	TP53 (TP53 oncogenic mutation)	617	CANCER	Decitabine (Chemotherapy)	Cutaneous Melanoma	MELA_0230	Responsive	Early trials			TP53 MUT (E286K)	PMID:27959731	35046_SCC11-0332_M	AML, MDPS	1	['known in: CANCER-PR']	known in: CANCER-PR	TP53	Missense	WGS
complete	SNV/InDel	TP53 (TP53 oncogenic mutation)	618	CANCER	Abemaciclib (CDK4/6 inhibitor)	Cutaneous Melanoma	MELA_0230	Resistant	Early trials			TP53 MUT (E286K)	PMID:27217383	35046_SCC11-0332_M	BRCA	1	['known in: CANCER-PR']	known in: CANCER-PR	TP53	Missense	WGS
complete	SNV/InDel	TP53 (TP53 oncogenic mutation)	620	CANCER	Cisplatin (Chemotherapy)	Cutaneous Melanoma	MELA_0230	Resistant	Early trials			TP53 MUT (E286K)	PMID:27646943	35046_SCC11-0332_M	FGCT, MGCT	1	['known in: CANCER-PR']	known in: CANCER-PR	TP53	Missense	WGS
complete	SNV/InDel	TP53 (TP53 oncogenic mutation)	621	CANCER	AZD6738 (ATR inhibitor)	Cutaneous Melanoma	MELA_0230	Responsive	Early trials			TP53 MUT (E286K)	https://ash.confex.com/ash/2014/webprogram/Paper71027.html;NCT01955668	35046_SCC11-0332_M	BCL	1	['known in: CANCER-PR']	known in: CANCER-PR	TP53	Missense	WGS
complete	SNV/InDel	TP53 (TP53 oncogenic mutation)	622	CANCER	Gemcitabine (Chemotherapy)	Cutaneous Melanoma	MELA_0230	Responsive	Pre-clinical			TP53 MUT (E286K)	PMID:27397505	35046_SCC11-0332_M	BLCA	1	['known in: CANCER-PR']	known in: CANCER-PR	TP53	Missense	WGS
complete	SNV/InDel	TP53 (TP53 oncogenic mutation)	623	CANCER	Mitomycin C (Chemotherapy)	Cutaneous Melanoma	MELA_0230	Responsive	Pre-clinical			TP53 MUT (E286K)	PMID:27397505	35046_SCC11-0332_M	BLCA	1	['known in: CANCER-PR']	known in: CANCER-PR	TP53	Missense	WGS
complete	SNV/InDel	TP53 (TP53 oncogenic mutation)	624	CANCER	(WEE1 inhibitor)	Cutaneous Melanoma	MELA_0230	Responsive	Pre-clinical			TP53 MUT (E286K)	PMID:25125259	35046_SCC11-0332_M	HNC	1	['known in: CANCER-PR']	known in: CANCER-PR	TP53	Missense	WGS
complete	SNV/InDel	TP53 (TP53 oncogenic mutation)	625	CANCER	(MDM2 inhibitor)	Cutaneous Melanoma	MELA_0230	Resistant	Early trials			TP53 MUT (E286K)	PMID:23084521;ASCO 2015 (abstr 10564)	35046_SCC11-0332_M	LIP	1	['known in: CANCER-PR']	known in: CANCER-PR	TP53	Missense	WGS
complete	SNV/InDel	TP53 (TP53 oncogenic mutation)	626	CANCER	Doxorubicin (Anthracycline antitumor antibiotic)	Cutaneous Melanoma	MELA_0230	Responsive	Pre-clinical			TP53 MUT (E286K)	PMID:27397505	35046_SCC11-0332_M	BLCA	1	['known in: CANCER-PR']	known in: CANCER-PR	TP53	Missense	WGS
complete	SNV/InDel	TP53 (TP53 oncogenic mutation)	627	CANCER	Pramlintide (Amylin analogue)	Cutaneous Melanoma	MELA_0230	Responsive	Pre-clinical			TP53 MUT (E286K)	PMID:25409149	35046_SCC11-0332_M	THYM	1	['known in: CANCER-PR']	known in: CANCER-PR	TP53	Missense	WGS
complete	SNV/InDel	TP53 (TP53 oncogenic mutation)	628	CANCER	(WEE1 inhibitor)	Cutaneous Melanoma	MELA_0230	Responsive	Early trials			TP53 MUT (E286K)	PMID:27998224	35046_SCC11-0332_M	OV	1	['known in: CANCER-PR']	known in: CANCER-PR	TP53	Missense	WGS
complete	SNV/InDel	CDKN2A (CDKN2A oncogenic mutation)	721	CANCER	Ilorasertib (AURKA-VEGF inhibitor)	Cutaneous Melanoma	MELA_0230	Responsive	Early trials			CDKN2A MUT (R80*)	NCT02478320	35046_SCC11-0332_M	CANCER	1	['known in: melanoma']	known in: melanoma	CDKN2A	Nonsense	WGS
complete	SNV/InDel	CDKN2A (CDKN2A oncogenic mutation)	722	CANCER	(CDK4/6 inhibitor)	Cutaneous Melanoma	MELA_0230	Responsive	Pre-clinical			CDKN2A MUT (R80*)	PMID:22471707;PMID:22586120;PMID:22711607	35046_SCC11-0332_M	CANCER, G	1	['known in: melanoma']	known in: melanoma	CDKN2A	Nonsense	WGS
complete	SNV/InDel	CDKN2A (CDKN2A oncogenic mutation)	723	CANCER	(CDK4/6 inhibitor)	Cutaneous Melanoma	MELA_0230	Responsive	Case report			CDKN2A MUT (R80*)	ASCO 2013 (abstr 2500)	35046_SCC11-0332_M	CM	1	['known in: melanoma']	known in: melanoma	CDKN2A	Nonsense	WGS
complete	SNV/InDel	CDKN2A (CDKN2A oncogenic mutation)	724	CANCER	(PD1 inhibitor)	Cutaneous Melanoma	MELA_0230	Resistant	Early trials			CDKN2A MUT (R80*)	PMID:29033130	35046_SCC11-0332_M	CM	1	['known in: melanoma']	known in: melanoma	CDKN2A	Nonsense	WGS
complete	SNV/InDel	BRAF (V600G,V600K,V600M,V600R,V600D,V600E)	988	CANCER	Vemurafenib (BRAF inhibitor)	Cutaneous Melanoma	MELA_0230	Responsive	NCCN guidelines			BRAF MUT (V600E)	PMID:26287849	35046_SCC11-0332_M	HISEC, HISLC, NSCLC	1	['known in: myeloma;brain_stem_glioma;thyroid_carcinoma;G;MA;colorectal_cancer;ovarian_cancer;melanoma;head_and_neck_squamous_cell_carcinoma;THCA;non-small_cell_lung_carcinoma;cancer;HCL;brain_cancer;HISEC;papillary_thyroid_carcinoma;LUAD;brain_glioma;NEU;lung_cancer;PG;NSCLC;TH;gastrointestinal_stromal_tumor;skin_melanoma;papillary_renal_cell_carcinoma;multiple_myeloma;MYMA;glioblastoma_multifor…	known in: myeloma;brain_stem_glioma;thyroid_carcinoma;G;MA;colorectal_cancer;ovarian_cancer;melanoma;head_and_neck_squamous_cell_carcinoma;THCA;non-small_cell_lung_carcinoma;cancer;HCL;brain_cancer;HISEC;papillary_thyroid_carcinoma;LUAD;brain_glioma;NEU;lung_cancer;PG;NSCLC;TH;gastrointestinal_stromal_tumor;skin_melanoma;papillary_renal_cell_carcinoma;multiple_myeloma;MYMA;glioblastoma_multiforme…	BRAF	Missense	WGS
complete	SNV/InDel	BRAF (V600K,V600E)	990	CANCER	Vemurafenib;Cobimetinib (BRAF inhibitor;MEK inhibitor)	Cutaneous Melanoma	MELA_0230	Responsive	FDA guidelines			BRAF MUT (V600E)	FDA	35046_SCC11-0332_M	CM	1	['known in: myeloma;brain_stem_glioma;thyroid_carcinoma;G;MA;colorectal_cancer;ovarian_cancer;melanoma;head_and_neck_squamous_cell_carcinoma;THCA;non-small_cell_lung_carcinoma;cancer;HCL;brain_cancer;HISEC;papillary_thyroid_carcinoma;LUAD;brain_glioma;NEU;lung_cancer;PG;NSCLC;TH;gastrointestinal_stromal_tumor;skin_melanoma;papillary_renal_cell_carcinoma;multiple_myeloma;MYMA;glioblastoma_multifor…	known in: myeloma;brain_stem_glioma;thyroid_carcinoma;G;MA;colorectal_cancer;ovarian_cancer;melanoma;head_and_neck_squamous_cell_carcinoma;THCA;non-small_cell_lung_carcinoma;cancer;HCL;brain_cancer;HISEC;papillary_thyroid_carcinoma;LUAD;brain_glioma;NEU;lung_cancer;PG;NSCLC;TH;gastrointestinal_stromal_tumor;skin_melanoma;papillary_renal_cell_carcinoma;multiple_myeloma;MYMA;glioblastoma_multiforme…	BRAF	Missense	WGS
complete	SNV/InDel	BRAF (V600K,V600E)	991	CANCER	Trametinib (MEK inhibitor)	Cutaneous Melanoma	MELA_0230	Responsive	FDA guidelines			BRAF MUT (V600E)	FDA	35046_SCC11-0332_M	CM	1	['known in: myeloma;brain_stem_glioma;thyroid_carcinoma;G;MA;colorectal_cancer;ovarian_cancer;melanoma;head_and_neck_squamous_cell_carcinoma;THCA;non-small_cell_lung_carcinoma;cancer;HCL;brain_cancer;HISEC;papillary_thyroid_carcinoma;LUAD;brain_glioma;NEU;lung_cancer;PG;NSCLC;TH;gastrointestinal_stromal_tumor;skin_melanoma;papillary_renal_cell_carcinoma;multiple_myeloma;MYMA;glioblastoma_multifor…	known in: myeloma;brain_stem_glioma;thyroid_carcinoma;G;MA;colorectal_cancer;ovarian_cancer;melanoma;head_and_neck_squamous_cell_carcinoma;THCA;non-small_cell_lung_carcinoma;cancer;HCL;brain_cancer;HISEC;papillary_thyroid_carcinoma;LUAD;brain_glioma;NEU;lung_cancer;PG;NSCLC;TH;gastrointestinal_stromal_tumor;skin_melanoma;papillary_renal_cell_carcinoma;multiple_myeloma;MYMA;glioblastoma_multiforme…	BRAF	Missense	WGS
complete	SNV/InDel	BRAF (V600K,V600E)	992	CANCER	Dabrafenib;Trametinib (BRAF inhibitor;MEK inhibitor)	Cutaneous Melanoma	MELA_0230	Responsive	FDA guidelines			BRAF MUT (V600E)	FDA	35046_SCC11-0332_M	CM	1	['known in: myeloma;brain_stem_glioma;thyroid_carcinoma;G;MA;colorectal_cancer;ovarian_cancer;melanoma;head_and_neck_squamous_cell_carcinoma;THCA;non-small_cell_lung_carcinoma;cancer;HCL;brain_cancer;HISEC;papillary_thyroid_carcinoma;LUAD;brain_glioma;NEU;lung_cancer;PG;NSCLC;TH;gastrointestinal_stromal_tumor;skin_melanoma;papillary_renal_cell_carcinoma;multiple_myeloma;MYMA;glioblastoma_multifor…	known in: myeloma;brain_stem_glioma;thyroid_carcinoma;G;MA;colorectal_cancer;ovarian_cancer;melanoma;head_and_neck_squamous_cell_carcinoma;THCA;non-small_cell_lung_carcinoma;cancer;HCL;brain_cancer;HISEC;papillary_thyroid_carcinoma;LUAD;brain_glioma;NEU;lung_cancer;PG;NSCLC;TH;gastrointestinal_stromal_tumor;skin_melanoma;papillary_renal_cell_carcinoma;multiple_myeloma;MYMA;glioblastoma_multiforme…	BRAF	Missense	WGS
complete	SNV/InDel	BRAF (G469A,V600E)	996	CANCER	(EGFR TK inhibitor)	Cutaneous Melanoma	MELA_0230	Resistant	Case report			BRAF MUT (V600E)	PMID:22773810	35046_SCC11-0332_M	LUAD	1	['known in: myeloma;brain_stem_glioma;thyroid_carcinoma;G;MA;colorectal_cancer;ovarian_cancer;melanoma;head_and_neck_squamous_cell_carcinoma;THCA;non-small_cell_lung_carcinoma;cancer;HCL;brain_cancer;HISEC;papillary_thyroid_carcinoma;LUAD;brain_glioma;NEU;lung_cancer;PG;NSCLC;TH;gastrointestinal_stromal_tumor;skin_melanoma;papillary_renal_cell_carcinoma;multiple_myeloma;MYMA;glioblastoma_multifor…	known in: myeloma;brain_stem_glioma;thyroid_carcinoma;G;MA;colorectal_cancer;ovarian_cancer;melanoma;head_and_neck_squamous_cell_carcinoma;THCA;non-small_cell_lung_carcinoma;cancer;HCL;brain_cancer;HISEC;papillary_thyroid_carcinoma;LUAD;brain_glioma;NEU;lung_cancer;PG;NSCLC;TH;gastrointestinal_stromal_tumor;skin_melanoma;papillary_renal_cell_carcinoma;multiple_myeloma;MYMA;glioblastoma_multiforme…	BRAF	Missense	WGS
complete	SNV/InDel	BRAF (BRAF:V600.)	1001	CANCER	Vemurafenib (BRAF inhibitor)	Cutaneous Melanoma	MELA_0230	No Responsive	Early trials			BRAF MUT (V600E)	PMID:26460303;PMID:26287849	35046_SCC11-0332_M	COREAD	1	['known in: myeloma;brain_stem_glioma;thyroid_carcinoma;G;MA;colorectal_cancer;ovarian_cancer;melanoma;head_and_neck_squamous_cell_carcinoma;THCA;non-small_cell_lung_carcinoma;cancer;HCL;brain_cancer;HISEC;papillary_thyroid_carcinoma;LUAD;brain_glioma;NEU;lung_cancer;PG;NSCLC;TH;gastrointestinal_stromal_tumor;skin_melanoma;papillary_renal_cell_carcinoma;multiple_myeloma;MYMA;glioblastoma_multifor…	known in: myeloma;brain_stem_glioma;thyroid_carcinoma;G;MA;colorectal_cancer;ovarian_cancer;melanoma;head_and_neck_squamous_cell_carcinoma;THCA;non-small_cell_lung_carcinoma;cancer;HCL;brain_cancer;HISEC;papillary_thyroid_carcinoma;LUAD;brain_glioma;NEU;lung_cancer;PG;NSCLC;TH;gastrointestinal_stromal_tumor;skin_melanoma;papillary_renal_cell_carcinoma;multiple_myeloma;MYMA;glioblastoma_multiforme…	BRAF	Missense	WGS
complete	SNV/InDel	BRAF (BRAF:V600.)	1002	CANCER	MEK inhibitor (BRAF inhibitor;MEK inhibitor;anti-EGFR mAb inhibitor)	Cutaneous Melanoma	MELA_0230	Responsive	Early trials			BRAF MUT (V600E)	ASCO 2014 (abstr 3515);PMID:29431699	35046_SCC11-0332_M	COREAD	1	['known in: myeloma;brain_stem_glioma;thyroid_carcinoma;G;MA;colorectal_cancer;ovarian_cancer;melanoma;head_and_neck_squamous_cell_carcinoma;THCA;non-small_cell_lung_carcinoma;cancer;HCL;brain_cancer;HISEC;papillary_thyroid_carcinoma;LUAD;brain_glioma;NEU;lung_cancer;PG;NSCLC;TH;gastrointestinal_stromal_tumor;skin_melanoma;papillary_renal_cell_carcinoma;multiple_myeloma;MYMA;glioblastoma_multifor…	known in: myeloma;brain_stem_glioma;thyroid_carcinoma;G;MA;colorectal_cancer;ovarian_cancer;melanoma;head_and_neck_squamous_cell_carcinoma;THCA;non-small_cell_lung_carcinoma;cancer;HCL;brain_cancer;HISEC;papillary_thyroid_carcinoma;LUAD;brain_glioma;NEU;lung_cancer;PG;NSCLC;TH;gastrointestinal_stromal_tumor;skin_melanoma;papillary_renal_cell_carcinoma;multiple_myeloma;MYMA;glioblastoma_multiforme…	BRAF	Missense	WGS
complete	SNV/InDel	BRAF (BRAF:V600.)	1003	CANCER	Irinotecan;Vemurafenib;Cetuximab (TOPO1 inhibitor;BRAF inhibitor;EGFR mAb inhibitor)	Cutaneous Melanoma	MELA_0230	Responsive	NCCN guidelines			BRAF MUT (V600E)	ASCO 2017 (abstr 520)	35046_SCC11-0332_M	COREAD	1	['known in: myeloma;brain_stem_glioma;thyroid_carcinoma;G;MA;colorectal_cancer;ovarian_cancer;melanoma;head_and_neck_squamous_cell_carcinoma;THCA;non-small_cell_lung_carcinoma;cancer;HCL;brain_cancer;HISEC;papillary_thyroid_carcinoma;LUAD;brain_glioma;NEU;lung_cancer;PG;NSCLC;TH;gastrointestinal_stromal_tumor;skin_melanoma;papillary_renal_cell_carcinoma;multiple_myeloma;MYMA;glioblastoma_multifor…	known in: myeloma;brain_stem_glioma;thyroid_carcinoma;G;MA;colorectal_cancer;ovarian_cancer;melanoma;head_and_neck_squamous_cell_carcinoma;THCA;non-small_cell_lung_carcinoma;cancer;HCL;brain_cancer;HISEC;papillary_thyroid_carcinoma;LUAD;brain_glioma;NEU;lung_cancer;PG;NSCLC;TH;gastrointestinal_stromal_tumor;skin_melanoma;papillary_renal_cell_carcinoma;multiple_myeloma;MYMA;glioblastoma_multiforme…	BRAF	Missense	WGS
complete	SNV/InDel	BRAF (BRAF:V600.)	1004	CANCER	Panitumumab;Dabrafenib;BYL719 (EGFR mAb inhibitor;BRAF inhibitor;PI3K inhibitor)	Cutaneous Melanoma	MELA_0230	Responsive	Early trials			BRAF MUT (V600E)	ENA 2014 (abstr 11LBA)	35046_SCC11-0332_M	COREAD	1	['known in: myeloma;brain_stem_glioma;thyroid_carcinoma;G;MA;colorectal_cancer;ovarian_cancer;melanoma;head_and_neck_squamous_cell_carcinoma;THCA;non-small_cell_lung_carcinoma;cancer;HCL;brain_cancer;HISEC;papillary_thyroid_carcinoma;LUAD;brain_glioma;NEU;lung_cancer;PG;NSCLC;TH;gastrointestinal_stromal_tumor;skin_melanoma;papillary_renal_cell_carcinoma;multiple_myeloma;MYMA;glioblastoma_multifor…	known in: myeloma;brain_stem_glioma;thyroid_carcinoma;G;MA;colorectal_cancer;ovarian_cancer;melanoma;head_and_neck_squamous_cell_carcinoma;THCA;non-small_cell_lung_carcinoma;cancer;HCL;brain_cancer;HISEC;papillary_thyroid_carcinoma;LUAD;brain_glioma;NEU;lung_cancer;PG;NSCLC;TH;gastrointestinal_stromal_tumor;skin_melanoma;papillary_renal_cell_carcinoma;multiple_myeloma;MYMA;glioblastoma_multiforme…	BRAF	Missense	WGS
complete	SNV/InDel	BRAF (BRAF:V600.)	1007	CANCER	Dabrafenib;Trametinib (BRAF inhibitor;MEK inhibitor)	Cutaneous Melanoma	MELA_0230	Responsive	Early trials			BRAF MUT (V600E)	PMID:26392102	35046_SCC11-0332_M	COREAD	1	['known in: myeloma;brain_stem_glioma;thyroid_carcinoma;G;MA;colorectal_cancer;ovarian_cancer;melanoma;head_and_neck_squamous_cell_carcinoma;THCA;non-small_cell_lung_carcinoma;cancer;HCL;brain_cancer;HISEC;papillary_thyroid_carcinoma;LUAD;brain_glioma;NEU;lung_cancer;PG;NSCLC;TH;gastrointestinal_stromal_tumor;skin_melanoma;papillary_renal_cell_carcinoma;multiple_myeloma;MYMA;glioblastoma_multifor…	known in: myeloma;brain_stem_glioma;thyroid_carcinoma;G;MA;colorectal_cancer;ovarian_cancer;melanoma;head_and_neck_squamous_cell_carcinoma;THCA;non-small_cell_lung_carcinoma;cancer;HCL;brain_cancer;HISEC;papillary_thyroid_carcinoma;LUAD;brain_glioma;NEU;lung_cancer;PG;NSCLC;TH;gastrointestinal_stromal_tumor;skin_melanoma;papillary_renal_cell_carcinoma;multiple_myeloma;MYMA;glioblastoma_multiforme…	BRAF	Missense	WGS
complete	SNV/InDel	BRAF (BRAF:V600E)	1008	CANCER	Vemurafenib (BRAF inhibitor)	Cutaneous Melanoma	MELA_0230	Responsive	Early trials			BRAF MUT (V600E)	PMID:22586120	35046_SCC11-0332_M	MA	1	['known in: myeloma;brain_stem_glioma;thyroid_carcinoma;G;MA;colorectal_cancer;ovarian_cancer;melanoma;head_and_neck_squamous_cell_carcinoma;THCA;non-small_cell_lung_carcinoma;cancer;HCL;brain_cancer;HISEC;papillary_thyroid_carcinoma;LUAD;brain_glioma;NEU;lung_cancer;PG;NSCLC;TH;gastrointestinal_stromal_tumor;skin_melanoma;papillary_renal_cell_carcinoma;multiple_myeloma;MYMA;glioblastoma_multifor…	known in: myeloma;brain_stem_glioma;thyroid_carcinoma;G;MA;colorectal_cancer;ovarian_cancer;melanoma;head_and_neck_squamous_cell_carcinoma;THCA;non-small_cell_lung_carcinoma;cancer;HCL;brain_cancer;HISEC;papillary_thyroid_carcinoma;LUAD;brain_glioma;NEU;lung_cancer;PG;NSCLC;TH;gastrointestinal_stromal_tumor;skin_melanoma;papillary_renal_cell_carcinoma;multiple_myeloma;MYMA;glioblastoma_multiforme…	BRAF	Missense	WGS
complete	SNV/InDel	BRAF (BRAF:V600E)	1011	CANCER	Panitumumab (EGFR mAb inhibitor)	Cutaneous Melanoma	MELA_0230	Resistant	Late trials			BRAF MUT (V600E)	PMID:21163703;PMID:23325582;PMID:20619739	35046_SCC11-0332_M	COREAD	1	['known in: myeloma;brain_stem_glioma;thyroid_carcinoma;G;MA;colorectal_cancer;ovarian_cancer;melanoma;head_and_neck_squamous_cell_carcinoma;THCA;non-small_cell_lung_carcinoma;cancer;HCL;brain_cancer;HISEC;papillary_thyroid_carcinoma;LUAD;brain_glioma;NEU;lung_cancer;PG;NSCLC;TH;gastrointestinal_stromal_tumor;skin_melanoma;papillary_renal_cell_carcinoma;multiple_myeloma;MYMA;glioblastoma_multifor…	known in: myeloma;brain_stem_glioma;thyroid_carcinoma;G;MA;colorectal_cancer;ovarian_cancer;melanoma;head_and_neck_squamous_cell_carcinoma;THCA;non-small_cell_lung_carcinoma;cancer;HCL;brain_cancer;HISEC;papillary_thyroid_carcinoma;LUAD;brain_glioma;NEU;lung_cancer;PG;NSCLC;TH;gastrointestinal_stromal_tumor;skin_melanoma;papillary_renal_cell_carcinoma;multiple_myeloma;MYMA;glioblastoma_multiforme…	BRAF	Missense	WGS
complete	SNV/InDel	BRAF (BRAF:V600E)	1012	CANCER	Panitumumab;Dabrafenib;Trametinib (EGFR mAb inhibitor;BRAF inhibitor;MEK inhibitor)	Cutaneous Melanoma	MELA_0230	Responsive	Early trials			BRAF MUT (V600E)	ASCO 2014 (abstr 3515);ASCO 2015 (abstr 103)	35046_SCC11-0332_M	COREAD	1	['known in: myeloma;brain_stem_glioma;thyroid_carcinoma;G;MA;colorectal_cancer;ovarian_cancer;melanoma;head_and_neck_squamous_cell_carcinoma;THCA;non-small_cell_lung_carcinoma;cancer;HCL;brain_cancer;HISEC;papillary_thyroid_carcinoma;LUAD;brain_glioma;NEU;lung_cancer;PG;NSCLC;TH;gastrointestinal_stromal_tumor;skin_melanoma;papillary_renal_cell_carcinoma;multiple_myeloma;MYMA;glioblastoma_multifor…	known in: myeloma;brain_stem_glioma;thyroid_carcinoma;G;MA;colorectal_cancer;ovarian_cancer;melanoma;head_and_neck_squamous_cell_carcinoma;THCA;non-small_cell_lung_carcinoma;cancer;HCL;brain_cancer;HISEC;papillary_thyroid_carcinoma;LUAD;brain_glioma;NEU;lung_cancer;PG;NSCLC;TH;gastrointestinal_stromal_tumor;skin_melanoma;papillary_renal_cell_carcinoma;multiple_myeloma;MYMA;glioblastoma_multiforme…	BRAF	Missense	WGS
complete	SNV/InDel	BRAF (BRAF:V600E)	1013	CANCER	Dabrafenib;Trametinib (BRAF inhibitor;MEK inhibitor)	Cutaneous Melanoma	MELA_0230	Responsive	FDA guidelines			BRAF MUT (V600E)	PMID:27283860	35046_SCC11-0332_M	LUAD	1	['known in: myeloma;brain_stem_glioma;thyroid_carcinoma;G;MA;colorectal_cancer;ovarian_cancer;melanoma;head_and_neck_squamous_cell_carcinoma;THCA;non-small_cell_lung_carcinoma;cancer;HCL;brain_cancer;HISEC;papillary_thyroid_carcinoma;LUAD;brain_glioma;NEU;lung_cancer;PG;NSCLC;TH;gastrointestinal_stromal_tumor;skin_melanoma;papillary_renal_cell_carcinoma;multiple_myeloma;MYMA;glioblastoma_multifor…	known in: myeloma;brain_stem_glioma;thyroid_carcinoma;G;MA;colorectal_cancer;ovarian_cancer;melanoma;head_and_neck_squamous_cell_carcinoma;THCA;non-small_cell_lung_carcinoma;cancer;HCL;brain_cancer;HISEC;papillary_thyroid_carcinoma;LUAD;brain_glioma;NEU;lung_cancer;PG;NSCLC;TH;gastrointestinal_stromal_tumor;skin_melanoma;papillary_renal_cell_carcinoma;multiple_myeloma;MYMA;glioblastoma_multiforme…	BRAF	Missense	WGS
complete	SNV/InDel	BRAF (BRAF:V600E)	1014	CANCER	Dabrafenib (BRAF inhibitor)	Cutaneous Melanoma	MELA_0230	Responsive	NCCN guidelines			BRAF MUT (V600E)	NCCN	35046_SCC11-0332_M	NSCLC	1	['known in: myeloma;brain_stem_glioma;thyroid_carcinoma;G;MA;colorectal_cancer;ovarian_cancer;melanoma;head_and_neck_squamous_cell_carcinoma;THCA;non-small_cell_lung_carcinoma;cancer;HCL;brain_cancer;HISEC;papillary_thyroid_carcinoma;LUAD;brain_glioma;NEU;lung_cancer;PG;NSCLC;TH;gastrointestinal_stromal_tumor;skin_melanoma;papillary_renal_cell_carcinoma;multiple_myeloma;MYMA;glioblastoma_multifor…	known in: myeloma;brain_stem_glioma;thyroid_carcinoma;G;MA;colorectal_cancer;ovarian_cancer;melanoma;head_and_neck_squamous_cell_carcinoma;THCA;non-small_cell_lung_carcinoma;cancer;HCL;brain_cancer;HISEC;papillary_thyroid_carcinoma;LUAD;brain_glioma;NEU;lung_cancer;PG;NSCLC;TH;gastrointestinal_stromal_tumor;skin_melanoma;papillary_renal_cell_carcinoma;multiple_myeloma;MYMA;glioblastoma_multiforme…	BRAF	Missense	WGS
complete	SNV/InDel	BRAF (BRAF:V600E)	1015	CANCER	Dabrafenib;Trametinib (BRAF inhibitor;MEK inhibitor)	Cutaneous Melanoma	MELA_0230	Responsive	Early trials			BRAF MUT (V600E)	ASCO 2015 (abstr 8006);PMID:26392102	35046_SCC11-0332_M	COREAD	1	['known in: myeloma;brain_stem_glioma;thyroid_carcinoma;G;MA;colorectal_cancer;ovarian_cancer;melanoma;head_and_neck_squamous_cell_carcinoma;THCA;non-small_cell_lung_carcinoma;cancer;HCL;brain_cancer;HISEC;papillary_thyroid_carcinoma;LUAD;brain_glioma;NEU;lung_cancer;PG;NSCLC;TH;gastrointestinal_stromal_tumor;skin_melanoma;papillary_renal_cell_carcinoma;multiple_myeloma;MYMA;glioblastoma_multifor…	known in: myeloma;brain_stem_glioma;thyroid_carcinoma;G;MA;colorectal_cancer;ovarian_cancer;melanoma;head_and_neck_squamous_cell_carcinoma;THCA;non-small_cell_lung_carcinoma;cancer;HCL;brain_cancer;HISEC;papillary_thyroid_carcinoma;LUAD;brain_glioma;NEU;lung_cancer;PG;NSCLC;TH;gastrointestinal_stromal_tumor;skin_melanoma;papillary_renal_cell_carcinoma;multiple_myeloma;MYMA;glioblastoma_multiforme…	BRAF	Missense	WGS
complete	SNV/InDel	BRAF (BRAF:V600E)	1018	CANCER	Dabrafenib (BRAF inhibitor)	Cutaneous Melanoma	MELA_0230	Responsive	Early trials			BRAF MUT (V600E)	PMID:20818844;PMID:23489023;ESMO 2014 (abstr LBA38_PR);ASCO 2013 (abstr 8009);PMID:22608338;PMID:23524406;PMID:27080216	35046_SCC11-0332_M	LUAD, TH	1	['known in: myeloma;brain_stem_glioma;thyroid_carcinoma;G;MA;colorectal_cancer;ovarian_cancer;melanoma;head_and_neck_squamous_cell_carcinoma;THCA;non-small_cell_lung_carcinoma;cancer;HCL;brain_cancer;HISEC;papillary_thyroid_carcinoma;LUAD;brain_glioma;NEU;lung_cancer;PG;NSCLC;TH;gastrointestinal_stromal_tumor;skin_melanoma;papillary_renal_cell_carcinoma;multiple_myeloma;MYMA;glioblastoma_multifor…	known in: myeloma;brain_stem_glioma;thyroid_carcinoma;G;MA;colorectal_cancer;ovarian_cancer;melanoma;head_and_neck_squamous_cell_carcinoma;THCA;non-small_cell_lung_carcinoma;cancer;HCL;brain_cancer;HISEC;papillary_thyroid_carcinoma;LUAD;brain_glioma;NEU;lung_cancer;PG;NSCLC;TH;gastrointestinal_stromal_tumor;skin_melanoma;papillary_renal_cell_carcinoma;multiple_myeloma;MYMA;glioblastoma_multiforme…	BRAF	Missense	WGS
complete	SNV/InDel	BRAF (BRAF:V600E)	1020	CANCER	Vemurafenib (BRAF inhibitor)	Cutaneous Melanoma	MELA_0230	Responsive	FDA guidelines			BRAF MUT (V600E)	FDA	35046_SCC11-0332_M	CM	1	['known in: myeloma;brain_stem_glioma;thyroid_carcinoma;G;MA;colorectal_cancer;ovarian_cancer;melanoma;head_and_neck_squamous_cell_carcinoma;THCA;non-small_cell_lung_carcinoma;cancer;HCL;brain_cancer;HISEC;papillary_thyroid_carcinoma;LUAD;brain_glioma;NEU;lung_cancer;PG;NSCLC;TH;gastrointestinal_stromal_tumor;skin_melanoma;papillary_renal_cell_carcinoma;multiple_myeloma;MYMA;glioblastoma_multifor…	known in: myeloma;brain_stem_glioma;thyroid_carcinoma;G;MA;colorectal_cancer;ovarian_cancer;melanoma;head_and_neck_squamous_cell_carcinoma;THCA;non-small_cell_lung_carcinoma;cancer;HCL;brain_cancer;HISEC;papillary_thyroid_carcinoma;LUAD;brain_glioma;NEU;lung_cancer;PG;NSCLC;TH;gastrointestinal_stromal_tumor;skin_melanoma;papillary_renal_cell_carcinoma;multiple_myeloma;MYMA;glioblastoma_multiforme…	BRAF	Missense	WGS
complete	SNV/InDel	BRAF (BRAF:V600E)	1021	CANCER	Vemurafenib (BRAF inhibitor)	Cutaneous Melanoma	MELA_0230	Responsive	Case report			BRAF MUT (V600E)	PMID:22621641;PMID:23612012;PMID:22743296	35046_SCC11-0332_M	HCL, LUAD, MYMA	1	['known in: myeloma;brain_stem_glioma;thyroid_carcinoma;G;MA;colorectal_cancer;ovarian_cancer;melanoma;head_and_neck_squamous_cell_carcinoma;THCA;non-small_cell_lung_carcinoma;cancer;HCL;brain_cancer;HISEC;papillary_thyroid_carcinoma;LUAD;brain_glioma;NEU;lung_cancer;PG;NSCLC;TH;gastrointestinal_stromal_tumor;skin_melanoma;papillary_renal_cell_carcinoma;multiple_myeloma;MYMA;glioblastoma_multifor…	known in: myeloma;brain_stem_glioma;thyroid_carcinoma;G;MA;colorectal_cancer;ovarian_cancer;melanoma;head_and_neck_squamous_cell_carcinoma;THCA;non-small_cell_lung_carcinoma;cancer;HCL;brain_cancer;HISEC;papillary_thyroid_carcinoma;LUAD;brain_glioma;NEU;lung_cancer;PG;NSCLC;TH;gastrointestinal_stromal_tumor;skin_melanoma;papillary_renal_cell_carcinoma;multiple_myeloma;MYMA;glioblastoma_multiforme…	BRAF	Missense	WGS
complete	SNV/InDel	BRAF (BRAF:V600E)	1022	CANCER	(Pan-RAF inhibitor)	Cutaneous Melanoma	MELA_0230	Responsive	Early trials			BRAF MUT (V600E)	AACR 2017 (abstr CT002);AACR 2016 (abstr CT005);ESMO 2015 (abstract 300)	35046_SCC11-0332_M	CM	1	['known in: myeloma;brain_stem_glioma;thyroid_carcinoma;G;MA;colorectal_cancer;ovarian_cancer;melanoma;head_and_neck_squamous_cell_carcinoma;THCA;non-small_cell_lung_carcinoma;cancer;HCL;brain_cancer;HISEC;papillary_thyroid_carcinoma;LUAD;brain_glioma;NEU;lung_cancer;PG;NSCLC;TH;gastrointestinal_stromal_tumor;skin_melanoma;papillary_renal_cell_carcinoma;multiple_myeloma;MYMA;glioblastoma_multifor…	known in: myeloma;brain_stem_glioma;thyroid_carcinoma;G;MA;colorectal_cancer;ovarian_cancer;melanoma;head_and_neck_squamous_cell_carcinoma;THCA;non-small_cell_lung_carcinoma;cancer;HCL;brain_cancer;HISEC;papillary_thyroid_carcinoma;LUAD;brain_glioma;NEU;lung_cancer;PG;NSCLC;TH;gastrointestinal_stromal_tumor;skin_melanoma;papillary_renal_cell_carcinoma;multiple_myeloma;MYMA;glioblastoma_multiforme…	BRAF	Missense	WGS
complete	SNV/InDel	BRAF (BRAF:V600E)	1023	CANCER	Cetuximab (EGFR mAb inhibitor)	Cutaneous Melanoma	MELA_0230	Resistant	Late trials			BRAF MUT (V600E)	PMID:21163703;PMID:23325582;PMID:20619739	35046_SCC11-0332_M	COREAD	1	['known in: myeloma;brain_stem_glioma;thyroid_carcinoma;G;MA;colorectal_cancer;ovarian_cancer;melanoma;head_and_neck_squamous_cell_carcinoma;THCA;non-small_cell_lung_carcinoma;cancer;HCL;brain_cancer;HISEC;papillary_thyroid_carcinoma;LUAD;brain_glioma;NEU;lung_cancer;PG;NSCLC;TH;gastrointestinal_stromal_tumor;skin_melanoma;papillary_renal_cell_carcinoma;multiple_myeloma;MYMA;glioblastoma_multifor…	known in: myeloma;brain_stem_glioma;thyroid_carcinoma;G;MA;colorectal_cancer;ovarian_cancer;melanoma;head_and_neck_squamous_cell_carcinoma;THCA;non-small_cell_lung_carcinoma;cancer;HCL;brain_cancer;HISEC;papillary_thyroid_carcinoma;LUAD;brain_glioma;NEU;lung_cancer;PG;NSCLC;TH;gastrointestinal_stromal_tumor;skin_melanoma;papillary_renal_cell_carcinoma;multiple_myeloma;MYMA;glioblastoma_multiforme…	BRAF	Missense	WGS
complete	SNV/InDel	BRAF (BRAF:V600E)	1026	CANCER	PLX4720 (BRAF inhibitor)	Cutaneous Melanoma	MELA_0230	Responsive	Pre-clinical			BRAF MUT (V600E)	PMC3638050	35046_SCC11-0332_M	MA	1	['known in: myeloma;brain_stem_glioma;thyroid_carcinoma;G;MA;colorectal_cancer;ovarian_cancer;melanoma;head_and_neck_squamous_cell_carcinoma;THCA;non-small_cell_lung_carcinoma;cancer;HCL;brain_cancer;HISEC;papillary_thyroid_carcinoma;LUAD;brain_glioma;NEU;lung_cancer;PG;NSCLC;TH;gastrointestinal_stromal_tumor;skin_melanoma;papillary_renal_cell_carcinoma;multiple_myeloma;MYMA;glioblastoma_multifor…	known in: myeloma;brain_stem_glioma;thyroid_carcinoma;G;MA;colorectal_cancer;ovarian_cancer;melanoma;head_and_neck_squamous_cell_carcinoma;THCA;non-small_cell_lung_carcinoma;cancer;HCL;brain_cancer;HISEC;papillary_thyroid_carcinoma;LUAD;brain_glioma;NEU;lung_cancer;PG;NSCLC;TH;gastrointestinal_stromal_tumor;skin_melanoma;papillary_renal_cell_carcinoma;multiple_myeloma;MYMA;glioblastoma_multiforme…	BRAF	Missense	WGS
complete	SNV/InDel	BRAF (BRAF:V600E)	1027	CANCER	Vemurafenib (BRAF inhibitor)	Cutaneous Melanoma	MELA_0230	Responsive	Early trials			BRAF MUT (V600E)	PMID:20818844;PMID:23489023;PMID:22608338	35046_SCC11-0332_M	THCA	1	['known in: myeloma;brain_stem_glioma;thyroid_carcinoma;G;MA;colorectal_cancer;ovarian_cancer;melanoma;head_and_neck_squamous_cell_carcinoma;THCA;non-small_cell_lung_carcinoma;cancer;HCL;brain_cancer;HISEC;papillary_thyroid_carcinoma;LUAD;brain_glioma;NEU;lung_cancer;PG;NSCLC;TH;gastrointestinal_stromal_tumor;skin_melanoma;papillary_renal_cell_carcinoma;multiple_myeloma;MYMA;glioblastoma_multifor…	known in: myeloma;brain_stem_glioma;thyroid_carcinoma;G;MA;colorectal_cancer;ovarian_cancer;melanoma;head_and_neck_squamous_cell_carcinoma;THCA;non-small_cell_lung_carcinoma;cancer;HCL;brain_cancer;HISEC;papillary_thyroid_carcinoma;LUAD;brain_glioma;NEU;lung_cancer;PG;NSCLC;TH;gastrointestinal_stromal_tumor;skin_melanoma;papillary_renal_cell_carcinoma;multiple_myeloma;MYMA;glioblastoma_multiforme…	BRAF	Missense	WGS
complete	SNV/InDel	BRAF (BRAF:V600E)	1028	CANCER	Selumetinib (MEK inhibitor)	Cutaneous Melanoma	MELA_0230	Responsive	Early trials			BRAF MUT (V600E)	NCT01089101	35046_SCC11-0332_M	PG	1	['known in: myeloma;brain_stem_glioma;thyroid_carcinoma;G;MA;colorectal_cancer;ovarian_cancer;melanoma;head_and_neck_squamous_cell_carcinoma;THCA;non-small_cell_lung_carcinoma;cancer;HCL;brain_cancer;HISEC;papillary_thyroid_carcinoma;LUAD;brain_glioma;NEU;lung_cancer;PG;NSCLC;TH;gastrointestinal_stromal_tumor;skin_melanoma;papillary_renal_cell_carcinoma;multiple_myeloma;MYMA;glioblastoma_multifor…	known in: myeloma;brain_stem_glioma;thyroid_carcinoma;G;MA;colorectal_cancer;ovarian_cancer;melanoma;head_and_neck_squamous_cell_carcinoma;THCA;non-small_cell_lung_carcinoma;cancer;HCL;brain_cancer;HISEC;papillary_thyroid_carcinoma;LUAD;brain_glioma;NEU;lung_cancer;PG;NSCLC;TH;gastrointestinal_stromal_tumor;skin_melanoma;papillary_renal_cell_carcinoma;multiple_myeloma;MYMA;glioblastoma_multiforme…	BRAF	Missense	WGS
complete	SNV/InDel	BRAF (BRAF:V600E)	1029	CANCER	(ERK inhibitor)	Cutaneous Melanoma	MELA_0230	Responsive	Early trials			BRAF MUT (V600E)	ASCO 2017 (abstr 2508)	35046_SCC11-0332_M	LUAD	1	['known in: myeloma;brain_stem_glioma;thyroid_carcinoma;G;MA;colorectal_cancer;ovarian_cancer;melanoma;head_and_neck_squamous_cell_carcinoma;THCA;non-small_cell_lung_carcinoma;cancer;HCL;brain_cancer;HISEC;papillary_thyroid_carcinoma;LUAD;brain_glioma;NEU;lung_cancer;PG;NSCLC;TH;gastrointestinal_stromal_tumor;skin_melanoma;papillary_renal_cell_carcinoma;multiple_myeloma;MYMA;glioblastoma_multifor…	known in: myeloma;brain_stem_glioma;thyroid_carcinoma;G;MA;colorectal_cancer;ovarian_cancer;melanoma;head_and_neck_squamous_cell_carcinoma;THCA;non-small_cell_lung_carcinoma;cancer;HCL;brain_cancer;HISEC;papillary_thyroid_carcinoma;LUAD;brain_glioma;NEU;lung_cancer;PG;NSCLC;TH;gastrointestinal_stromal_tumor;skin_melanoma;papillary_renal_cell_carcinoma;multiple_myeloma;MYMA;glioblastoma_multiforme…	BRAF	Missense	WGS
complete	SNV/InDel	BRAF (BRAF:V600E)	1030	CANCER	(ERK inhibitor)	Cutaneous Melanoma	MELA_0230	Responsive	Pre-clinical			BRAF MUT (V600E)	PMID:22997239;PMID:23614898	35046_SCC11-0332_M	CM	1	['known in: myeloma;brain_stem_glioma;thyroid_carcinoma;G;MA;colorectal_cancer;ovarian_cancer;melanoma;head_and_neck_squamous_cell_carcinoma;THCA;non-small_cell_lung_carcinoma;cancer;HCL;brain_cancer;HISEC;papillary_thyroid_carcinoma;LUAD;brain_glioma;NEU;lung_cancer;PG;NSCLC;TH;gastrointestinal_stromal_tumor;skin_melanoma;papillary_renal_cell_carcinoma;multiple_myeloma;MYMA;glioblastoma_multifor…	known in: myeloma;brain_stem_glioma;thyroid_carcinoma;G;MA;colorectal_cancer;ovarian_cancer;melanoma;head_and_neck_squamous_cell_carcinoma;THCA;non-small_cell_lung_carcinoma;cancer;HCL;brain_cancer;HISEC;papillary_thyroid_carcinoma;LUAD;brain_glioma;NEU;lung_cancer;PG;NSCLC;TH;gastrointestinal_stromal_tumor;skin_melanoma;papillary_renal_cell_carcinoma;multiple_myeloma;MYMA;glioblastoma_multiforme…	BRAF	Missense	WGS
complete	SNV/InDel	BRAF (BRAF:V600E)	1031	CANCER	Dabrafenib;Trametinib (BRAF inhibitor;MEK inhibitor)	Cutaneous Melanoma	MELA_0230	Responsive	Case report			BRAF MUT (V600E)	PMID:27048246	35046_SCC11-0332_M	NEU	1	['known in: myeloma;brain_stem_glioma;thyroid_carcinoma;G;MA;colorectal_cancer;ovarian_cancer;melanoma;head_and_neck_squamous_cell_carcinoma;THCA;non-small_cell_lung_carcinoma;cancer;HCL;brain_cancer;HISEC;papillary_thyroid_carcinoma;LUAD;brain_glioma;NEU;lung_cancer;PG;NSCLC;TH;gastrointestinal_stromal_tumor;skin_melanoma;papillary_renal_cell_carcinoma;multiple_myeloma;MYMA;glioblastoma_multifor…	known in: myeloma;brain_stem_glioma;thyroid_carcinoma;G;MA;colorectal_cancer;ovarian_cancer;melanoma;head_and_neck_squamous_cell_carcinoma;THCA;non-small_cell_lung_carcinoma;cancer;HCL;brain_cancer;HISEC;papillary_thyroid_carcinoma;LUAD;brain_glioma;NEU;lung_cancer;PG;NSCLC;TH;gastrointestinal_stromal_tumor;skin_melanoma;papillary_renal_cell_carcinoma;multiple_myeloma;MYMA;glioblastoma_multiforme…	BRAF	Missense	WGS
complete	SNV/InDel	BRAF (BRAF:V600E)	1033	CANCER	Dabrafenib (BRAF inhibitor)	Cutaneous Melanoma	MELA_0230	Responsive	Case report			BRAF MUT (V600E)	PMID:23470635;PMID:22608338	35046_SCC11-0332_M	GIST	1	['known in: myeloma;brain_stem_glioma;thyroid_carcinoma;G;MA;colorectal_cancer;ovarian_cancer;melanoma;head_and_neck_squamous_cell_carcinoma;THCA;non-small_cell_lung_carcinoma;cancer;HCL;brain_cancer;HISEC;papillary_thyroid_carcinoma;LUAD;brain_glioma;NEU;lung_cancer;PG;NSCLC;TH;gastrointestinal_stromal_tumor;skin_melanoma;papillary_renal_cell_carcinoma;multiple_myeloma;MYMA;glioblastoma_multifor…	known in: myeloma;brain_stem_glioma;thyroid_carcinoma;G;MA;colorectal_cancer;ovarian_cancer;melanoma;head_and_neck_squamous_cell_carcinoma;THCA;non-small_cell_lung_carcinoma;cancer;HCL;brain_cancer;HISEC;papillary_thyroid_carcinoma;LUAD;brain_glioma;NEU;lung_cancer;PG;NSCLC;TH;gastrointestinal_stromal_tumor;skin_melanoma;papillary_renal_cell_carcinoma;multiple_myeloma;MYMA;glioblastoma_multiforme…	BRAF	Missense	WGS
complete	SNV/InDel	BRAF (BRAF:V600E)	1034	CANCER	Dabrafenib (BRAF inhibitor)	Cutaneous Melanoma	MELA_0230	Responsive	FDA guidelines			BRAF MUT (V600E)	FDA	35046_SCC11-0332_M	CM	1	['known in: myeloma;brain_stem_glioma;thyroid_carcinoma;G;MA;colorectal_cancer;ovarian_cancer;melanoma;head_and_neck_squamous_cell_carcinoma;THCA;non-small_cell_lung_carcinoma;cancer;HCL;brain_cancer;HISEC;papillary_thyroid_carcinoma;LUAD;brain_glioma;NEU;lung_cancer;PG;NSCLC;TH;gastrointestinal_stromal_tumor;skin_melanoma;papillary_renal_cell_carcinoma;multiple_myeloma;MYMA;glioblastoma_multifor…	known in: myeloma;brain_stem_glioma;thyroid_carcinoma;G;MA;colorectal_cancer;ovarian_cancer;melanoma;head_and_neck_squamous_cell_carcinoma;THCA;non-small_cell_lung_carcinoma;cancer;HCL;brain_cancer;HISEC;papillary_thyroid_carcinoma;LUAD;brain_glioma;NEU;lung_cancer;PG;NSCLC;TH;gastrointestinal_stromal_tumor;skin_melanoma;papillary_renal_cell_carcinoma;multiple_myeloma;MYMA;glioblastoma_multiforme…	BRAF	Missense	WGS
complete	SNV/InDel	PTEN;BRAF (PTEN oncogenic mutation + BRAF oncogenic mutation)	1057	CANCER	(MEK inhibitor)	Cutaneous Melanoma	MELA_0230	Resistant	Pre-clinical			PTEN MUT (K221*), BRAF MUT (V600E)	PMID:23039341	35046_SCC11-0332_M	CM	1	['predicted driver: tier 1']	predicted driver: tier 1	PTEN	Nonsense	WGS
complete	SNV/InDel	PTEN;BRAF (PTEN oncogenic mutation + BRAF oncogenic mutation)	1058	CANCER	(BRAF inhibitor)	Cutaneous Melanoma	MELA_0230	Resistant	Early trials			PTEN MUT (K221*), BRAF MUT (V600E)	http://ascopubs.org/doi/abs/10.1200/PO.16.00054	35046_SCC11-0332_M	CM	1	['predicted driver: tier 1']	predicted driver: tier 1	PTEN	Nonsense	WGS
complete	SNV/InDel	GATA3 (GATA3 oncogenic mutation)	1077	CANCER	(Aromatase ihibitor)	Cutaneous Melanoma	MELA_0230	Responsive	Pre-clinical			GATA3 MUT (A314T)	PMID:24758297	35046_SCC11-0332_M	BRCA	1	['predicted driver: tier 1']	predicted driver: tier 1	GATA3	Missense	WGS
complete	SNV/InDel	SETD2 (SETD2 oncogenic mutation)	303	CANCER	(WEE1 inhibitor)	Cutaneous Melanoma	MELA_0256	Responsive	Pre-clinical			SETD2 MUT (C1936Sfs*9)	ENA 2014 (abstr 211)	Brain4_04036_M	CANCER	1	['predicted driver: tier 1']	predicted driver: tier 1	SETD2	Frameshift	WGS
complete	SNV/InDel	ZNRF3 (ZNRF3 oncogenic mutation)	650	CANCER	(Porcupine inhibitor)	Cutaneous Melanoma	MELA_0256	Responsive	Pre-clinical			ZNRF3 MUT (P369L)	PMID:26023187	Brain4_04036_M	COREAD	1	['predicted driver: tier 1']	predicted driver: tier 1	ZNRF3	Missense	WGS
complete	SNV/InDel	RNF43 (RNF43 oncogenic mutation)	683	CANCER	(Porcupine inhibitor)	Cutaneous Melanoma	MELA_0256	Responsive	Case report			RNF43 MUT (P682L)	ENA 2015 (abstr C45)	Brain4_04036_M	COREAD	1	['predicted driver: tier 1']	predicted driver: tier 1	RNF43	Missense	WGS
complete	SNV/InDel	CDKN2A (CDKN2A oncogenic mutation)	721	CANCER	Ilorasertib (AURKA-VEGF inhibitor)	Cutaneous Melanoma	MELA_0256	Responsive	Early trials			CDKN2A MUT (R80*), CDKN2A MUT (E88K)	NCT02478320	Brain4_04036_M	CANCER	1	['known in: melanoma', 'predicted driver: tier 1', 'not protein-affecting']	known in: melanoma	CDKN2A	Nonsense	WGS
complete	SNV/InDel	CDKN2A (CDKN2A oncogenic mutation)	722	CANCER	(CDK4/6 inhibitor)	Cutaneous Melanoma	MELA_0256	Responsive	Pre-clinical			CDKN2A MUT (R80*), CDKN2A MUT (E88K)	PMID:22471707;PMID:22586120;PMID:22711607	Brain4_04036_M	CANCER, G	1	['known in: melanoma', 'predicted driver: tier 1', 'not protein-affecting']	known in: melanoma	CDKN2A	Nonsense	WGS
complete	SNV/InDel	CDKN2A (CDKN2A oncogenic mutation)	723	CANCER	(CDK4/6 inhibitor)	Cutaneous Melanoma	MELA_0256	Responsive	Case report			CDKN2A MUT (R80*), CDKN2A MUT (E88K)	ASCO 2013 (abstr 2500)	Brain4_04036_M	CM	1	['known in: melanoma', 'predicted driver: tier 1', 'not protein-affecting']	known in: melanoma	CDKN2A	Nonsense	WGS
complete	SNV/InDel	CDKN2A (CDKN2A oncogenic mutation)	724	CANCER	(PD1 inhibitor)	Cutaneous Melanoma	MELA_0256	Resistant	Early trials			CDKN2A MUT (R80*), CDKN2A MUT (E88K)	PMID:29033130	Brain4_04036_M	CM	1	['known in: melanoma', 'predicted driver: tier 1', 'not protein-affecting']	known in: melanoma	CDKN2A	Nonsense	WGS
complete	SNV/InDel	BRCA2 (BRCA2 oncogenic mutation)	973	CANCER	(PD1 Ab inhibitor)	Cutaneous Melanoma	MELA_0256	Responsive	Case report			BRCA2 MUT (Q1886_C1893delQTKIMAGC)	PMID:26997480	Brain4_04036_M	CM	1	['predicted driver: tier 2']	predicted driver: tier 2	BRCA2	InFrameDeletion	WGS
complete	SNV/InDel	BRCA2 (BRCA2 oncogenic mutation)	974	CANCER	Olaparib (PARP inhibitor)	Cutaneous Melanoma	MELA_0256	Responsive	FDA guidelines			BRCA2 MUT (Q1886_C1893delQTKIMAGC)	FDA	Brain4_04036_M	OV	1	['predicted driver: tier 2']	predicted driver: tier 2	BRCA2	InFrameDeletion	WGS
complete	SNV/InDel	BRCA2 (BRCA2 oncogenic mutation)	975	CANCER	Platinum Agent (Chemotherapy)	Cutaneous Melanoma	MELA_0256	Responsive	Late trials			BRCA2 MUT (Q1886_C1893delQTKIMAGC)	PMID:22406760;PMID:22711857	Brain4_04036_M	OV	1	['predicted driver: tier 2']	predicted driver: tier 2	BRCA2	InFrameDeletion	WGS
complete	SNV/InDel	BRCA2 (BRCA2 oncogenic mutation)	976	CANCER	Chemotherapy (PARP inhibitor;Chemotherapy)	Cutaneous Melanoma	MELA_0256	Responsive	Early trials			BRCA2 MUT (Q1886_C1893delQTKIMAGC)	PMID:22307137;ASCO 2012 (abstr 1009)	Brain4_04036_M	OV	1	['predicted driver: tier 2']	predicted driver: tier 2	BRCA2	InFrameDeletion	WGS
complete	SNV/InDel	BRCA2 (BRCA2 oncogenic mutation)	977	CANCER	(PARP inhibitor;Chemotherapy)	Cutaneous Melanoma	MELA_0256	Responsive	Early trials			BRCA2 MUT (Q1886_C1893delQTKIMAGC)	PMID:22307137;ASCO 2012 (abstr 1009)	Brain4_04036_M	OV	1	['predicted driver: tier 2']	predicted driver: tier 2	BRCA2	InFrameDeletion	WGS
complete	SNV/InDel	BRCA2 (BRCA2 oncogenic mutation)	978	CANCER	Platinum Agent (Chemotherapy)	Cutaneous Melanoma	MELA_0256	Responsive	Case report			BRCA2 MUT (Q1886_C1893delQTKIMAGC)	PMID:25719666	Brain4_04036_M	PA	1	['predicted driver: tier 2']	predicted driver: tier 2	BRCA2	InFrameDeletion	WGS
complete	SNV/InDel	BRCA2 (BRCA2 oncogenic mutation)	979	CANCER	Olaparib (PARP inhibitor)	Cutaneous Melanoma	MELA_0256	Responsive	Early trials			BRCA2 MUT (Q1886_C1893delQTKIMAGC)	NCT01682772;http://cancerres.aacrjournals.org/content/75/15_Supplement/CT322;PMID:26510020	Brain4_04036_M	PRAD	1	['predicted driver: tier 2']	predicted driver: tier 2	BRCA2	InFrameDeletion	WGS
complete	SNV/InDel	BRCA2 (BRCA2 oncogenic mutation)	980	CANCER	Rucaparib (PARP inhibitor)	Cutaneous Melanoma	MELA_0256	Responsive	FDA guidelines			BRCA2 MUT (Q1886_C1893delQTKIMAGC)	FDA	Brain4_04036_M	OV	1	['predicted driver: tier 2']	predicted driver: tier 2	BRCA2	InFrameDeletion	WGS
complete	SNV/InDel	BRCA2 (BRCA2 oncogenic mutation)	981	CANCER	(PD1/PDL1 inhibitor)	Cutaneous Melanoma	MELA_0256	Responsive	Early trials			BRCA2 MUT (Q1886_C1893delQTKIMAGC)	PMID:29489427	Brain4_04036_M	UTH	1	['predicted driver: tier 2']	predicted driver: tier 2	BRCA2	InFrameDeletion	WGS
complete	SNV/InDel	BRCA2 (BRCA2 oncogenic mutation)	982	CANCER	Veliparib;Cisplatin (PARP inhibitor;Chemotherapy)	Cutaneous Melanoma	MELA_0256	Responsive	Early trials			BRCA2 MUT (Q1886_C1893delQTKIMAGC)	PMID:26801247	Brain4_04036_M	BRCA	1	['predicted driver: tier 2']	predicted driver: tier 2	BRCA2	InFrameDeletion	WGS
complete	SNV/InDel	BRCA2 (BRCA2 oncogenic mutation)	983	CANCER	Platinum Agent (Chemotherapy)	Cutaneous Melanoma	MELA_0256	Responsive	Early trials			BRCA2 MUT (Q1886_C1893delQTKIMAGC)	PMID:25847936	Brain4_04036_M	BRCA	1	['predicted driver: tier 2']	predicted driver: tier 2	BRCA2	InFrameDeletion	WGS
complete	SNV/InDel	BRCA2 (BRCA2 oncogenic mutation)	984	CANCER	(PARP inhibitor)	Cutaneous Melanoma	MELA_0256	Responsive	Early trials			BRCA2 MUT (Q1886_C1893delQTKIMAGC)	PMID:20609467	Brain4_04036_M	BRCA	1	['predicted driver: tier 2']	predicted driver: tier 2	BRCA2	InFrameDeletion	WGS
complete	SNV/InDel	BRAF (V600G,V600K,V600M,V600R,V600D,V600E)	988	CANCER	Vemurafenib (BRAF inhibitor)	Cutaneous Melanoma	MELA_0256	Responsive	NCCN guidelines			BRAF MUT (V600E)	PMID:26287849	Brain4_04036_M	HISEC, HISLC, NSCLC	1	['known in: myeloma;brain_stem_glioma;thyroid_carcinoma;G;MA;colorectal_cancer;ovarian_cancer;melanoma;head_and_neck_squamous_cell_carcinoma;THCA;non-small_cell_lung_carcinoma;cancer;HCL;brain_cancer;HISEC;papillary_thyroid_carcinoma;LUAD;brain_glioma;NEU;lung_cancer;PG;NSCLC;TH;gastrointestinal_stromal_tumor;skin_melanoma;papillary_renal_cell_carcinoma;multiple_myeloma;MYMA;glioblastoma_multifor…	known in: myeloma;brain_stem_glioma;thyroid_carcinoma;G;MA;colorectal_cancer;ovarian_cancer;melanoma;head_and_neck_squamous_cell_carcinoma;THCA;non-small_cell_lung_carcinoma;cancer;HCL;brain_cancer;HISEC;papillary_thyroid_carcinoma;LUAD;brain_glioma;NEU;lung_cancer;PG;NSCLC;TH;gastrointestinal_stromal_tumor;skin_melanoma;papillary_renal_cell_carcinoma;multiple_myeloma;MYMA;glioblastoma_multiforme…	BRAF	Missense	WGS
complete	SNV/InDel	BRAF (V600K,V600E)	990	CANCER	Vemurafenib;Cobimetinib (BRAF inhibitor;MEK inhibitor)	Cutaneous Melanoma	MELA_0256	Responsive	FDA guidelines			BRAF MUT (V600E)	FDA	Brain4_04036_M	CM	1	['known in: myeloma;brain_stem_glioma;thyroid_carcinoma;G;MA;colorectal_cancer;ovarian_cancer;melanoma;head_and_neck_squamous_cell_carcinoma;THCA;non-small_cell_lung_carcinoma;cancer;HCL;brain_cancer;HISEC;papillary_thyroid_carcinoma;LUAD;brain_glioma;NEU;lung_cancer;PG;NSCLC;TH;gastrointestinal_stromal_tumor;skin_melanoma;papillary_renal_cell_carcinoma;multiple_myeloma;MYMA;glioblastoma_multifor…	known in: myeloma;brain_stem_glioma;thyroid_carcinoma;G;MA;colorectal_cancer;ovarian_cancer;melanoma;head_and_neck_squamous_cell_carcinoma;THCA;non-small_cell_lung_carcinoma;cancer;HCL;brain_cancer;HISEC;papillary_thyroid_carcinoma;LUAD;brain_glioma;NEU;lung_cancer;PG;NSCLC;TH;gastrointestinal_stromal_tumor;skin_melanoma;papillary_renal_cell_carcinoma;multiple_myeloma;MYMA;glioblastoma_multiforme…	BRAF	Missense	WGS
complete	SNV/InDel	BRAF (V600K,V600E)	991	CANCER	Trametinib (MEK inhibitor)	Cutaneous Melanoma	MELA_0256	Responsive	FDA guidelines			BRAF MUT (V600E)	FDA	Brain4_04036_M	CM	1	['known in: myeloma;brain_stem_glioma;thyroid_carcinoma;G;MA;colorectal_cancer;ovarian_cancer;melanoma;head_and_neck_squamous_cell_carcinoma;THCA;non-small_cell_lung_carcinoma;cancer;HCL;brain_cancer;HISEC;papillary_thyroid_carcinoma;LUAD;brain_glioma;NEU;lung_cancer;PG;NSCLC;TH;gastrointestinal_stromal_tumor;skin_melanoma;papillary_renal_cell_carcinoma;multiple_myeloma;MYMA;glioblastoma_multifor…	known in: myeloma;brain_stem_glioma;thyroid_carcinoma;G;MA;colorectal_cancer;ovarian_cancer;melanoma;head_and_neck_squamous_cell_carcinoma;THCA;non-small_cell_lung_carcinoma;cancer;HCL;brain_cancer;HISEC;papillary_thyroid_carcinoma;LUAD;brain_glioma;NEU;lung_cancer;PG;NSCLC;TH;gastrointestinal_stromal_tumor;skin_melanoma;papillary_renal_cell_carcinoma;multiple_myeloma;MYMA;glioblastoma_multiforme…	BRAF	Missense	WGS
complete	SNV/InDel	BRAF (V600K,V600E)	992	CANCER	Dabrafenib;Trametinib (BRAF inhibitor;MEK inhibitor)	Cutaneous Melanoma	MELA_0256	Responsive	FDA guidelines			BRAF MUT (V600E)	FDA	Brain4_04036_M	CM	1	['known in: myeloma;brain_stem_glioma;thyroid_carcinoma;G;MA;colorectal_cancer;ovarian_cancer;melanoma;head_and_neck_squamous_cell_carcinoma;THCA;non-small_cell_lung_carcinoma;cancer;HCL;brain_cancer;HISEC;papillary_thyroid_carcinoma;LUAD;brain_glioma;NEU;lung_cancer;PG;NSCLC;TH;gastrointestinal_stromal_tumor;skin_melanoma;papillary_renal_cell_carcinoma;multiple_myeloma;MYMA;glioblastoma_multifor…	known in: myeloma;brain_stem_glioma;thyroid_carcinoma;G;MA;colorectal_cancer;ovarian_cancer;melanoma;head_and_neck_squamous_cell_carcinoma;THCA;non-small_cell_lung_carcinoma;cancer;HCL;brain_cancer;HISEC;papillary_thyroid_carcinoma;LUAD;brain_glioma;NEU;lung_cancer;PG;NSCLC;TH;gastrointestinal_stromal_tumor;skin_melanoma;papillary_renal_cell_carcinoma;multiple_myeloma;MYMA;glioblastoma_multiforme…	BRAF	Missense	WGS
complete	SNV/InDel	BRAF (G469A,V600E)	996	CANCER	(EGFR TK inhibitor)	Cutaneous Melanoma	MELA_0256	Resistant	Case report			BRAF MUT (V600E)	PMID:22773810	Brain4_04036_M	LUAD	1	['known in: myeloma;brain_stem_glioma;thyroid_carcinoma;G;MA;colorectal_cancer;ovarian_cancer;melanoma;head_and_neck_squamous_cell_carcinoma;THCA;non-small_cell_lung_carcinoma;cancer;HCL;brain_cancer;HISEC;papillary_thyroid_carcinoma;LUAD;brain_glioma;NEU;lung_cancer;PG;NSCLC;TH;gastrointestinal_stromal_tumor;skin_melanoma;papillary_renal_cell_carcinoma;multiple_myeloma;MYMA;glioblastoma_multifor…	known in: myeloma;brain_stem_glioma;thyroid_carcinoma;G;MA;colorectal_cancer;ovarian_cancer;melanoma;head_and_neck_squamous_cell_carcinoma;THCA;non-small_cell_lung_carcinoma;cancer;HCL;brain_cancer;HISEC;papillary_thyroid_carcinoma;LUAD;brain_glioma;NEU;lung_cancer;PG;NSCLC;TH;gastrointestinal_stromal_tumor;skin_melanoma;papillary_renal_cell_carcinoma;multiple_myeloma;MYMA;glioblastoma_multiforme…	BRAF	Missense	WGS
complete	SNV/InDel	BRAF (BRAF:V600.)	1001	CANCER	Vemurafenib (BRAF inhibitor)	Cutaneous Melanoma	MELA_0256	No Responsive	Early trials			BRAF MUT (V600E)	PMID:26460303;PMID:26287849	Brain4_04036_M	COREAD	1	['known in: myeloma;brain_stem_glioma;thyroid_carcinoma;G;MA;colorectal_cancer;ovarian_cancer;melanoma;head_and_neck_squamous_cell_carcinoma;THCA;non-small_cell_lung_carcinoma;cancer;HCL;brain_cancer;HISEC;papillary_thyroid_carcinoma;LUAD;brain_glioma;NEU;lung_cancer;PG;NSCLC;TH;gastrointestinal_stromal_tumor;skin_melanoma;papillary_renal_cell_carcinoma;multiple_myeloma;MYMA;glioblastoma_multifor…	known in: myeloma;brain_stem_glioma;thyroid_carcinoma;G;MA;colorectal_cancer;ovarian_cancer;melanoma;head_and_neck_squamous_cell_carcinoma;THCA;non-small_cell_lung_carcinoma;cancer;HCL;brain_cancer;HISEC;papillary_thyroid_carcinoma;LUAD;brain_glioma;NEU;lung_cancer;PG;NSCLC;TH;gastrointestinal_stromal_tumor;skin_melanoma;papillary_renal_cell_carcinoma;multiple_myeloma;MYMA;glioblastoma_multiforme…	BRAF	Missense	WGS
complete	SNV/InDel	BRAF (BRAF:V600.)	1002	CANCER	MEK inhibitor (BRAF inhibitor;MEK inhibitor;anti-EGFR mAb inhibitor)	Cutaneous Melanoma	MELA_0256	Responsive	Early trials			BRAF MUT (V600E)	ASCO 2014 (abstr 3515);PMID:29431699	Brain4_04036_M	COREAD	1	['known in: myeloma;brain_stem_glioma;thyroid_carcinoma;G;MA;colorectal_cancer;ovarian_cancer;melanoma;head_and_neck_squamous_cell_carcinoma;THCA;non-small_cell_lung_carcinoma;cancer;HCL;brain_cancer;HISEC;papillary_thyroid_carcinoma;LUAD;brain_glioma;NEU;lung_cancer;PG;NSCLC;TH;gastrointestinal_stromal_tumor;skin_melanoma;papillary_renal_cell_carcinoma;multiple_myeloma;MYMA;glioblastoma_multifor…	known in: myeloma;brain_stem_glioma;thyroid_carcinoma;G;MA;colorectal_cancer;ovarian_cancer;melanoma;head_and_neck_squamous_cell_carcinoma;THCA;non-small_cell_lung_carcinoma;cancer;HCL;brain_cancer;HISEC;papillary_thyroid_carcinoma;LUAD;brain_glioma;NEU;lung_cancer;PG;NSCLC;TH;gastrointestinal_stromal_tumor;skin_melanoma;papillary_renal_cell_carcinoma;multiple_myeloma;MYMA;glioblastoma_multiforme…	BRAF	Missense	WGS
complete	SNV/InDel	BRAF (BRAF:V600.)	1003	CANCER	Irinotecan;Vemurafenib;Cetuximab (TOPO1 inhibitor;BRAF inhibitor;EGFR mAb inhibitor)	Cutaneous Melanoma	MELA_0256	Responsive	NCCN guidelines			BRAF MUT (V600E)	ASCO 2017 (abstr 520)	Brain4_04036_M	COREAD	1	['known in: myeloma;brain_stem_glioma;thyroid_carcinoma;G;MA;colorectal_cancer;ovarian_cancer;melanoma;head_and_neck_squamous_cell_carcinoma;THCA;non-small_cell_lung_carcinoma;cancer;HCL;brain_cancer;HISEC;papillary_thyroid_carcinoma;LUAD;brain_glioma;NEU;lung_cancer;PG;NSCLC;TH;gastrointestinal_stromal_tumor;skin_melanoma;papillary_renal_cell_carcinoma;multiple_myeloma;MYMA;glioblastoma_multifor…	known in: myeloma;brain_stem_glioma;thyroid_carcinoma;G;MA;colorectal_cancer;ovarian_cancer;melanoma;head_and_neck_squamous_cell_carcinoma;THCA;non-small_cell_lung_carcinoma;cancer;HCL;brain_cancer;HISEC;papillary_thyroid_carcinoma;LUAD;brain_glioma;NEU;lung_cancer;PG;NSCLC;TH;gastrointestinal_stromal_tumor;skin_melanoma;papillary_renal_cell_carcinoma;multiple_myeloma;MYMA;glioblastoma_multiforme…	BRAF	Missense	WGS
complete	SNV/InDel	BRAF (BRAF:V600.)	1004	CANCER	Panitumumab;Dabrafenib;BYL719 (EGFR mAb inhibitor;BRAF inhibitor;PI3K inhibitor)	Cutaneous Melanoma	MELA_0256	Responsive	Early trials			BRAF MUT (V600E)	ENA 2014 (abstr 11LBA)	Brain4_04036_M	COREAD	1	['known in: myeloma;brain_stem_glioma;thyroid_carcinoma;G;MA;colorectal_cancer;ovarian_cancer;melanoma;head_and_neck_squamous_cell_carcinoma;THCA;non-small_cell_lung_carcinoma;cancer;HCL;brain_cancer;HISEC;papillary_thyroid_carcinoma;LUAD;brain_glioma;NEU;lung_cancer;PG;NSCLC;TH;gastrointestinal_stromal_tumor;skin_melanoma;papillary_renal_cell_carcinoma;multiple_myeloma;MYMA;glioblastoma_multifor…	known in: myeloma;brain_stem_glioma;thyroid_carcinoma;G;MA;colorectal_cancer;ovarian_cancer;melanoma;head_and_neck_squamous_cell_carcinoma;THCA;non-small_cell_lung_carcinoma;cancer;HCL;brain_cancer;HISEC;papillary_thyroid_carcinoma;LUAD;brain_glioma;NEU;lung_cancer;PG;NSCLC;TH;gastrointestinal_stromal_tumor;skin_melanoma;papillary_renal_cell_carcinoma;multiple_myeloma;MYMA;glioblastoma_multiforme…	BRAF	Missense	WGS
complete	SNV/InDel	BRAF (BRAF:V600.)	1005	CANCER	(BRAF inhibitor;anti-EGFR mAb inhibitor +/- PI3K pathway inhibitor)	Cutaneous Melanoma	MELA_0256	Responsive	Early trials	226	Resistant	BRAF MUT (V600E)	PMID:28363909	Brain4_04036_M	COREAD	1	['known in: myeloma;brain_stem_glioma;thyroid_carcinoma;G;MA;colorectal_cancer;ovarian_cancer;melanoma;head_and_neck_squamous_cell_carcinoma;THCA;non-small_cell_lung_carcinoma;cancer;HCL;brain_cancer;HISEC;papillary_thyroid_carcinoma;LUAD;brain_glioma;NEU;lung_cancer;PG;NSCLC;TH;gastrointestinal_stromal_tumor;skin_melanoma;papillary_renal_cell_carcinoma;multiple_myeloma;MYMA;glioblastoma_multifor…	known in: myeloma;brain_stem_glioma;thyroid_carcinoma;G;MA;colorectal_cancer;ovarian_cancer;melanoma;head_and_neck_squamous_cell_carcinoma;THCA;non-small_cell_lung_carcinoma;cancer;HCL;brain_cancer;HISEC;papillary_thyroid_carcinoma;LUAD;brain_glioma;NEU;lung_cancer;PG;NSCLC;TH;gastrointestinal_stromal_tumor;skin_melanoma;papillary_renal_cell_carcinoma;multiple_myeloma;MYMA;glioblastoma_multiforme…	BRAF	Missense	WGS
complete	SNV/InDel	BRAF (BRAF:V600.)	1006	CANCER	(BRAF inhibitor;EGFR mAb inhibitor +/- PI3K inhibitor)	Cutaneous Melanoma	MELA_0256	Responsive	Early trials	226	Resistant	BRAF MUT (V600E)	PMID:28363909	Brain4_04036_M	COREAD	1	['known in: myeloma;brain_stem_glioma;thyroid_carcinoma;G;MA;colorectal_cancer;ovarian_cancer;melanoma;head_and_neck_squamous_cell_carcinoma;THCA;non-small_cell_lung_carcinoma;cancer;HCL;brain_cancer;HISEC;papillary_thyroid_carcinoma;LUAD;brain_glioma;NEU;lung_cancer;PG;NSCLC;TH;gastrointestinal_stromal_tumor;skin_melanoma;papillary_renal_cell_carcinoma;multiple_myeloma;MYMA;glioblastoma_multifor…	known in: myeloma;brain_stem_glioma;thyroid_carcinoma;G;MA;colorectal_cancer;ovarian_cancer;melanoma;head_and_neck_squamous_cell_carcinoma;THCA;non-small_cell_lung_carcinoma;cancer;HCL;brain_cancer;HISEC;papillary_thyroid_carcinoma;LUAD;brain_glioma;NEU;lung_cancer;PG;NSCLC;TH;gastrointestinal_stromal_tumor;skin_melanoma;papillary_renal_cell_carcinoma;multiple_myeloma;MYMA;glioblastoma_multiforme…	BRAF	Missense	WGS
complete	SNV/InDel	BRAF (BRAF:V600.)	1007	CANCER	Dabrafenib;Trametinib (BRAF inhibitor;MEK inhibitor)	Cutaneous Melanoma	MELA_0256	Responsive	Early trials			BRAF MUT (V600E)	PMID:26392102	Brain4_04036_M	COREAD	1	['known in: myeloma;brain_stem_glioma;thyroid_carcinoma;G;MA;colorectal_cancer;ovarian_cancer;melanoma;head_and_neck_squamous_cell_carcinoma;THCA;non-small_cell_lung_carcinoma;cancer;HCL;brain_cancer;HISEC;papillary_thyroid_carcinoma;LUAD;brain_glioma;NEU;lung_cancer;PG;NSCLC;TH;gastrointestinal_stromal_tumor;skin_melanoma;papillary_renal_cell_carcinoma;multiple_myeloma;MYMA;glioblastoma_multifor…	known in: myeloma;brain_stem_glioma;thyroid_carcinoma;G;MA;colorectal_cancer;ovarian_cancer;melanoma;head_and_neck_squamous_cell_carcinoma;THCA;non-small_cell_lung_carcinoma;cancer;HCL;brain_cancer;HISEC;papillary_thyroid_carcinoma;LUAD;brain_glioma;NEU;lung_cancer;PG;NSCLC;TH;gastrointestinal_stromal_tumor;skin_melanoma;papillary_renal_cell_carcinoma;multiple_myeloma;MYMA;glioblastoma_multiforme…	BRAF	Missense	WGS
complete	SNV/InDel	BRAF (BRAF:V600E)	1008	CANCER	Vemurafenib (BRAF inhibitor)	Cutaneous Melanoma	MELA_0256	Responsive	Early trials			BRAF MUT (V600E)	PMID:22586120	Brain4_04036_M	MA	1	['known in: myeloma;brain_stem_glioma;thyroid_carcinoma;G;MA;colorectal_cancer;ovarian_cancer;melanoma;head_and_neck_squamous_cell_carcinoma;THCA;non-small_cell_lung_carcinoma;cancer;HCL;brain_cancer;HISEC;papillary_thyroid_carcinoma;LUAD;brain_glioma;NEU;lung_cancer;PG;NSCLC;TH;gastrointestinal_stromal_tumor;skin_melanoma;papillary_renal_cell_carcinoma;multiple_myeloma;MYMA;glioblastoma_multifor…	known in: myeloma;brain_stem_glioma;thyroid_carcinoma;G;MA;colorectal_cancer;ovarian_cancer;melanoma;head_and_neck_squamous_cell_carcinoma;THCA;non-small_cell_lung_carcinoma;cancer;HCL;brain_cancer;HISEC;papillary_thyroid_carcinoma;LUAD;brain_glioma;NEU;lung_cancer;PG;NSCLC;TH;gastrointestinal_stromal_tumor;skin_melanoma;papillary_renal_cell_carcinoma;multiple_myeloma;MYMA;glioblastoma_multiforme…	BRAF	Missense	WGS
complete	SNV/InDel	BRAF (BRAF:V600E)	1009	CANCER	(BRAF inhibitor;MEK inhibitor)	Cutaneous Melanoma	MELA_0256	Responsive	Early trials	226	Resistant	BRAF MUT (V600E)	ASCO 2013 (abstr 9029)	Brain4_04036_M	TH	1	['known in: myeloma;brain_stem_glioma;thyroid_carcinoma;G;MA;colorectal_cancer;ovarian_cancer;melanoma;head_and_neck_squamous_cell_carcinoma;THCA;non-small_cell_lung_carcinoma;cancer;HCL;brain_cancer;HISEC;papillary_thyroid_carcinoma;LUAD;brain_glioma;NEU;lung_cancer;PG;NSCLC;TH;gastrointestinal_stromal_tumor;skin_melanoma;papillary_renal_cell_carcinoma;multiple_myeloma;MYMA;glioblastoma_multifor…	known in: myeloma;brain_stem_glioma;thyroid_carcinoma;G;MA;colorectal_cancer;ovarian_cancer;melanoma;head_and_neck_squamous_cell_carcinoma;THCA;non-small_cell_lung_carcinoma;cancer;HCL;brain_cancer;HISEC;papillary_thyroid_carcinoma;LUAD;brain_glioma;NEU;lung_cancer;PG;NSCLC;TH;gastrointestinal_stromal_tumor;skin_melanoma;papillary_renal_cell_carcinoma;multiple_myeloma;MYMA;glioblastoma_multiforme…	BRAF	Missense	WGS
complete	SNV/InDel	BRAF (BRAF:V600E)	1010	CANCER	(BRAF inhibitor;HSP90 inhibitor)	Cutaneous Melanoma	MELA_0256	Responsive	Pre-clinical	226	Resistant	BRAF MUT (V600E)	PMID:22351686	Brain4_04036_M	CM	1	['known in: myeloma;brain_stem_glioma;thyroid_carcinoma;G;MA;colorectal_cancer;ovarian_cancer;melanoma;head_and_neck_squamous_cell_carcinoma;THCA;non-small_cell_lung_carcinoma;cancer;HCL;brain_cancer;HISEC;papillary_thyroid_carcinoma;LUAD;brain_glioma;NEU;lung_cancer;PG;NSCLC;TH;gastrointestinal_stromal_tumor;skin_melanoma;papillary_renal_cell_carcinoma;multiple_myeloma;MYMA;glioblastoma_multifor…	known in: myeloma;brain_stem_glioma;thyroid_carcinoma;G;MA;colorectal_cancer;ovarian_cancer;melanoma;head_and_neck_squamous_cell_carcinoma;THCA;non-small_cell_lung_carcinoma;cancer;HCL;brain_cancer;HISEC;papillary_thyroid_carcinoma;LUAD;brain_glioma;NEU;lung_cancer;PG;NSCLC;TH;gastrointestinal_stromal_tumor;skin_melanoma;papillary_renal_cell_carcinoma;multiple_myeloma;MYMA;glioblastoma_multiforme…	BRAF	Missense	WGS
complete	SNV/InDel	BRAF (BRAF:V600E)	1011	CANCER	Panitumumab (EGFR mAb inhibitor)	Cutaneous Melanoma	MELA_0256	Resistant	Late trials			BRAF MUT (V600E)	PMID:21163703;PMID:23325582;PMID:20619739	Brain4_04036_M	COREAD	1	['known in: myeloma;brain_stem_glioma;thyroid_carcinoma;G;MA;colorectal_cancer;ovarian_cancer;melanoma;head_and_neck_squamous_cell_carcinoma;THCA;non-small_cell_lung_carcinoma;cancer;HCL;brain_cancer;HISEC;papillary_thyroid_carcinoma;LUAD;brain_glioma;NEU;lung_cancer;PG;NSCLC;TH;gastrointestinal_stromal_tumor;skin_melanoma;papillary_renal_cell_carcinoma;multiple_myeloma;MYMA;glioblastoma_multifor…	known in: myeloma;brain_stem_glioma;thyroid_carcinoma;G;MA;colorectal_cancer;ovarian_cancer;melanoma;head_and_neck_squamous_cell_carcinoma;THCA;non-small_cell_lung_carcinoma;cancer;HCL;brain_cancer;HISEC;papillary_thyroid_carcinoma;LUAD;brain_glioma;NEU;lung_cancer;PG;NSCLC;TH;gastrointestinal_stromal_tumor;skin_melanoma;papillary_renal_cell_carcinoma;multiple_myeloma;MYMA;glioblastoma_multiforme…	BRAF	Missense	WGS
complete	SNV/InDel	BRAF (BRAF:V600E)	1012	CANCER	Panitumumab;Dabrafenib;Trametinib (EGFR mAb inhibitor;BRAF inhibitor;MEK inhibitor)	Cutaneous Melanoma	MELA_0256	Responsive	Early trials			BRAF MUT (V600E)	ASCO 2014 (abstr 3515);ASCO 2015 (abstr 103)	Brain4_04036_M	COREAD	1	['known in: myeloma;brain_stem_glioma;thyroid_carcinoma;G;MA;colorectal_cancer;ovarian_cancer;melanoma;head_and_neck_squamous_cell_carcinoma;THCA;non-small_cell_lung_carcinoma;cancer;HCL;brain_cancer;HISEC;papillary_thyroid_carcinoma;LUAD;brain_glioma;NEU;lung_cancer;PG;NSCLC;TH;gastrointestinal_stromal_tumor;skin_melanoma;papillary_renal_cell_carcinoma;multiple_myeloma;MYMA;glioblastoma_multifor…	known in: myeloma;brain_stem_glioma;thyroid_carcinoma;G;MA;colorectal_cancer;ovarian_cancer;melanoma;head_and_neck_squamous_cell_carcinoma;THCA;non-small_cell_lung_carcinoma;cancer;HCL;brain_cancer;HISEC;papillary_thyroid_carcinoma;LUAD;brain_glioma;NEU;lung_cancer;PG;NSCLC;TH;gastrointestinal_stromal_tumor;skin_melanoma;papillary_renal_cell_carcinoma;multiple_myeloma;MYMA;glioblastoma_multiforme…	BRAF	Missense	WGS
complete	SNV/InDel	BRAF (BRAF:V600E)	1013	CANCER	Dabrafenib;Trametinib (BRAF inhibitor;MEK inhibitor)	Cutaneous Melanoma	MELA_0256	Responsive	FDA guidelines			BRAF MUT (V600E)	PMID:27283860	Brain4_04036_M	LUAD	1	['known in: myeloma;brain_stem_glioma;thyroid_carcinoma;G;MA;colorectal_cancer;ovarian_cancer;melanoma;head_and_neck_squamous_cell_carcinoma;THCA;non-small_cell_lung_carcinoma;cancer;HCL;brain_cancer;HISEC;papillary_thyroid_carcinoma;LUAD;brain_glioma;NEU;lung_cancer;PG;NSCLC;TH;gastrointestinal_stromal_tumor;skin_melanoma;papillary_renal_cell_carcinoma;multiple_myeloma;MYMA;glioblastoma_multifor…	known in: myeloma;brain_stem_glioma;thyroid_carcinoma;G;MA;colorectal_cancer;ovarian_cancer;melanoma;head_and_neck_squamous_cell_carcinoma;THCA;non-small_cell_lung_carcinoma;cancer;HCL;brain_cancer;HISEC;papillary_thyroid_carcinoma;LUAD;brain_glioma;NEU;lung_cancer;PG;NSCLC;TH;gastrointestinal_stromal_tumor;skin_melanoma;papillary_renal_cell_carcinoma;multiple_myeloma;MYMA;glioblastoma_multiforme…	BRAF	Missense	WGS
complete	SNV/InDel	BRAF (BRAF:V600E)	1014	CANCER	Dabrafenib (BRAF inhibitor)	Cutaneous Melanoma	MELA_0256	Responsive	NCCN guidelines			BRAF MUT (V600E)	NCCN	Brain4_04036_M	NSCLC	1	['known in: myeloma;brain_stem_glioma;thyroid_carcinoma;G;MA;colorectal_cancer;ovarian_cancer;melanoma;head_and_neck_squamous_cell_carcinoma;THCA;non-small_cell_lung_carcinoma;cancer;HCL;brain_cancer;HISEC;papillary_thyroid_carcinoma;LUAD;brain_glioma;NEU;lung_cancer;PG;NSCLC;TH;gastrointestinal_stromal_tumor;skin_melanoma;papillary_renal_cell_carcinoma;multiple_myeloma;MYMA;glioblastoma_multifor…	known in: myeloma;brain_stem_glioma;thyroid_carcinoma;G;MA;colorectal_cancer;ovarian_cancer;melanoma;head_and_neck_squamous_cell_carcinoma;THCA;non-small_cell_lung_carcinoma;cancer;HCL;brain_cancer;HISEC;papillary_thyroid_carcinoma;LUAD;brain_glioma;NEU;lung_cancer;PG;NSCLC;TH;gastrointestinal_stromal_tumor;skin_melanoma;papillary_renal_cell_carcinoma;multiple_myeloma;MYMA;glioblastoma_multiforme…	BRAF	Missense	WGS
complete	SNV/InDel	BRAF (BRAF:V600E)	1015	CANCER	Dabrafenib;Trametinib (BRAF inhibitor;MEK inhibitor)	Cutaneous Melanoma	MELA_0256	Responsive	Early trials			BRAF MUT (V600E)	ASCO 2015 (abstr 8006);PMID:26392102	Brain4_04036_M	COREAD	1	['known in: myeloma;brain_stem_glioma;thyroid_carcinoma;G;MA;colorectal_cancer;ovarian_cancer;melanoma;head_and_neck_squamous_cell_carcinoma;THCA;non-small_cell_lung_carcinoma;cancer;HCL;brain_cancer;HISEC;papillary_thyroid_carcinoma;LUAD;brain_glioma;NEU;lung_cancer;PG;NSCLC;TH;gastrointestinal_stromal_tumor;skin_melanoma;papillary_renal_cell_carcinoma;multiple_myeloma;MYMA;glioblastoma_multifor…	known in: myeloma;brain_stem_glioma;thyroid_carcinoma;G;MA;colorectal_cancer;ovarian_cancer;melanoma;head_and_neck_squamous_cell_carcinoma;THCA;non-small_cell_lung_carcinoma;cancer;HCL;brain_cancer;HISEC;papillary_thyroid_carcinoma;LUAD;brain_glioma;NEU;lung_cancer;PG;NSCLC;TH;gastrointestinal_stromal_tumor;skin_melanoma;papillary_renal_cell_carcinoma;multiple_myeloma;MYMA;glioblastoma_multiforme…	BRAF	Missense	WGS
complete	SNV/InDel	BRAF (BRAF:V600E)	1016	CANCER	(MEK inhibitor)	Cutaneous Melanoma	MELA_0256	Responsive	Early trials			BRAF MUT (V600E)	PMID:22241789	Brain4_04036_M	TH	1	['known in: myeloma;brain_stem_glioma;thyroid_carcinoma;G;MA;colorectal_cancer;ovarian_cancer;melanoma;head_and_neck_squamous_cell_carcinoma;THCA;non-small_cell_lung_carcinoma;cancer;HCL;brain_cancer;HISEC;papillary_thyroid_carcinoma;LUAD;brain_glioma;NEU;lung_cancer;PG;NSCLC;TH;gastrointestinal_stromal_tumor;skin_melanoma;papillary_renal_cell_carcinoma;multiple_myeloma;MYMA;glioblastoma_multifor…	known in: myeloma;brain_stem_glioma;thyroid_carcinoma;G;MA;colorectal_cancer;ovarian_cancer;melanoma;head_and_neck_squamous_cell_carcinoma;THCA;non-small_cell_lung_carcinoma;cancer;HCL;brain_cancer;HISEC;papillary_thyroid_carcinoma;LUAD;brain_glioma;NEU;lung_cancer;PG;NSCLC;TH;gastrointestinal_stromal_tumor;skin_melanoma;papillary_renal_cell_carcinoma;multiple_myeloma;MYMA;glioblastoma_multiforme…	BRAF	Missense	WGS
complete	SNV/InDel	BRAF (BRAF:V600E)	1017	CANCER	(BRAF inhibitor;PI3K pathway inhibitor)	Cutaneous Melanoma	MELA_0256	Responsive	Pre-clinical	226	Resistant	BRAF MUT (V600E)	PMID:22389471;PMID:21156289	Brain4_04036_M	CM	1	['known in: myeloma;brain_stem_glioma;thyroid_carcinoma;G;MA;colorectal_cancer;ovarian_cancer;melanoma;head_and_neck_squamous_cell_carcinoma;THCA;non-small_cell_lung_carcinoma;cancer;HCL;brain_cancer;HISEC;papillary_thyroid_carcinoma;LUAD;brain_glioma;NEU;lung_cancer;PG;NSCLC;TH;gastrointestinal_stromal_tumor;skin_melanoma;papillary_renal_cell_carcinoma;multiple_myeloma;MYMA;glioblastoma_multifor…	known in: myeloma;brain_stem_glioma;thyroid_carcinoma;G;MA;colorectal_cancer;ovarian_cancer;melanoma;head_and_neck_squamous_cell_carcinoma;THCA;non-small_cell_lung_carcinoma;cancer;HCL;brain_cancer;HISEC;papillary_thyroid_carcinoma;LUAD;brain_glioma;NEU;lung_cancer;PG;NSCLC;TH;gastrointestinal_stromal_tumor;skin_melanoma;papillary_renal_cell_carcinoma;multiple_myeloma;MYMA;glioblastoma_multiforme…	BRAF	Missense	WGS
complete	SNV/InDel	BRAF (BRAF:V600E)	1018	CANCER	Dabrafenib (BRAF inhibitor)	Cutaneous Melanoma	MELA_0256	Responsive	Early trials			BRAF MUT (V600E)	PMID:20818844;PMID:23489023;ESMO 2014 (abstr LBA38_PR);ASCO 2013 (abstr 8009);PMID:22608338;PMID:23524406;PMID:27080216	Brain4_04036_M	LUAD, TH	1	['known in: myeloma;brain_stem_glioma;thyroid_carcinoma;G;MA;colorectal_cancer;ovarian_cancer;melanoma;head_and_neck_squamous_cell_carcinoma;THCA;non-small_cell_lung_carcinoma;cancer;HCL;brain_cancer;HISEC;papillary_thyroid_carcinoma;LUAD;brain_glioma;NEU;lung_cancer;PG;NSCLC;TH;gastrointestinal_stromal_tumor;skin_melanoma;papillary_renal_cell_carcinoma;multiple_myeloma;MYMA;glioblastoma_multifor…	known in: myeloma;brain_stem_glioma;thyroid_carcinoma;G;MA;colorectal_cancer;ovarian_cancer;melanoma;head_and_neck_squamous_cell_carcinoma;THCA;non-small_cell_lung_carcinoma;cancer;HCL;brain_cancer;HISEC;papillary_thyroid_carcinoma;LUAD;brain_glioma;NEU;lung_cancer;PG;NSCLC;TH;gastrointestinal_stromal_tumor;skin_melanoma;papillary_renal_cell_carcinoma;multiple_myeloma;MYMA;glioblastoma_multiforme…	BRAF	Missense	WGS
complete	SNV/InDel	BRAF (BRAF:V600E)	1019	CANCER	(MEK inhibitor)	Cutaneous Melanoma	MELA_0256	Responsive	Pre-clinical			BRAF MUT (V600E)	PMID:19018267	Brain4_04036_M	OV	1	['known in: myeloma;brain_stem_glioma;thyroid_carcinoma;G;MA;colorectal_cancer;ovarian_cancer;melanoma;head_and_neck_squamous_cell_carcinoma;THCA;non-small_cell_lung_carcinoma;cancer;HCL;brain_cancer;HISEC;papillary_thyroid_carcinoma;LUAD;brain_glioma;NEU;lung_cancer;PG;NSCLC;TH;gastrointestinal_stromal_tumor;skin_melanoma;papillary_renal_cell_carcinoma;multiple_myeloma;MYMA;glioblastoma_multifor…	known in: myeloma;brain_stem_glioma;thyroid_carcinoma;G;MA;colorectal_cancer;ovarian_cancer;melanoma;head_and_neck_squamous_cell_carcinoma;THCA;non-small_cell_lung_carcinoma;cancer;HCL;brain_cancer;HISEC;papillary_thyroid_carcinoma;LUAD;brain_glioma;NEU;lung_cancer;PG;NSCLC;TH;gastrointestinal_stromal_tumor;skin_melanoma;papillary_renal_cell_carcinoma;multiple_myeloma;MYMA;glioblastoma_multiforme…	BRAF	Missense	WGS
complete	SNV/InDel	BRAF (BRAF:V600E)	1020	CANCER	Vemurafenib (BRAF inhibitor)	Cutaneous Melanoma	MELA_0256	Responsive	FDA guidelines			BRAF MUT (V600E)	FDA	Brain4_04036_M	CM	1	['known in: myeloma;brain_stem_glioma;thyroid_carcinoma;G;MA;colorectal_cancer;ovarian_cancer;melanoma;head_and_neck_squamous_cell_carcinoma;THCA;non-small_cell_lung_carcinoma;cancer;HCL;brain_cancer;HISEC;papillary_thyroid_carcinoma;LUAD;brain_glioma;NEU;lung_cancer;PG;NSCLC;TH;gastrointestinal_stromal_tumor;skin_melanoma;papillary_renal_cell_carcinoma;multiple_myeloma;MYMA;glioblastoma_multifor…	known in: myeloma;brain_stem_glioma;thyroid_carcinoma;G;MA;colorectal_cancer;ovarian_cancer;melanoma;head_and_neck_squamous_cell_carcinoma;THCA;non-small_cell_lung_carcinoma;cancer;HCL;brain_cancer;HISEC;papillary_thyroid_carcinoma;LUAD;brain_glioma;NEU;lung_cancer;PG;NSCLC;TH;gastrointestinal_stromal_tumor;skin_melanoma;papillary_renal_cell_carcinoma;multiple_myeloma;MYMA;glioblastoma_multiforme…	BRAF	Missense	WGS
complete	SNV/InDel	BRAF (BRAF:V600E)	1021	CANCER	Vemurafenib (BRAF inhibitor)	Cutaneous Melanoma	MELA_0256	Responsive	Case report			BRAF MUT (V600E)	PMID:22621641;PMID:23612012;PMID:22743296	Brain4_04036_M	HCL, LUAD, MYMA	1	['known in: myeloma;brain_stem_glioma;thyroid_carcinoma;G;MA;colorectal_cancer;ovarian_cancer;melanoma;head_and_neck_squamous_cell_carcinoma;THCA;non-small_cell_lung_carcinoma;cancer;HCL;brain_cancer;HISEC;papillary_thyroid_carcinoma;LUAD;brain_glioma;NEU;lung_cancer;PG;NSCLC;TH;gastrointestinal_stromal_tumor;skin_melanoma;papillary_renal_cell_carcinoma;multiple_myeloma;MYMA;glioblastoma_multifor…	known in: myeloma;brain_stem_glioma;thyroid_carcinoma;G;MA;colorectal_cancer;ovarian_cancer;melanoma;head_and_neck_squamous_cell_carcinoma;THCA;non-small_cell_lung_carcinoma;cancer;HCL;brain_cancer;HISEC;papillary_thyroid_carcinoma;LUAD;brain_glioma;NEU;lung_cancer;PG;NSCLC;TH;gastrointestinal_stromal_tumor;skin_melanoma;papillary_renal_cell_carcinoma;multiple_myeloma;MYMA;glioblastoma_multiforme…	BRAF	Missense	WGS
complete	SNV/InDel	BRAF (BRAF:V600E)	1022	CANCER	(Pan-RAF inhibitor)	Cutaneous Melanoma	MELA_0256	Responsive	Early trials			BRAF MUT (V600E)	AACR 2017 (abstr CT002);AACR 2016 (abstr CT005);ESMO 2015 (abstract 300)	Brain4_04036_M	CM	1	['known in: myeloma;brain_stem_glioma;thyroid_carcinoma;G;MA;colorectal_cancer;ovarian_cancer;melanoma;head_and_neck_squamous_cell_carcinoma;THCA;non-small_cell_lung_carcinoma;cancer;HCL;brain_cancer;HISEC;papillary_thyroid_carcinoma;LUAD;brain_glioma;NEU;lung_cancer;PG;NSCLC;TH;gastrointestinal_stromal_tumor;skin_melanoma;papillary_renal_cell_carcinoma;multiple_myeloma;MYMA;glioblastoma_multifor…	known in: myeloma;brain_stem_glioma;thyroid_carcinoma;G;MA;colorectal_cancer;ovarian_cancer;melanoma;head_and_neck_squamous_cell_carcinoma;THCA;non-small_cell_lung_carcinoma;cancer;HCL;brain_cancer;HISEC;papillary_thyroid_carcinoma;LUAD;brain_glioma;NEU;lung_cancer;PG;NSCLC;TH;gastrointestinal_stromal_tumor;skin_melanoma;papillary_renal_cell_carcinoma;multiple_myeloma;MYMA;glioblastoma_multiforme…	BRAF	Missense	WGS
complete	SNV/InDel	BRAF (BRAF:V600E)	1023	CANCER	Cetuximab (EGFR mAb inhibitor)	Cutaneous Melanoma	MELA_0256	Resistant	Late trials			BRAF MUT (V600E)	PMID:21163703;PMID:23325582;PMID:20619739	Brain4_04036_M	COREAD	1	['known in: myeloma;brain_stem_glioma;thyroid_carcinoma;G;MA;colorectal_cancer;ovarian_cancer;melanoma;head_and_neck_squamous_cell_carcinoma;THCA;non-small_cell_lung_carcinoma;cancer;HCL;brain_cancer;HISEC;papillary_thyroid_carcinoma;LUAD;brain_glioma;NEU;lung_cancer;PG;NSCLC;TH;gastrointestinal_stromal_tumor;skin_melanoma;papillary_renal_cell_carcinoma;multiple_myeloma;MYMA;glioblastoma_multifor…	known in: myeloma;brain_stem_glioma;thyroid_carcinoma;G;MA;colorectal_cancer;ovarian_cancer;melanoma;head_and_neck_squamous_cell_carcinoma;THCA;non-small_cell_lung_carcinoma;cancer;HCL;brain_cancer;HISEC;papillary_thyroid_carcinoma;LUAD;brain_glioma;NEU;lung_cancer;PG;NSCLC;TH;gastrointestinal_stromal_tumor;skin_melanoma;papillary_renal_cell_carcinoma;multiple_myeloma;MYMA;glioblastoma_multiforme…	BRAF	Missense	WGS
complete	SNV/InDel	BRAF (BRAF:V600E)	1024	CANCER	(BRAF inhibitor)	Cutaneous Melanoma	MELA_0256	Responsive	Pre-clinical	226	Resistant	BRAF MUT (V600E)	PMID:22038996;PMID:22586120	Brain4_04036_M	G	1	['known in: myeloma;brain_stem_glioma;thyroid_carcinoma;G;MA;colorectal_cancer;ovarian_cancer;melanoma;head_and_neck_squamous_cell_carcinoma;THCA;non-small_cell_lung_carcinoma;cancer;HCL;brain_cancer;HISEC;papillary_thyroid_carcinoma;LUAD;brain_glioma;NEU;lung_cancer;PG;NSCLC;TH;gastrointestinal_stromal_tumor;skin_melanoma;papillary_renal_cell_carcinoma;multiple_myeloma;MYMA;glioblastoma_multifor…	known in: myeloma;brain_stem_glioma;thyroid_carcinoma;G;MA;colorectal_cancer;ovarian_cancer;melanoma;head_and_neck_squamous_cell_carcinoma;THCA;non-small_cell_lung_carcinoma;cancer;HCL;brain_cancer;HISEC;papillary_thyroid_carcinoma;LUAD;brain_glioma;NEU;lung_cancer;PG;NSCLC;TH;gastrointestinal_stromal_tumor;skin_melanoma;papillary_renal_cell_carcinoma;multiple_myeloma;MYMA;glioblastoma_multiforme…	BRAF	Missense	WGS
complete	SNV/InDel	BRAF (BRAF:V600E)	1025	CANCER	(BRAF inhibitor;CDK2/4 inhibitor)	Cutaneous Melanoma	MELA_0256	Responsive	Pre-clinical	226	Resistant	BRAF MUT (V600E)	PMID:22997239	Brain4_04036_M	CM	1	['known in: myeloma;brain_stem_glioma;thyroid_carcinoma;G;MA;colorectal_cancer;ovarian_cancer;melanoma;head_and_neck_squamous_cell_carcinoma;THCA;non-small_cell_lung_carcinoma;cancer;HCL;brain_cancer;HISEC;papillary_thyroid_carcinoma;LUAD;brain_glioma;NEU;lung_cancer;PG;NSCLC;TH;gastrointestinal_stromal_tumor;skin_melanoma;papillary_renal_cell_carcinoma;multiple_myeloma;MYMA;glioblastoma_multifor…	known in: myeloma;brain_stem_glioma;thyroid_carcinoma;G;MA;colorectal_cancer;ovarian_cancer;melanoma;head_and_neck_squamous_cell_carcinoma;THCA;non-small_cell_lung_carcinoma;cancer;HCL;brain_cancer;HISEC;papillary_thyroid_carcinoma;LUAD;brain_glioma;NEU;lung_cancer;PG;NSCLC;TH;gastrointestinal_stromal_tumor;skin_melanoma;papillary_renal_cell_carcinoma;multiple_myeloma;MYMA;glioblastoma_multiforme…	BRAF	Missense	WGS
complete	SNV/InDel	BRAF (BRAF:V600E)	1026	CANCER	PLX4720 (BRAF inhibitor)	Cutaneous Melanoma	MELA_0256	Responsive	Pre-clinical			BRAF MUT (V600E)	PMC3638050	Brain4_04036_M	MA	1	['known in: myeloma;brain_stem_glioma;thyroid_carcinoma;G;MA;colorectal_cancer;ovarian_cancer;melanoma;head_and_neck_squamous_cell_carcinoma;THCA;non-small_cell_lung_carcinoma;cancer;HCL;brain_cancer;HISEC;papillary_thyroid_carcinoma;LUAD;brain_glioma;NEU;lung_cancer;PG;NSCLC;TH;gastrointestinal_stromal_tumor;skin_melanoma;papillary_renal_cell_carcinoma;multiple_myeloma;MYMA;glioblastoma_multifor…	known in: myeloma;brain_stem_glioma;thyroid_carcinoma;G;MA;colorectal_cancer;ovarian_cancer;melanoma;head_and_neck_squamous_cell_carcinoma;THCA;non-small_cell_lung_carcinoma;cancer;HCL;brain_cancer;HISEC;papillary_thyroid_carcinoma;LUAD;brain_glioma;NEU;lung_cancer;PG;NSCLC;TH;gastrointestinal_stromal_tumor;skin_melanoma;papillary_renal_cell_carcinoma;multiple_myeloma;MYMA;glioblastoma_multiforme…	BRAF	Missense	WGS
complete	SNV/InDel	BRAF (BRAF:V600E)	1027	CANCER	Vemurafenib (BRAF inhibitor)	Cutaneous Melanoma	MELA_0256	Responsive	Early trials			BRAF MUT (V600E)	PMID:20818844;PMID:23489023;PMID:22608338	Brain4_04036_M	THCA	1	['known in: myeloma;brain_stem_glioma;thyroid_carcinoma;G;MA;colorectal_cancer;ovarian_cancer;melanoma;head_and_neck_squamous_cell_carcinoma;THCA;non-small_cell_lung_carcinoma;cancer;HCL;brain_cancer;HISEC;papillary_thyroid_carcinoma;LUAD;brain_glioma;NEU;lung_cancer;PG;NSCLC;TH;gastrointestinal_stromal_tumor;skin_melanoma;papillary_renal_cell_carcinoma;multiple_myeloma;MYMA;glioblastoma_multifor…	known in: myeloma;brain_stem_glioma;thyroid_carcinoma;G;MA;colorectal_cancer;ovarian_cancer;melanoma;head_and_neck_squamous_cell_carcinoma;THCA;non-small_cell_lung_carcinoma;cancer;HCL;brain_cancer;HISEC;papillary_thyroid_carcinoma;LUAD;brain_glioma;NEU;lung_cancer;PG;NSCLC;TH;gastrointestinal_stromal_tumor;skin_melanoma;papillary_renal_cell_carcinoma;multiple_myeloma;MYMA;glioblastoma_multiforme…	BRAF	Missense	WGS
complete	SNV/InDel	BRAF (BRAF:V600E)	1028	CANCER	Selumetinib (MEK inhibitor)	Cutaneous Melanoma	MELA_0256	Responsive	Early trials			BRAF MUT (V600E)	NCT01089101	Brain4_04036_M	PG	1	['known in: myeloma;brain_stem_glioma;thyroid_carcinoma;G;MA;colorectal_cancer;ovarian_cancer;melanoma;head_and_neck_squamous_cell_carcinoma;THCA;non-small_cell_lung_carcinoma;cancer;HCL;brain_cancer;HISEC;papillary_thyroid_carcinoma;LUAD;brain_glioma;NEU;lung_cancer;PG;NSCLC;TH;gastrointestinal_stromal_tumor;skin_melanoma;papillary_renal_cell_carcinoma;multiple_myeloma;MYMA;glioblastoma_multifor…	known in: myeloma;brain_stem_glioma;thyroid_carcinoma;G;MA;colorectal_cancer;ovarian_cancer;melanoma;head_and_neck_squamous_cell_carcinoma;THCA;non-small_cell_lung_carcinoma;cancer;HCL;brain_cancer;HISEC;papillary_thyroid_carcinoma;LUAD;brain_glioma;NEU;lung_cancer;PG;NSCLC;TH;gastrointestinal_stromal_tumor;skin_melanoma;papillary_renal_cell_carcinoma;multiple_myeloma;MYMA;glioblastoma_multiforme…	BRAF	Missense	WGS
complete	SNV/InDel	BRAF (BRAF:V600E)	1029	CANCER	(ERK inhibitor)	Cutaneous Melanoma	MELA_0256	Responsive	Early trials			BRAF MUT (V600E)	ASCO 2017 (abstr 2508)	Brain4_04036_M	LUAD	1	['known in: myeloma;brain_stem_glioma;thyroid_carcinoma;G;MA;colorectal_cancer;ovarian_cancer;melanoma;head_and_neck_squamous_cell_carcinoma;THCA;non-small_cell_lung_carcinoma;cancer;HCL;brain_cancer;HISEC;papillary_thyroid_carcinoma;LUAD;brain_glioma;NEU;lung_cancer;PG;NSCLC;TH;gastrointestinal_stromal_tumor;skin_melanoma;papillary_renal_cell_carcinoma;multiple_myeloma;MYMA;glioblastoma_multifor…	known in: myeloma;brain_stem_glioma;thyroid_carcinoma;G;MA;colorectal_cancer;ovarian_cancer;melanoma;head_and_neck_squamous_cell_carcinoma;THCA;non-small_cell_lung_carcinoma;cancer;HCL;brain_cancer;HISEC;papillary_thyroid_carcinoma;LUAD;brain_glioma;NEU;lung_cancer;PG;NSCLC;TH;gastrointestinal_stromal_tumor;skin_melanoma;papillary_renal_cell_carcinoma;multiple_myeloma;MYMA;glioblastoma_multiforme…	BRAF	Missense	WGS
complete	SNV/InDel	BRAF (BRAF:V600E)	1030	CANCER	(ERK inhibitor)	Cutaneous Melanoma	MELA_0256	Responsive	Pre-clinical			BRAF MUT (V600E)	PMID:22997239;PMID:23614898	Brain4_04036_M	CM	1	['known in: myeloma;brain_stem_glioma;thyroid_carcinoma;G;MA;colorectal_cancer;ovarian_cancer;melanoma;head_and_neck_squamous_cell_carcinoma;THCA;non-small_cell_lung_carcinoma;cancer;HCL;brain_cancer;HISEC;papillary_thyroid_carcinoma;LUAD;brain_glioma;NEU;lung_cancer;PG;NSCLC;TH;gastrointestinal_stromal_tumor;skin_melanoma;papillary_renal_cell_carcinoma;multiple_myeloma;MYMA;glioblastoma_multifor…	known in: myeloma;brain_stem_glioma;thyroid_carcinoma;G;MA;colorectal_cancer;ovarian_cancer;melanoma;head_and_neck_squamous_cell_carcinoma;THCA;non-small_cell_lung_carcinoma;cancer;HCL;brain_cancer;HISEC;papillary_thyroid_carcinoma;LUAD;brain_glioma;NEU;lung_cancer;PG;NSCLC;TH;gastrointestinal_stromal_tumor;skin_melanoma;papillary_renal_cell_carcinoma;multiple_myeloma;MYMA;glioblastoma_multiforme…	BRAF	Missense	WGS
complete	SNV/InDel	BRAF (BRAF:V600E)	1031	CANCER	Dabrafenib;Trametinib (BRAF inhibitor;MEK inhibitor)	Cutaneous Melanoma	MELA_0256	Responsive	Case report			BRAF MUT (V600E)	PMID:27048246	Brain4_04036_M	NEU	1	['known in: myeloma;brain_stem_glioma;thyroid_carcinoma;G;MA;colorectal_cancer;ovarian_cancer;melanoma;head_and_neck_squamous_cell_carcinoma;THCA;non-small_cell_lung_carcinoma;cancer;HCL;brain_cancer;HISEC;papillary_thyroid_carcinoma;LUAD;brain_glioma;NEU;lung_cancer;PG;NSCLC;TH;gastrointestinal_stromal_tumor;skin_melanoma;papillary_renal_cell_carcinoma;multiple_myeloma;MYMA;glioblastoma_multifor…	known in: myeloma;brain_stem_glioma;thyroid_carcinoma;G;MA;colorectal_cancer;ovarian_cancer;melanoma;head_and_neck_squamous_cell_carcinoma;THCA;non-small_cell_lung_carcinoma;cancer;HCL;brain_cancer;HISEC;papillary_thyroid_carcinoma;LUAD;brain_glioma;NEU;lung_cancer;PG;NSCLC;TH;gastrointestinal_stromal_tumor;skin_melanoma;papillary_renal_cell_carcinoma;multiple_myeloma;MYMA;glioblastoma_multiforme…	BRAF	Missense	WGS
complete	SNV/InDel	BRAF (BRAF:V600E)	1032	CANCER	(BRAF inhibitor)	Cutaneous Melanoma	MELA_0256	Responsive	Case report	226	Resistant	BRAF MUT (V600E)	PMID:22608338	Brain4_04036_M	OV	1	['known in: myeloma;brain_stem_glioma;thyroid_carcinoma;G;MA;colorectal_cancer;ovarian_cancer;melanoma;head_and_neck_squamous_cell_carcinoma;THCA;non-small_cell_lung_carcinoma;cancer;HCL;brain_cancer;HISEC;papillary_thyroid_carcinoma;LUAD;brain_glioma;NEU;lung_cancer;PG;NSCLC;TH;gastrointestinal_stromal_tumor;skin_melanoma;papillary_renal_cell_carcinoma;multiple_myeloma;MYMA;glioblastoma_multifor…	known in: myeloma;brain_stem_glioma;thyroid_carcinoma;G;MA;colorectal_cancer;ovarian_cancer;melanoma;head_and_neck_squamous_cell_carcinoma;THCA;non-small_cell_lung_carcinoma;cancer;HCL;brain_cancer;HISEC;papillary_thyroid_carcinoma;LUAD;brain_glioma;NEU;lung_cancer;PG;NSCLC;TH;gastrointestinal_stromal_tumor;skin_melanoma;papillary_renal_cell_carcinoma;multiple_myeloma;MYMA;glioblastoma_multiforme…	BRAF	Missense	WGS
complete	SNV/InDel	BRAF (BRAF:V600E)	1033	CANCER	Dabrafenib (BRAF inhibitor)	Cutaneous Melanoma	MELA_0256	Responsive	Case report			BRAF MUT (V600E)	PMID:23470635;PMID:22608338	Brain4_04036_M	GIST	1	['known in: myeloma;brain_stem_glioma;thyroid_carcinoma;G;MA;colorectal_cancer;ovarian_cancer;melanoma;head_and_neck_squamous_cell_carcinoma;THCA;non-small_cell_lung_carcinoma;cancer;HCL;brain_cancer;HISEC;papillary_thyroid_carcinoma;LUAD;brain_glioma;NEU;lung_cancer;PG;NSCLC;TH;gastrointestinal_stromal_tumor;skin_melanoma;papillary_renal_cell_carcinoma;multiple_myeloma;MYMA;glioblastoma_multifor…	known in: myeloma;brain_stem_glioma;thyroid_carcinoma;G;MA;colorectal_cancer;ovarian_cancer;melanoma;head_and_neck_squamous_cell_carcinoma;THCA;non-small_cell_lung_carcinoma;cancer;HCL;brain_cancer;HISEC;papillary_thyroid_carcinoma;LUAD;brain_glioma;NEU;lung_cancer;PG;NSCLC;TH;gastrointestinal_stromal_tumor;skin_melanoma;papillary_renal_cell_carcinoma;multiple_myeloma;MYMA;glioblastoma_multiforme…	BRAF	Missense	WGS
complete	SNV/InDel	BRAF (BRAF:V600E)	1034	CANCER	Dabrafenib (BRAF inhibitor)	Cutaneous Melanoma	MELA_0256	Responsive	FDA guidelines			BRAF MUT (V600E)	FDA	Brain4_04036_M	CM	1	['known in: myeloma;brain_stem_glioma;thyroid_carcinoma;G;MA;colorectal_cancer;ovarian_cancer;melanoma;head_and_neck_squamous_cell_carcinoma;THCA;non-small_cell_lung_carcinoma;cancer;HCL;brain_cancer;HISEC;papillary_thyroid_carcinoma;LUAD;brain_glioma;NEU;lung_cancer;PG;NSCLC;TH;gastrointestinal_stromal_tumor;skin_melanoma;papillary_renal_cell_carcinoma;multiple_myeloma;MYMA;glioblastoma_multifor…	known in: myeloma;brain_stem_glioma;thyroid_carcinoma;G;MA;colorectal_cancer;ovarian_cancer;melanoma;head_and_neck_squamous_cell_carcinoma;THCA;non-small_cell_lung_carcinoma;cancer;HCL;brain_cancer;HISEC;papillary_thyroid_carcinoma;LUAD;brain_glioma;NEU;lung_cancer;PG;NSCLC;TH;gastrointestinal_stromal_tumor;skin_melanoma;papillary_renal_cell_carcinoma;multiple_myeloma;MYMA;glioblastoma_multiforme…	BRAF	Missense	WGS
complete	SNV/InDel	TP53 (TP53 oncogenic mutation)	617	CANCER	Decitabine (Chemotherapy)	Breast Cancer	0dca98b0-f43e-45b6-9a02-00092c78678c	Responsive	Early trials			TP53 MUT (G108Afs*39), TP53 MUT* (G108S)	PMID:27959731	6764e0a2-7a78-45c1-9189-6001c6518ce4	AML, MDPS	1	['predicted driver: tier 1', 'predicted passenger']	predicted driver: tier 1	TP53	Frameshift	WGS
complete	SNV/InDel	TP53 (TP53 oncogenic mutation)	618	CANCER	Abemaciclib (CDK4/6 inhibitor)	Breast Cancer	0dca98b0-f43e-45b6-9a02-00092c78678c	Resistant	Early trials			TP53 MUT (G108Afs*39), TP53 MUT* (G108S)	PMID:27217383	6764e0a2-7a78-45c1-9189-6001c6518ce4	BRCA	1	['predicted driver: tier 1', 'predicted passenger']	predicted driver: tier 1	TP53	Frameshift	WGS
complete	SNV/InDel	TP53 (TP53 oncogenic mutation)	620	CANCER	Cisplatin (Chemotherapy)	Breast Cancer	0dca98b0-f43e-45b6-9a02-00092c78678c	Resistant	Early trials			TP53 MUT (G108Afs*39), TP53 MUT* (G108S)	PMID:27646943	6764e0a2-7a78-45c1-9189-6001c6518ce4	FGCT, MGCT	1	['predicted driver: tier 1', 'predicted passenger']	predicted driver: tier 1	TP53	Frameshift	WGS
complete	SNV/InDel	TP53 (TP53 oncogenic mutation)	621	CANCER	AZD6738 (ATR inhibitor)	Breast Cancer	0dca98b0-f43e-45b6-9a02-00092c78678c	Responsive	Early trials			TP53 MUT (G108Afs*39), TP53 MUT* (G108S)	https://ash.confex.com/ash/2014/webprogram/Paper71027.html;NCT01955668	6764e0a2-7a78-45c1-9189-6001c6518ce4	BCL	1	['predicted driver: tier 1', 'predicted passenger']	predicted driver: tier 1	TP53	Frameshift	WGS
complete	SNV/InDel	TP53 (TP53 oncogenic mutation)	622	CANCER	Gemcitabine (Chemotherapy)	Breast Cancer	0dca98b0-f43e-45b6-9a02-00092c78678c	Responsive	Pre-clinical			TP53 MUT (G108Afs*39), TP53 MUT* (G108S)	PMID:27397505	6764e0a2-7a78-45c1-9189-6001c6518ce4	BLCA	1	['predicted driver: tier 1', 'predicted passenger']	predicted driver: tier 1	TP53	Frameshift	WGS
complete	SNV/InDel	TP53 (TP53 oncogenic mutation)	623	CANCER	Mitomycin C (Chemotherapy)	Breast Cancer	0dca98b0-f43e-45b6-9a02-00092c78678c	Responsive	Pre-clinical			TP53 MUT (G108Afs*39), TP53 MUT* (G108S)	PMID:27397505	6764e0a2-7a78-45c1-9189-6001c6518ce4	BLCA	1	['predicted driver: tier 1', 'predicted passenger']	predicted driver: tier 1	TP53	Frameshift	WGS
complete	SNV/InDel	TP53 (TP53 oncogenic mutation)	624	CANCER	(WEE1 inhibitor)	Breast Cancer	0dca98b0-f43e-45b6-9a02-00092c78678c	Responsive	Pre-clinical			TP53 MUT (G108Afs*39), TP53 MUT* (G108S)	PMID:25125259	6764e0a2-7a78-45c1-9189-6001c6518ce4	HNC	1	['predicted driver: tier 1', 'predicted passenger']	predicted driver: tier 1	TP53	Frameshift	WGS
complete	SNV/InDel	TP53 (TP53 oncogenic mutation)	625	CANCER	(MDM2 inhibitor)	Breast Cancer	0dca98b0-f43e-45b6-9a02-00092c78678c	Resistant	Early trials			TP53 MUT (G108Afs*39), TP53 MUT* (G108S)	PMID:23084521;ASCO 2015 (abstr 10564)	6764e0a2-7a78-45c1-9189-6001c6518ce4	LIP	1	['predicted driver: tier 1', 'predicted passenger']	predicted driver: tier 1	TP53	Frameshift	WGS
complete	SNV/InDel	TP53 (TP53 oncogenic mutation)	626	CANCER	Doxorubicin (Anthracycline antitumor antibiotic)	Breast Cancer	0dca98b0-f43e-45b6-9a02-00092c78678c	Responsive	Pre-clinical			TP53 MUT (G108Afs*39), TP53 MUT* (G108S)	PMID:27397505	6764e0a2-7a78-45c1-9189-6001c6518ce4	BLCA	1	['predicted driver: tier 1', 'predicted passenger']	predicted driver: tier 1	TP53	Frameshift	WGS
complete	SNV/InDel	TP53 (TP53 oncogenic mutation)	627	CANCER	Pramlintide (Amylin analogue)	Breast Cancer	0dca98b0-f43e-45b6-9a02-00092c78678c	Responsive	Pre-clinical			TP53 MUT (G108Afs*39), TP53 MUT* (G108S)	PMID:25409149	6764e0a2-7a78-45c1-9189-6001c6518ce4	THYM	1	['predicted driver: tier 1', 'predicted passenger']	predicted driver: tier 1	TP53	Frameshift	WGS
complete	SNV/InDel	TP53 (TP53 oncogenic mutation)	628	CANCER	(WEE1 inhibitor)	Breast Cancer	0dca98b0-f43e-45b6-9a02-00092c78678c	Responsive	Early trials			TP53 MUT (G108Afs*39), TP53 MUT* (G108S)	PMID:27998224	6764e0a2-7a78-45c1-9189-6001c6518ce4	OV	1	['predicted driver: tier 1', 'predicted passenger']	predicted driver: tier 1	TP53	Frameshift	WGS
complete	SNV/InDel	CDKN2A (CDKN2A oncogenic mutation)	721	CANCER	Ilorasertib (AURKA-VEGF inhibitor)	Breast Cancer	0dca98b0-f43e-45b6-9a02-00092c78678c	Responsive	Early trials			CDKN2A MUT (H83Y)	NCT02478320	6764e0a2-7a78-45c1-9189-6001c6518ce4	CANCER	1	['known in: cancer']	known in: cancer	CDKN2A	Missense	WGS
complete	SNV/InDel	CDKN2A (CDKN2A oncogenic mutation)	722	CANCER	(CDK4/6 inhibitor)	Breast Cancer	0dca98b0-f43e-45b6-9a02-00092c78678c	Responsive	Pre-clinical			CDKN2A MUT (H83Y)	PMID:22471707;PMID:22586120;PMID:22711607	6764e0a2-7a78-45c1-9189-6001c6518ce4	CANCER, G	1	['known in: cancer']	known in: cancer	CDKN2A	Missense	WGS
complete	SNV/InDel	CDKN2A (CDKN2A oncogenic mutation)	723	CANCER	(CDK4/6 inhibitor)	Breast Cancer	0dca98b0-f43e-45b6-9a02-00092c78678c	Responsive	Case report			CDKN2A MUT (H83Y)	ASCO 2013 (abstr 2500)	6764e0a2-7a78-45c1-9189-6001c6518ce4	CM	1	['known in: cancer']	known in: cancer	CDKN2A	Missense	WGS
complete	SNV/InDel	CDKN2A (CDKN2A oncogenic mutation)	724	CANCER	(PD1 inhibitor)	Breast Cancer	0dca98b0-f43e-45b6-9a02-00092c78678c	Resistant	Early trials			CDKN2A MUT (H83Y)	PMID:29033130	6764e0a2-7a78-45c1-9189-6001c6518ce4	CM	1	['known in: cancer']	known in: cancer	CDKN2A	Missense	WGS
complete	SNV/InDel	PTPRD (PTPRD oncogenic mutation)	374	CANCER	(IGF1R inhibitor)	Cutaneous Melanoma	MELA_0006	Responsive	Case report			PTPRD MUT (W680*), PTPRD MUT* (S601L)	PMID:23800680	27221_RPA08-0165_T	S	1	['predicted driver: tier 1', 'not protein-affecting', 'predicted passenger']	predicted driver: tier 1	PTPRD	Nonsense	WGS
complete	SNV/InDel	PTCH1 (PTCH1 oncogenic mutation)	375	CANCER	Vismodegib (SHH inhibitor)	Cutaneous Melanoma	MELA_0006	Responsive	FDA guidelines			PTCH1 MUT (L508F), PTCH1 MUT* (A1103V)	PMID:19726761;PMID:19726763	27221_RPA08-0165_T	BCC, MB	1	['predicted driver: tier 1', 'predicted passenger']	predicted driver: tier 1	PTCH1	Missense	WGS
complete	SNV/InDel	PTCH1 (PTCH1 oncogenic mutation)	376	CANCER	Foretinib (MET inhibitor)	Cutaneous Melanoma	MELA_0006	Responsive	Pre-clinical			PTCH1 MUT (L508F), PTCH1 MUT* (A1103V)	PMID:25391241	27221_RPA08-0165_T	MB	1	['predicted driver: tier 1', 'predicted passenger']	predicted driver: tier 1	PTCH1	Missense	WGS
complete	SNV/InDel	PTCH1 (PTCH1 oncogenic mutation)	377	CANCER	(SMO inhibitor)	Cutaneous Melanoma	MELA_0006	Responsive	Pre-clinical			PTCH1 MUT (L508F), PTCH1 MUT* (A1103V)	PMID:24651015	27221_RPA08-0165_T	MB	1	['predicted driver: tier 1', 'predicted passenger']	predicted driver: tier 1	PTCH1	Missense	WGS
complete	SNV/InDel	LRP1B (LRP1B oncogenic mutation)	438	CANCER	Liposomal Doxorubicin (Chemotherapy)	Cutaneous Melanoma	MELA_0006	Resistant	Early trials			LRP1B MUT (R502C), LRP1B MUT (S1992F), LRP1B MUT (splice_acceptor_variant), LRP1B MUT (D3061N), LRP1B MUT (K4474I), LRP1B MUT* (H448Y), LRP1B MUT* (R1311K), LRP1B MUT* (P2566S), LRP1B MUT* (R3248K), LRP1B MUT* (M3278I), LRP1B MUT* (R4139Q), LRP1B MUT* (S4211N)	PMID:22896685	27221_RPA08-0165_T	OV	1	['predicted driver: tier 1', 'predicted driver: tier 1', 'predicted driver: tier 1', 'predicted driver: tier 1', 'predicted driver: tier 1', 'not protein-affecting', 'predicted passenger', 'not protein-affecting', 'predicted passenger', 'predicted passenger', 'predicted passenger', 'predicted passenger', 'predicted passenger', 'not protein-affecting', 'predicted passenger']	predicted driver: tier 1	LRP1B	Missense	WGS
complete	SNV/InDel	TP53 (TP53 oncogenic mutation)	617	CANCER	Decitabine (Chemotherapy)	Cutaneous Melanoma	MELA_0006	Responsive	Early trials			TP53 MUT (E258*)	PMID:27959731	27221_RPA08-0165_T	AML, MDPS	1	['predicted driver: tier 1']	predicted driver: tier 1	TP53	Nonsense	WGS
complete	SNV/InDel	TP53 (TP53 oncogenic mutation)	618	CANCER	Abemaciclib (CDK4/6 inhibitor)	Cutaneous Melanoma	MELA_0006	Resistant	Early trials			TP53 MUT (E258*)	PMID:27217383	27221_RPA08-0165_T	BRCA	1	['predicted driver: tier 1']	predicted driver: tier 1	TP53	Nonsense	WGS
complete	SNV/InDel	TP53 (TP53 oncogenic mutation)	620	CANCER	Cisplatin (Chemotherapy)	Cutaneous Melanoma	MELA_0006	Resistant	Early trials			TP53 MUT (E258*)	PMID:27646943	27221_RPA08-0165_T	FGCT, MGCT	1	['predicted driver: tier 1']	predicted driver: tier 1	TP53	Nonsense	WGS
complete	SNV/InDel	TP53 (TP53 oncogenic mutation)	621	CANCER	AZD6738 (ATR inhibitor)	Cutaneous Melanoma	MELA_0006	Responsive	Early trials			TP53 MUT (E258*)	https://ash.confex.com/ash/2014/webprogram/Paper71027.html;NCT01955668	27221_RPA08-0165_T	BCL	1	['predicted driver: tier 1']	predicted driver: tier 1	TP53	Nonsense	WGS
complete	SNV/InDel	TP53 (TP53 oncogenic mutation)	622	CANCER	Gemcitabine (Chemotherapy)	Cutaneous Melanoma	MELA_0006	Responsive	Pre-clinical			TP53 MUT (E258*)	PMID:27397505	27221_RPA08-0165_T	BLCA	1	['predicted driver: tier 1']	predicted driver: tier 1	TP53	Nonsense	WGS
complete	SNV/InDel	TP53 (TP53 oncogenic mutation)	623	CANCER	Mitomycin C (Chemotherapy)	Cutaneous Melanoma	MELA_0006	Responsive	Pre-clinical			TP53 MUT (E258*)	PMID:27397505	27221_RPA08-0165_T	BLCA	1	['predicted driver: tier 1']	predicted driver: tier 1	TP53	Nonsense	WGS
complete	SNV/InDel	TP53 (TP53 oncogenic mutation)	624	CANCER	(WEE1 inhibitor)	Cutaneous Melanoma	MELA_0006	Responsive	Pre-clinical			TP53 MUT (E258*)	PMID:25125259	27221_RPA08-0165_T	HNC	1	['predicted driver: tier 1']	predicted driver: tier 1	TP53	Nonsense	WGS
complete	SNV/InDel	TP53 (TP53 oncogenic mutation)	625	CANCER	(MDM2 inhibitor)	Cutaneous Melanoma	MELA_0006	Resistant	Early trials			TP53 MUT (E258*)	PMID:23084521;ASCO 2015 (abstr 10564)	27221_RPA08-0165_T	LIP	1	['predicted driver: tier 1']	predicted driver: tier 1	TP53	Nonsense	WGS
complete	SNV/InDel	TP53 (TP53 oncogenic mutation)	626	CANCER	Doxorubicin (Anthracycline antitumor antibiotic)	Cutaneous Melanoma	MELA_0006	Responsive	Pre-clinical			TP53 MUT (E258*)	PMID:27397505	27221_RPA08-0165_T	BLCA	1	['predicted driver: tier 1']	predicted driver: tier 1	TP53	Nonsense	WGS
complete	SNV/InDel	TP53 (TP53 oncogenic mutation)	627	CANCER	Pramlintide (Amylin analogue)	Cutaneous Melanoma	MELA_0006	Responsive	Pre-clinical			TP53 MUT (E258*)	PMID:25409149	27221_RPA08-0165_T	THYM	1	['predicted driver: tier 1']	predicted driver: tier 1	TP53	Nonsense	WGS
complete	SNV/InDel	TP53 (TP53 oncogenic mutation)	628	CANCER	(WEE1 inhibitor)	Cutaneous Melanoma	MELA_0006	Responsive	Early trials			TP53 MUT (E258*)	PMID:27998224	27221_RPA08-0165_T	OV	1	['predicted driver: tier 1']	predicted driver: tier 1	TP53	Nonsense	WGS
complete	SNV/InDel	CTNNB1 (CTNNB1 oncogenic mutation)	699	CANCER	(Tankyrase inhibitor)	Cutaneous Melanoma	MELA_0006	Resistant	Pre-clinical			CTNNB1 MUT (G400C)	PMID:23539443	27221_RPA08-0165_T	COREAD	1	['predicted driver: tier 1']	predicted driver: tier 1	CTNNB1	Missense	WGS
complete	SNV/InDel	CDKN1B (CDKN1B oncogenic mutation)	719	CANCER	(CDK2/4 inhibitor)	Cutaneous Melanoma	MELA_0006	Responsive	Pre-clinical			CDKN1B MUT (R93Afs*32)	PMID:22471707	27221_RPA08-0165_T	CANCER	1	['predicted driver: tier 1']	predicted driver: tier 1	CDKN1B	Frameshift	WGS
complete	SNV/InDel	CDKN2A (CDKN2A oncogenic mutation)	721	CANCER	Ilorasertib (AURKA-VEGF inhibitor)	Cutaneous Melanoma	MELA_0006	Responsive	Early trials			CDKN2A MUT (E88*), CDKN2A MUT (D108G)	NCT02478320	27221_RPA08-0165_T	CANCER	1	['known in: cancer', 'predicted driver: tier 1']	known in: cancer	CDKN2A	Nonsense	WGS
complete	SNV/InDel	CDKN2A (CDKN2A oncogenic mutation)	722	CANCER	(CDK4/6 inhibitor)	Cutaneous Melanoma	MELA_0006	Responsive	Pre-clinical			CDKN2A MUT (E88*), CDKN2A MUT (D108G)	PMID:22471707;PMID:22586120;PMID:22711607	27221_RPA08-0165_T	CANCER, G	1	['known in: cancer', 'predicted driver: tier 1']	known in: cancer	CDKN2A	Nonsense	WGS
complete	SNV/InDel	CDKN2A (CDKN2A oncogenic mutation)	723	CANCER	(CDK4/6 inhibitor)	Cutaneous Melanoma	MELA_0006	Responsive	Case report			CDKN2A MUT (E88*), CDKN2A MUT (D108G)	ASCO 2013 (abstr 2500)	27221_RPA08-0165_T	CM	1	['known in: cancer', 'predicted driver: tier 1']	known in: cancer	CDKN2A	Nonsense	WGS
complete	SNV/InDel	CDKN2A (CDKN2A oncogenic mutation)	724	CANCER	(PD1 inhibitor)	Cutaneous Melanoma	MELA_0006	Resistant	Early trials			CDKN2A MUT (E88*), CDKN2A MUT (D108G)	PMID:29033130	27221_RPA08-0165_T	CM	1	['known in: cancer', 'predicted driver: tier 1']	known in: cancer	CDKN2A	Nonsense	WGS
complete	SNV/InDel	NRAS (.13.,.61.,.146.,.12.,.59.,.117.)	948	CANCER	Cetuximab (EGFR mAb inhibitor)	Cutaneous Melanoma	MELA_0006	Resistant	NCCN guidelines			NRAS MUT (Q61R)	PMID:24024839;PMID:23325582;PMID:20619739	27221_RPA08-0165_T	COREAD	1	['known in: gastric_adenocarcinoma;chromophobe_adenocarcinoma;nasopharynx_carcinoma;urinary_bladder_urothelial_carcinoma;ovarian_serous_cystadenocarcinoma;thyroid_carcinoma;colorectal_cancer;melanoma;skin_melanoma;adrenocortical_carcinoma;acute_myeloid_leukemia;hepatocellular_carcinoma;multiple_myeloma;brain_glioma;lung_adenocarcinoma;chronic_lymphocytic_leukemia;glioblastoma_multiforme;uterine_c…	known in: gastric_adenocarcinoma;chromophobe_adenocarcinoma;nasopharynx_carcinoma;urinary_bladder_urothelial_carcinoma;ovarian_serous_cystadenocarcinoma;thyroid_carcinoma;colorectal_cancer;melanoma;skin_melanoma;adrenocortical_carcinoma;acute_myeloid_leukemia;hepatocellular_carcinoma;multiple_myeloma;brain_glioma;lung_adenocarcinoma;chronic_lymphocytic_leukemia;glioblastoma_multiforme;uterine_cor…	NRAS	Missense	WGS
complete	SNV/InDel	NRAS (.13.,.61.,.146.,.12.,.59.,.117.)	949	CANCER	Panitumumab (EGFR mAb inhibitor)	Cutaneous Melanoma	MELA_0006	Resistant	FDA guidelines			NRAS MUT (Q61R)	FDA guidelines	27221_RPA08-0165_T	COREAD	1	['known in: gastric_adenocarcinoma;chromophobe_adenocarcinoma;nasopharynx_carcinoma;urinary_bladder_urothelial_carcinoma;ovarian_serous_cystadenocarcinoma;thyroid_carcinoma;colorectal_cancer;melanoma;skin_melanoma;adrenocortical_carcinoma;acute_myeloid_leukemia;hepatocellular_carcinoma;multiple_myeloma;brain_glioma;lung_adenocarcinoma;chronic_lymphocytic_leukemia;glioblastoma_multiforme;uterine_c…	known in: gastric_adenocarcinoma;chromophobe_adenocarcinoma;nasopharynx_carcinoma;urinary_bladder_urothelial_carcinoma;ovarian_serous_cystadenocarcinoma;thyroid_carcinoma;colorectal_cancer;melanoma;skin_melanoma;adrenocortical_carcinoma;acute_myeloid_leukemia;hepatocellular_carcinoma;multiple_myeloma;brain_glioma;lung_adenocarcinoma;chronic_lymphocytic_leukemia;glioblastoma_multiforme;uterine_cor…	NRAS	Missense	WGS
complete	SNV/InDel	NRAS (NRAS:Q61.)	950	CANCER	(MEK inhibitor)	Cutaneous Melanoma	MELA_0006	Responsive	Late trials			NRAS MUT (Q61R)	PMID:23414587,ASCO 2016 (abstr 9500)	27221_RPA08-0165_T	CM	1	['known in: gastric_adenocarcinoma;chromophobe_adenocarcinoma;nasopharynx_carcinoma;urinary_bladder_urothelial_carcinoma;ovarian_serous_cystadenocarcinoma;thyroid_carcinoma;colorectal_cancer;melanoma;skin_melanoma;adrenocortical_carcinoma;acute_myeloid_leukemia;hepatocellular_carcinoma;multiple_myeloma;brain_glioma;lung_adenocarcinoma;chronic_lymphocytic_leukemia;glioblastoma_multiforme;uterine_c…	known in: gastric_adenocarcinoma;chromophobe_adenocarcinoma;nasopharynx_carcinoma;urinary_bladder_urothelial_carcinoma;ovarian_serous_cystadenocarcinoma;thyroid_carcinoma;colorectal_cancer;melanoma;skin_melanoma;adrenocortical_carcinoma;acute_myeloid_leukemia;hepatocellular_carcinoma;multiple_myeloma;brain_glioma;lung_adenocarcinoma;chronic_lymphocytic_leukemia;glioblastoma_multiforme;uterine_cor…	NRAS	Missense	WGS
complete	SNV/InDel	NRAS (NRAS:Q61.)	951	CANCER	(BRAF inhibitor)	Cutaneous Melanoma	MELA_0006	Resistant	Early trials			NRAS MUT (Q61R)	PMID:23569304;PMID:24265153	27221_RPA08-0165_T	CM	1	['known in: gastric_adenocarcinoma;chromophobe_adenocarcinoma;nasopharynx_carcinoma;urinary_bladder_urothelial_carcinoma;ovarian_serous_cystadenocarcinoma;thyroid_carcinoma;colorectal_cancer;melanoma;skin_melanoma;adrenocortical_carcinoma;acute_myeloid_leukemia;hepatocellular_carcinoma;multiple_myeloma;brain_glioma;lung_adenocarcinoma;chronic_lymphocytic_leukemia;glioblastoma_multiforme;uterine_c…	known in: gastric_adenocarcinoma;chromophobe_adenocarcinoma;nasopharynx_carcinoma;urinary_bladder_urothelial_carcinoma;ovarian_serous_cystadenocarcinoma;thyroid_carcinoma;colorectal_cancer;melanoma;skin_melanoma;adrenocortical_carcinoma;acute_myeloid_leukemia;hepatocellular_carcinoma;multiple_myeloma;brain_glioma;lung_adenocarcinoma;chronic_lymphocytic_leukemia;glioblastoma_multiforme;uterine_cor…	NRAS	Missense	WGS
complete	SNV/InDel	NRAS (NRAS oncogenic mutation)	952	CANCER	(CDK4/6 inhibitor;MEK inhibitor)	Cutaneous Melanoma	MELA_0006	Responsive	Early trials			NRAS MUT (Q61R)	NCT01781572;NCT02022982;PMID:26658964;NCT02065063;ASCO 2014 (abstr 9009)	27221_RPA08-0165_T	CM	1	['known in: gastric_adenocarcinoma;chromophobe_adenocarcinoma;nasopharynx_carcinoma;urinary_bladder_urothelial_carcinoma;ovarian_serous_cystadenocarcinoma;thyroid_carcinoma;colorectal_cancer;melanoma;skin_melanoma;adrenocortical_carcinoma;acute_myeloid_leukemia;hepatocellular_carcinoma;multiple_myeloma;brain_glioma;lung_adenocarcinoma;chronic_lymphocytic_leukemia;glioblastoma_multiforme;uterine_c…	known in: gastric_adenocarcinoma;chromophobe_adenocarcinoma;nasopharynx_carcinoma;urinary_bladder_urothelial_carcinoma;ovarian_serous_cystadenocarcinoma;thyroid_carcinoma;colorectal_cancer;melanoma;skin_melanoma;adrenocortical_carcinoma;acute_myeloid_leukemia;hepatocellular_carcinoma;multiple_myeloma;brain_glioma;lung_adenocarcinoma;chronic_lymphocytic_leukemia;glioblastoma_multiforme;uterine_cor…	NRAS	Missense	WGS
complete	SNV/InDel	NRAS (NRAS oncogenic mutation)	953	CANCER	(HSP90 inhibitor)	Cutaneous Melanoma	MELA_0006	Responsive	Pre-clinical			NRAS MUT (Q61R)	PMID:23538902	27221_RPA08-0165_T	CM	1	['known in: gastric_adenocarcinoma;chromophobe_adenocarcinoma;nasopharynx_carcinoma;urinary_bladder_urothelial_carcinoma;ovarian_serous_cystadenocarcinoma;thyroid_carcinoma;colorectal_cancer;melanoma;skin_melanoma;adrenocortical_carcinoma;acute_myeloid_leukemia;hepatocellular_carcinoma;multiple_myeloma;brain_glioma;lung_adenocarcinoma;chronic_lymphocytic_leukemia;glioblastoma_multiforme;uterine_c…	known in: gastric_adenocarcinoma;chromophobe_adenocarcinoma;nasopharynx_carcinoma;urinary_bladder_urothelial_carcinoma;ovarian_serous_cystadenocarcinoma;thyroid_carcinoma;colorectal_cancer;melanoma;skin_melanoma;adrenocortical_carcinoma;acute_myeloid_leukemia;hepatocellular_carcinoma;multiple_myeloma;brain_glioma;lung_adenocarcinoma;chronic_lymphocytic_leukemia;glioblastoma_multiforme;uterine_cor…	NRAS	Missense	WGS
complete	SNV/InDel	NRAS (NRAS oncogenic mutation)	954	CANCER	(MEK inhibitor)	Cutaneous Melanoma	MELA_0006	Responsive	Pre-clinical			NRAS MUT (Q61R)	PMID:22507781;PMID:23515407;PMID:18701506	27221_RPA08-0165_T	AML, LUAD, ALL	1	['known in: gastric_adenocarcinoma;chromophobe_adenocarcinoma;nasopharynx_carcinoma;urinary_bladder_urothelial_carcinoma;ovarian_serous_cystadenocarcinoma;thyroid_carcinoma;colorectal_cancer;melanoma;skin_melanoma;adrenocortical_carcinoma;acute_myeloid_leukemia;hepatocellular_carcinoma;multiple_myeloma;brain_glioma;lung_adenocarcinoma;chronic_lymphocytic_leukemia;glioblastoma_multiforme;uterine_c…	known in: gastric_adenocarcinoma;chromophobe_adenocarcinoma;nasopharynx_carcinoma;urinary_bladder_urothelial_carcinoma;ovarian_serous_cystadenocarcinoma;thyroid_carcinoma;colorectal_cancer;melanoma;skin_melanoma;adrenocortical_carcinoma;acute_myeloid_leukemia;hepatocellular_carcinoma;multiple_myeloma;brain_glioma;lung_adenocarcinoma;chronic_lymphocytic_leukemia;glioblastoma_multiforme;uterine_cor…	NRAS	Missense	WGS
complete	SNV/InDel	NRAS (NRAS oncogenic mutation)	955	CANCER	(Pan-RAF inhibitor)	Cutaneous Melanoma	MELA_0006	Responsive	Case report			NRAS MUT (Q61R)	AACR 2017 (abstr CT002);ESMO 2015 (abstract 300)	27221_RPA08-0165_T	CM	1	['known in: gastric_adenocarcinoma;chromophobe_adenocarcinoma;nasopharynx_carcinoma;urinary_bladder_urothelial_carcinoma;ovarian_serous_cystadenocarcinoma;thyroid_carcinoma;colorectal_cancer;melanoma;skin_melanoma;adrenocortical_carcinoma;acute_myeloid_leukemia;hepatocellular_carcinoma;multiple_myeloma;brain_glioma;lung_adenocarcinoma;chronic_lymphocytic_leukemia;glioblastoma_multiforme;uterine_c…	known in: gastric_adenocarcinoma;chromophobe_adenocarcinoma;nasopharynx_carcinoma;urinary_bladder_urothelial_carcinoma;ovarian_serous_cystadenocarcinoma;thyroid_carcinoma;colorectal_cancer;melanoma;skin_melanoma;adrenocortical_carcinoma;acute_myeloid_leukemia;hepatocellular_carcinoma;multiple_myeloma;brain_glioma;lung_adenocarcinoma;chronic_lymphocytic_leukemia;glioblastoma_multiforme;uterine_cor…	NRAS	Missense	WGS
complete	SNV/InDel	NRAS (NRAS oncogenic mutation)	956	CANCER	Sorafenib;MEK inhibitor (Pan-TK inhibitor;MEK inhibitor)	Cutaneous Melanoma	MELA_0006	Responsive	Early trials			NRAS MUT (Q61R)	PMID:25294897	27221_RPA08-0165_T	HC	1	['known in: gastric_adenocarcinoma;chromophobe_adenocarcinoma;nasopharynx_carcinoma;urinary_bladder_urothelial_carcinoma;ovarian_serous_cystadenocarcinoma;thyroid_carcinoma;colorectal_cancer;melanoma;skin_melanoma;adrenocortical_carcinoma;acute_myeloid_leukemia;hepatocellular_carcinoma;multiple_myeloma;brain_glioma;lung_adenocarcinoma;chronic_lymphocytic_leukemia;glioblastoma_multiforme;uterine_c…	known in: gastric_adenocarcinoma;chromophobe_adenocarcinoma;nasopharynx_carcinoma;urinary_bladder_urothelial_carcinoma;ovarian_serous_cystadenocarcinoma;thyroid_carcinoma;colorectal_cancer;melanoma;skin_melanoma;adrenocortical_carcinoma;acute_myeloid_leukemia;hepatocellular_carcinoma;multiple_myeloma;brain_glioma;lung_adenocarcinoma;chronic_lymphocytic_leukemia;glioblastoma_multiforme;uterine_cor…	NRAS	Missense	WGS
complete	SNV/InDel	NRAS (NRAS oncogenic mutation)	957	CANCER	(ERK inhibitor)	Cutaneous Melanoma	MELA_0006	Responsive	Case report			NRAS MUT (Q61R)	ASCO 2017 (abstr 2508)	27221_RPA08-0165_T	CM	1	['known in: gastric_adenocarcinoma;chromophobe_adenocarcinoma;nasopharynx_carcinoma;urinary_bladder_urothelial_carcinoma;ovarian_serous_cystadenocarcinoma;thyroid_carcinoma;colorectal_cancer;melanoma;skin_melanoma;adrenocortical_carcinoma;acute_myeloid_leukemia;hepatocellular_carcinoma;multiple_myeloma;brain_glioma;lung_adenocarcinoma;chronic_lymphocytic_leukemia;glioblastoma_multiforme;uterine_c…	known in: gastric_adenocarcinoma;chromophobe_adenocarcinoma;nasopharynx_carcinoma;urinary_bladder_urothelial_carcinoma;ovarian_serous_cystadenocarcinoma;thyroid_carcinoma;colorectal_cancer;melanoma;skin_melanoma;adrenocortical_carcinoma;acute_myeloid_leukemia;hepatocellular_carcinoma;multiple_myeloma;brain_glioma;lung_adenocarcinoma;chronic_lymphocytic_leukemia;glioblastoma_multiforme;uterine_cor…	NRAS	Missense	WGS
complete	SNV/InDel	NRAS (NRAS oncogenic mutation)	958	CANCER	(MEK inhibitor +/- PI3K pathway inhibitor)	Cutaneous Melanoma	MELA_0006	Responsive	Pre-clinical			NRAS MUT (Q61R)	PMID:22392911;PMID:23274911	27221_RPA08-0165_T	COREAD	1	['known in: gastric_adenocarcinoma;chromophobe_adenocarcinoma;nasopharynx_carcinoma;urinary_bladder_urothelial_carcinoma;ovarian_serous_cystadenocarcinoma;thyroid_carcinoma;colorectal_cancer;melanoma;skin_melanoma;adrenocortical_carcinoma;acute_myeloid_leukemia;hepatocellular_carcinoma;multiple_myeloma;brain_glioma;lung_adenocarcinoma;chronic_lymphocytic_leukemia;glioblastoma_multiforme;uterine_c…	known in: gastric_adenocarcinoma;chromophobe_adenocarcinoma;nasopharynx_carcinoma;urinary_bladder_urothelial_carcinoma;ovarian_serous_cystadenocarcinoma;thyroid_carcinoma;colorectal_cancer;melanoma;skin_melanoma;adrenocortical_carcinoma;acute_myeloid_leukemia;hepatocellular_carcinoma;multiple_myeloma;brain_glioma;lung_adenocarcinoma;chronic_lymphocytic_leukemia;glioblastoma_multiforme;uterine_cor…	NRAS	Missense	WGS
complete	SNV/InDel	NRAS (NRAS oncogenic mutation)	959	CANCER	Vemurafenib (BRAF inhibitor)	Cutaneous Melanoma	MELA_0006	Resistant	Pre-clinical			NRAS MUT (Q61R)	PMID:20179705	27221_RPA08-0165_T	CM	1	['known in: gastric_adenocarcinoma;chromophobe_adenocarcinoma;nasopharynx_carcinoma;urinary_bladder_urothelial_carcinoma;ovarian_serous_cystadenocarcinoma;thyroid_carcinoma;colorectal_cancer;melanoma;skin_melanoma;adrenocortical_carcinoma;acute_myeloid_leukemia;hepatocellular_carcinoma;multiple_myeloma;brain_glioma;lung_adenocarcinoma;chronic_lymphocytic_leukemia;glioblastoma_multiforme;uterine_c…	known in: gastric_adenocarcinoma;chromophobe_adenocarcinoma;nasopharynx_carcinoma;urinary_bladder_urothelial_carcinoma;ovarian_serous_cystadenocarcinoma;thyroid_carcinoma;colorectal_cancer;melanoma;skin_melanoma;adrenocortical_carcinoma;acute_myeloid_leukemia;hepatocellular_carcinoma;multiple_myeloma;brain_glioma;lung_adenocarcinoma;chronic_lymphocytic_leukemia;glioblastoma_multiforme;uterine_cor…	NRAS	Missense	WGS
complete	SNV/InDel	NRAS (NRAS oncogenic mutation)	960	CANCER	(PI3K pathway inhibitor;MEK inhibitor)	Cutaneous Melanoma	MELA_0006	Responsive	Pre-clinical			NRAS MUT (Q61R)	PMID:22985491	27221_RPA08-0165_T	MYMA	1	['known in: gastric_adenocarcinoma;chromophobe_adenocarcinoma;nasopharynx_carcinoma;urinary_bladder_urothelial_carcinoma;ovarian_serous_cystadenocarcinoma;thyroid_carcinoma;colorectal_cancer;melanoma;skin_melanoma;adrenocortical_carcinoma;acute_myeloid_leukemia;hepatocellular_carcinoma;multiple_myeloma;brain_glioma;lung_adenocarcinoma;chronic_lymphocytic_leukemia;glioblastoma_multiforme;uterine_c…	known in: gastric_adenocarcinoma;chromophobe_adenocarcinoma;nasopharynx_carcinoma;urinary_bladder_urothelial_carcinoma;ovarian_serous_cystadenocarcinoma;thyroid_carcinoma;colorectal_cancer;melanoma;skin_melanoma;adrenocortical_carcinoma;acute_myeloid_leukemia;hepatocellular_carcinoma;multiple_myeloma;brain_glioma;lung_adenocarcinoma;chronic_lymphocytic_leukemia;glioblastoma_multiforme;uterine_cor…	NRAS	Missense	WGS
complete	SNV/InDel	LRP1B (LRP1B oncogenic mutation)	438	CANCER	Liposomal Doxorubicin (Chemotherapy)	Pancreatic Adenocarcinoma	ICGC_0105	Resistant	Early trials			LRP1B MUT (C3632Y)	PMID:22896685	ICGC-ABMJ-20110329-27-TD	OV	1	['predicted driver: tier 1']	predicted driver: tier 1	LRP1B	Missense	WGS
complete	SNV/InDel	KRAS (.13.,.61.,.146.,.12.,.59.,.117.)	491	CANCER	Panitumumab (EGFR mAb inhibitor)	Pancreatic Adenocarcinoma	ICGC_0105	Resistant	FDA guidelines			KRAS MUT (G12R)	FDA guidelines	ICGC-ABMJ-20110329-27-TD	COREAD	1	['known in: colorectal_cancer;pancreatic_cancer;ovarian_cancer;non-small_cell_lung_carcinoma;thyroid_cancer']	known in: colorectal_cancer;pancreatic_cancer;ovarian_cancer;non-small_cell_lung_carcinoma;thyroid_cancer	KRAS	Missense	WGS
complete	SNV/InDel	KRAS (.13.,.12.)	492	CANCER	Cetuximab (EGFR mAb inhibitor)	Pancreatic Adenocarcinoma	ICGC_0105	Resistant	FDA guidelines			KRAS MUT (G12R)	FDA guidelines	ICGC-ABMJ-20110329-27-TD	COREAD	1	['known in: colorectal_cancer;pancreatic_cancer;ovarian_cancer;non-small_cell_lung_carcinoma;thyroid_cancer']	known in: colorectal_cancer;pancreatic_cancer;ovarian_cancer;non-small_cell_lung_carcinoma;thyroid_cancer	KRAS	Missense	WGS
complete	SNV/InDel	KRAS (KRAS:G12.)	494	CANCER	(MEK inhibitor)	Pancreatic Adenocarcinoma	ICGC_0105	Responsive	Pre-clinical			KRAS MUT (G12R)	PMID:18701506	ICGC-ABMJ-20110329-27-TD	ALL	1	['known in: colorectal_cancer;pancreatic_cancer;ovarian_cancer;non-small_cell_lung_carcinoma;thyroid_cancer']	known in: colorectal_cancer;pancreatic_cancer;ovarian_cancer;non-small_cell_lung_carcinoma;thyroid_cancer	KRAS	Missense	WGS
complete	SNV/InDel	KRAS (KRAS:G12.)	495	CANCER	Imatinib (BCR-ABL inhibitor & KIT inhibitor)	Pancreatic Adenocarcinoma	ICGC_0105	Resistant	Case report			KRAS MUT (G12R)	PMID:24687822	ICGC-ABMJ-20110329-27-TD	GIST	1	['known in: colorectal_cancer;pancreatic_cancer;ovarian_cancer;non-small_cell_lung_carcinoma;thyroid_cancer']	known in: colorectal_cancer;pancreatic_cancer;ovarian_cancer;non-small_cell_lung_carcinoma;thyroid_cancer	KRAS	Missense	WGS
complete	SNV/InDel	KRAS (KRAS oncogenic mutation)	496	CANCER	(MEK inhibitor)	Pancreatic Adenocarcinoma	ICGC_0105	Responsive	Pre-clinical			KRAS MUT (G12R)	PMID:22169769;PMID:22507781;PMID:19018267	ICGC-ABMJ-20110329-27-TD	OV, CER, AML	1	['known in: colorectal_cancer;pancreatic_cancer;ovarian_cancer;non-small_cell_lung_carcinoma;thyroid_cancer']	known in: colorectal_cancer;pancreatic_cancer;ovarian_cancer;non-small_cell_lung_carcinoma;thyroid_cancer	KRAS	Missense	WGS
complete	SNV/InDel	KRAS (KRAS oncogenic mutation)	497	CANCER	Abemaciclib (CDK4/6 inhibitor)	Pancreatic Adenocarcinoma	ICGC_0105	Responsive	Early trials	618	Resistant	KRAS MUT (G12R)	PMID:27217383	ICGC-ABMJ-20110329-27-TD	L	1	['known in: colorectal_cancer;pancreatic_cancer;ovarian_cancer;non-small_cell_lung_carcinoma;thyroid_cancer']	known in: colorectal_cancer;pancreatic_cancer;ovarian_cancer;non-small_cell_lung_carcinoma;thyroid_cancer	KRAS	Missense	WGS
complete	SNV/InDel	KRAS (KRAS oncogenic mutation)	498	CANCER	(MEK inhibitor;PI3K pathway inhibitor)	Pancreatic Adenocarcinoma	ICGC_0105	Responsive	Pre-clinical			KRAS MUT (G12R)	PMID:22392911	ICGC-ABMJ-20110329-27-TD	COREAD	1	['known in: colorectal_cancer;pancreatic_cancer;ovarian_cancer;non-small_cell_lung_carcinoma;thyroid_cancer']	known in: colorectal_cancer;pancreatic_cancer;ovarian_cancer;non-small_cell_lung_carcinoma;thyroid_cancer	KRAS	Missense	WGS
complete	SNV/InDel	KRAS (KRAS oncogenic mutation)	499	CANCER	Cetuximab (EGFR mAb inhibitor)	Pancreatic Adenocarcinoma	ICGC_0105	Resistant	NCCN guidelines			KRAS MUT (G12R)	NCCN guidelines	ICGC-ABMJ-20110329-27-TD	COREAD	1	['known in: colorectal_cancer;pancreatic_cancer;ovarian_cancer;non-small_cell_lung_carcinoma;thyroid_cancer']	known in: colorectal_cancer;pancreatic_cancer;ovarian_cancer;non-small_cell_lung_carcinoma;thyroid_cancer	KRAS	Missense	WGS
complete	SNV/InDel	KRAS (KRAS oncogenic mutation)	500	CANCER	Sorafenib;MEK inhibitor (Pan-TK inhibitor;MEK inhibitor)	Pancreatic Adenocarcinoma	ICGC_0105	Responsive	Early trials			KRAS MUT (G12R)	PMID:25294897	ICGC-ABMJ-20110329-27-TD	HC	1	['known in: colorectal_cancer;pancreatic_cancer;ovarian_cancer;non-small_cell_lung_carcinoma;thyroid_cancer']	known in: colorectal_cancer;pancreatic_cancer;ovarian_cancer;non-small_cell_lung_carcinoma;thyroid_cancer	KRAS	Missense	WGS
complete	SNV/InDel	KRAS (KRAS oncogenic mutation)	501	CANCER	(EGFR inhibitor)	Pancreatic Adenocarcinoma	ICGC_0105	Resistant	NCCN guidelines			KRAS MUT (G12R)	NCCN guidelines	ICGC-ABMJ-20110329-27-TD	L	1	['known in: colorectal_cancer;pancreatic_cancer;ovarian_cancer;non-small_cell_lung_carcinoma;thyroid_cancer']	known in: colorectal_cancer;pancreatic_cancer;ovarian_cancer;non-small_cell_lung_carcinoma;thyroid_cancer	KRAS	Missense	WGS
complete	SNV/InDel	KRAS (KRAS oncogenic mutation)	502	CANCER	(CDK4 inhibitor)	Pancreatic Adenocarcinoma	ICGC_0105	Responsive	Pre-clinical			KRAS MUT (G12R)	PMID:20609353	ICGC-ABMJ-20110329-27-TD	L	1	['known in: colorectal_cancer;pancreatic_cancer;ovarian_cancer;non-small_cell_lung_carcinoma;thyroid_cancer']	known in: colorectal_cancer;pancreatic_cancer;ovarian_cancer;non-small_cell_lung_carcinoma;thyroid_cancer	KRAS	Missense	WGS
complete	SNV/InDel	KRAS (KRAS oncogenic mutation)	503	CANCER	Selumetinib (MEK inhibitor)	Pancreatic Adenocarcinoma	ICGC_0105	Responsive	Early trials			KRAS MUT (G12R)	NCT00890825	ICGC-ABMJ-20110329-27-TD	NSCLC	1	['known in: colorectal_cancer;pancreatic_cancer;ovarian_cancer;non-small_cell_lung_carcinoma;thyroid_cancer']	known in: colorectal_cancer;pancreatic_cancer;ovarian_cancer;non-small_cell_lung_carcinoma;thyroid_cancer	KRAS	Missense	WGS
complete	SNV/InDel	KRAS (KRAS oncogenic mutation)	504	CANCER	(BET inhibitor)	Pancreatic Adenocarcinoma	ICGC_0105	Responsive	Pre-clinical			KRAS MUT (G12R)	PMID:24045185;PMID:23129625	ICGC-ABMJ-20110329-27-TD	L	1	['known in: colorectal_cancer;pancreatic_cancer;ovarian_cancer;non-small_cell_lung_carcinoma;thyroid_cancer']	known in: colorectal_cancer;pancreatic_cancer;ovarian_cancer;non-small_cell_lung_carcinoma;thyroid_cancer	KRAS	Missense	WGS
complete	SNV/InDel	KRAS (KRAS oncogenic mutation)	505	CANCER	Decitabine;BCL2 inhibitor (Chemotherapy;BCL2 inhibitor)	Pancreatic Adenocarcinoma	ICGC_0105	Responsive	Pre-clinical			KRAS MUT (G12R)	PMID:25968887	ICGC-ABMJ-20110329-27-TD	OV	1	['known in: colorectal_cancer;pancreatic_cancer;ovarian_cancer;non-small_cell_lung_carcinoma;thyroid_cancer']	known in: colorectal_cancer;pancreatic_cancer;ovarian_cancer;non-small_cell_lung_carcinoma;thyroid_cancer	KRAS	Missense	WGS
complete	SNV/InDel	KRAS (KRAS oncogenic mutation)	506	CANCER	(FAK inhibitor)	Pancreatic Adenocarcinoma	ICGC_0105	Responsive	Pre-clinical			KRAS MUT (G12R)	PMID:23358651	ICGC-ABMJ-20110329-27-TD	L	1	['known in: colorectal_cancer;pancreatic_cancer;ovarian_cancer;non-small_cell_lung_carcinoma;thyroid_cancer']	known in: colorectal_cancer;pancreatic_cancer;ovarian_cancer;non-small_cell_lung_carcinoma;thyroid_cancer	KRAS	Missense	WGS
complete	SNV/InDel	KRAS (KRAS oncogenic mutation)	507	CANCER	(EGFR inhibitor)	Pancreatic Adenocarcinoma	ICGC_0105	Resistant	Pre-clinical			KRAS MUT (G12R)	PMID:19238210	ICGC-ABMJ-20110329-27-TD	NSCLC	1	['known in: colorectal_cancer;pancreatic_cancer;ovarian_cancer;non-small_cell_lung_carcinoma;thyroid_cancer']	known in: colorectal_cancer;pancreatic_cancer;ovarian_cancer;non-small_cell_lung_carcinoma;thyroid_cancer	KRAS	Missense	WGS
complete	SNV/InDel	KRAS (KRAS oncogenic mutation)	508	CANCER	(EZH2 inhibitor)	Pancreatic Adenocarcinoma	ICGC_0105	Resistant	Pre-clinical			KRAS MUT (G12R)	PMID:26552009	ICGC-ABMJ-20110329-27-TD	CANCER	1	['known in: colorectal_cancer;pancreatic_cancer;ovarian_cancer;non-small_cell_lung_carcinoma;thyroid_cancer']	known in: colorectal_cancer;pancreatic_cancer;ovarian_cancer;non-small_cell_lung_carcinoma;thyroid_cancer	KRAS	Missense	WGS
complete	SNV/InDel	KRAS (KRAS oncogenic mutation)	509	CANCER	(MEK inhibitor)	Pancreatic Adenocarcinoma	ICGC_0105	Responsive	Early trials			KRAS MUT (G12R)	PMID:23391555;PMID:23200175;PMID:24947927;PMID:25667274;PMID:25722381	ICGC-ABMJ-20110329-27-TD	BT, L	1	['known in: colorectal_cancer;pancreatic_cancer;ovarian_cancer;non-small_cell_lung_carcinoma;thyroid_cancer']	known in: colorectal_cancer;pancreatic_cancer;ovarian_cancer;non-small_cell_lung_carcinoma;thyroid_cancer	KRAS	Missense	WGS
complete	SNV/InDel	KRAS (KRAS oncogenic mutation)	510	CANCER	(MEK inhibitor;IGF1R inhibitor)	Pancreatic Adenocarcinoma	ICGC_0105	Responsive	Pre-clinical			KRAS MUT (G12R)	PMID:24045180	ICGC-ABMJ-20110329-27-TD	COREAD	1	['known in: colorectal_cancer;pancreatic_cancer;ovarian_cancer;non-small_cell_lung_carcinoma;thyroid_cancer']	known in: colorectal_cancer;pancreatic_cancer;ovarian_cancer;non-small_cell_lung_carcinoma;thyroid_cancer	KRAS	Missense	WGS
complete	SNV/InDel	KRAS (KRAS oncogenic mutation)	511	CANCER	(MTOR inhibitor;BH3 mimetics)	Pancreatic Adenocarcinoma	ICGC_0105	Responsive	Pre-clinical			KRAS MUT (G12R)	PMID:24163374	ICGC-ABMJ-20110329-27-TD	COREAD	1	['known in: colorectal_cancer;pancreatic_cancer;ovarian_cancer;non-small_cell_lung_carcinoma;thyroid_cancer']	known in: colorectal_cancer;pancreatic_cancer;ovarian_cancer;non-small_cell_lung_carcinoma;thyroid_cancer	KRAS	Missense	WGS
complete	SNV/InDel	KRAS (KRAS oncogenic mutation)	513	CANCER	(pan-RAF inhibitor)	Pancreatic Adenocarcinoma	ICGC_0105	Responsive	Case report			KRAS MUT (G12R)	AACR 2017 (abstr CT002);AACR 2016 (abstr CT005)	ICGC-ABMJ-20110329-27-TD	ED	1	['known in: colorectal_cancer;pancreatic_cancer;ovarian_cancer;non-small_cell_lung_carcinoma;thyroid_cancer']	known in: colorectal_cancer;pancreatic_cancer;ovarian_cancer;non-small_cell_lung_carcinoma;thyroid_cancer	KRAS	Missense	WGS
complete	SNV/InDel	KRAS (KRAS oncogenic mutation)	514	CANCER	(EGFR mAb inhibitor)	Pancreatic Adenocarcinoma	ICGC_0105	Resistant	Pre-clinical			KRAS MUT (G12R)	PMID:22614881;PMID:22290393	ICGC-ABMJ-20110329-27-TD	ST	1	['known in: colorectal_cancer;pancreatic_cancer;ovarian_cancer;non-small_cell_lung_carcinoma;thyroid_cancer']	known in: colorectal_cancer;pancreatic_cancer;ovarian_cancer;non-small_cell_lung_carcinoma;thyroid_cancer	KRAS	Missense	WGS
complete	SNV/InDel	KRAS (KRAS oncogenic mutation)	517	CANCER	Selumetinib (MEK inhibitor)	Pancreatic Adenocarcinoma	ICGC_0105	No Responsive	Early trials			KRAS MUT (G12R)	PMID:26802155	ICGC-ABMJ-20110329-27-TD	L	1	['known in: colorectal_cancer;pancreatic_cancer;ovarian_cancer;non-small_cell_lung_carcinoma;thyroid_cancer']	known in: colorectal_cancer;pancreatic_cancer;ovarian_cancer;non-small_cell_lung_carcinoma;thyroid_cancer	KRAS	Missense	WGS
complete	SNV/InDel	KRAS (KRAS oncogenic mutation)	518	CANCER	(CDK4/6 inhibitor;MEK inhibitor)	Pancreatic Adenocarcinoma	ICGC_0105	Responsive	Early trials			KRAS MUT (G12R)	AACR 2017 (CT046)	ICGC-ABMJ-20110329-27-TD	L	1	['known in: colorectal_cancer;pancreatic_cancer;ovarian_cancer;non-small_cell_lung_carcinoma;thyroid_cancer']	known in: colorectal_cancer;pancreatic_cancer;ovarian_cancer;non-small_cell_lung_carcinoma;thyroid_cancer	KRAS	Missense	WGS
complete	SNV/InDel	KRAS (KRAS oncogenic mutation)	519	CANCER	Trametinib;Ponatinib (MEK inhibitor;BCR-ABL inhibitor & Pan-TK inhibitor)	Pancreatic Adenocarcinoma	ICGC_0105	Responsive	Pre-clinical			KRAS MUT (G12R)	PMID:27338794	ICGC-ABMJ-20110329-27-TD	LUAD	1	['known in: colorectal_cancer;pancreatic_cancer;ovarian_cancer;non-small_cell_lung_carcinoma;thyroid_cancer']	known in: colorectal_cancer;pancreatic_cancer;ovarian_cancer;non-small_cell_lung_carcinoma;thyroid_cancer	KRAS	Missense	WGS
complete	SNV/InDel	KRAS (KRAS oncogenic mutation)	520	CANCER	Trastuzumab;Lapatinib (ERBB2 mAb inhibitor;ERBB2 inhibitor)	Pancreatic Adenocarcinoma	ICGC_0105	Resistant	Late trials			KRAS MUT (G12R)	ASCO 2015 (abstr 3508);EBCC10;NCT01104571	ICGC-ABMJ-20110329-27-TD	COREAD	1	['known in: colorectal_cancer;pancreatic_cancer;ovarian_cancer;non-small_cell_lung_carcinoma;thyroid_cancer']	known in: colorectal_cancer;pancreatic_cancer;ovarian_cancer;non-small_cell_lung_carcinoma;thyroid_cancer	KRAS	Missense	WGS
complete	SNV/InDel	KRAS (KRAS oncogenic mutation)	521	CANCER	(pan-RAF inhibitor)	Pancreatic Adenocarcinoma	ICGC_0105	Responsive	Early trials			KRAS MUT (G12R)	AACR 2017 (abstr CT002)	ICGC-ABMJ-20110329-27-TD	L	1	['known in: colorectal_cancer;pancreatic_cancer;ovarian_cancer;non-small_cell_lung_carcinoma;thyroid_cancer']	known in: colorectal_cancer;pancreatic_cancer;ovarian_cancer;non-small_cell_lung_carcinoma;thyroid_cancer	KRAS	Missense	WGS
complete	SNV/InDel	KRAS (KRAS oncogenic mutation)	522	CANCER	(JAK/TBK1/IKKε inhibitor)	Pancreatic Adenocarcinoma	ICGC_0105	Responsive	Pre-clinical			KRAS MUT (G12R)	PMID:24444711	ICGC-ABMJ-20110329-27-TD	L	1	['known in: colorectal_cancer;pancreatic_cancer;ovarian_cancer;non-small_cell_lung_carcinoma;thyroid_cancer']	known in: colorectal_cancer;pancreatic_cancer;ovarian_cancer;non-small_cell_lung_carcinoma;thyroid_cancer	KRAS	Missense	WGS
complete	SNV/InDel	KRAS (KRAS oncogenic mutation)	523	CANCER	(FAS inhibitor)	Pancreatic Adenocarcinoma	ICGC_0105	Responsive	Case report			KRAS MUT (G12R)	AACR 2016 abstr LB214	ICGC-ABMJ-20110329-27-TD	L	1	['known in: colorectal_cancer;pancreatic_cancer;ovarian_cancer;non-small_cell_lung_carcinoma;thyroid_cancer']	known in: colorectal_cancer;pancreatic_cancer;ovarian_cancer;non-small_cell_lung_carcinoma;thyroid_cancer	KRAS	Missense	WGS
complete	SNV/InDel	KRAS (KRAS oncogenic mutation)	524	CANCER	(HSP90 inhibitor)	Pancreatic Adenocarcinoma	ICGC_0105	Responsive	Pre-clinical			KRAS MUT (G12R)	PMID:21907929;PMID:23012248	ICGC-ABMJ-20110329-27-TD	L	1	['known in: colorectal_cancer;pancreatic_cancer;ovarian_cancer;non-small_cell_lung_carcinoma;thyroid_cancer']	known in: colorectal_cancer;pancreatic_cancer;ovarian_cancer;non-small_cell_lung_carcinoma;thyroid_cancer	KRAS	Missense	WGS
complete	SNV/InDel	KRAS (KRAS oncogenic mutation)	525	CANCER	(ERK inhibitor)	Pancreatic Adenocarcinoma	ICGC_0105	Responsive	Pre-clinical			KRAS MUT (G12R)	PMID:23614898	ICGC-ABMJ-20110329-27-TD	COREAD	1	['known in: colorectal_cancer;pancreatic_cancer;ovarian_cancer;non-small_cell_lung_carcinoma;thyroid_cancer']	known in: colorectal_cancer;pancreatic_cancer;ovarian_cancer;non-small_cell_lung_carcinoma;thyroid_cancer	KRAS	Missense	WGS
complete	SNV/InDel	KRAS (KRAS oncogenic mutation)	526	CANCER	(PI3K pathway inhibitor;MEK inhibitor)	Pancreatic Adenocarcinoma	ICGC_0105	No Responsive	Early trials			KRAS MUT (G12R)	ASCO 2015 (abstr 4119)	ICGC-ABMJ-20110329-27-TD	PA	1	['known in: colorectal_cancer;pancreatic_cancer;ovarian_cancer;non-small_cell_lung_carcinoma;thyroid_cancer']	known in: colorectal_cancer;pancreatic_cancer;ovarian_cancer;non-small_cell_lung_carcinoma;thyroid_cancer	KRAS	Missense	WGS
complete	SNV/InDel	KRAS (KRAS oncogenic mutation)	527	CANCER	(MEK inhibitor;BCL-XL inhibitor)	Pancreatic Adenocarcinoma	ICGC_0105	Responsive	Pre-clinical			KRAS MUT (G12R)	PMID:23245996	ICGC-ABMJ-20110329-27-TD	COREAD	1	['known in: colorectal_cancer;pancreatic_cancer;ovarian_cancer;non-small_cell_lung_carcinoma;thyroid_cancer']	known in: colorectal_cancer;pancreatic_cancer;ovarian_cancer;non-small_cell_lung_carcinoma;thyroid_cancer	KRAS	Missense	WGS
complete	SNV/InDel	KRAS (KRAS oncogenic mutation)	528	CANCER	Gemcitabine;MEK inhibitor (Chemotherapy;MEK inhibitor)	Pancreatic Adenocarcinoma	ICGC_0105	Responsive	Early trials			KRAS MUT (G12R)	PMID:23583440	ICGC-ABMJ-20110329-27-TD	PA	1	['known in: colorectal_cancer;pancreatic_cancer;ovarian_cancer;non-small_cell_lung_carcinoma;thyroid_cancer']	known in: colorectal_cancer;pancreatic_cancer;ovarian_cancer;non-small_cell_lung_carcinoma;thyroid_cancer	KRAS	Missense	WGS
complete	SNV/InDel	KRAS (KRAS oncogenic mutation)	529	CANCER	Panitumumab (EGFR mAb inhibitor)	Pancreatic Adenocarcinoma	ICGC_0105	Resistant	NCCN guidelines			KRAS MUT (G12R)	NCCN guidelines	ICGC-ABMJ-20110329-27-TD	COREAD	1	['known in: colorectal_cancer;pancreatic_cancer;ovarian_cancer;non-small_cell_lung_carcinoma;thyroid_cancer']	known in: colorectal_cancer;pancreatic_cancer;ovarian_cancer;non-small_cell_lung_carcinoma;thyroid_cancer	KRAS	Missense	WGS
complete	SNV/InDel	KRAS (KRAS oncogenic mutation)	530	CANCER	(PI3K pathway inhibitor)	Pancreatic Adenocarcinoma	ICGC_0105	Resistant	Pre-clinical			KRAS MUT (G12R)	PMID:22662154	ICGC-ABMJ-20110329-27-TD	ED	1	['known in: colorectal_cancer;pancreatic_cancer;ovarian_cancer;non-small_cell_lung_carcinoma;thyroid_cancer']	known in: colorectal_cancer;pancreatic_cancer;ovarian_cancer;non-small_cell_lung_carcinoma;thyroid_cancer	KRAS	Missense	WGS
complete	SNV/InDel	KRAS (KRAS oncogenic mutation)	531	CANCER	(CDK4/6 inhibitor;MEK inhibitor)	Pancreatic Adenocarcinoma	ICGC_0105	Responsive	Pre-clinical			KRAS MUT (G12R)	PMID:27167191	ICGC-ABMJ-20110329-27-TD	CESC	1	['known in: colorectal_cancer;pancreatic_cancer;ovarian_cancer;non-small_cell_lung_carcinoma;thyroid_cancer']	known in: colorectal_cancer;pancreatic_cancer;ovarian_cancer;non-small_cell_lung_carcinoma;thyroid_cancer	KRAS	Missense	WGS
complete	SNV/InDel	TP53 (TP53 oncogenic mutation)	617	CANCER	Decitabine (Chemotherapy)	Pancreatic Adenocarcinoma	ICGC_0105	Responsive	Early trials			TP53 MUT (H179delH)	PMID:27959731	ICGC-ABMJ-20110329-27-TD	AML, MDPS	1	['predicted driver: tier 2']	predicted driver: tier 2	TP53	InFrameDeletion	WGS
complete	SNV/InDel	TP53 (TP53 oncogenic mutation)	618	CANCER	Abemaciclib (CDK4/6 inhibitor)	Pancreatic Adenocarcinoma	ICGC_0105	Resistant	Early trials			TP53 MUT (H179delH)	PMID:27217383	ICGC-ABMJ-20110329-27-TD	BRCA	1	['predicted driver: tier 2']	predicted driver: tier 2	TP53	InFrameDeletion	WGS
complete	SNV/InDel	TP53 (TP53 oncogenic mutation)	620	CANCER	Cisplatin (Chemotherapy)	Pancreatic Adenocarcinoma	ICGC_0105	Resistant	Early trials			TP53 MUT (H179delH)	PMID:27646943	ICGC-ABMJ-20110329-27-TD	FGCT, MGCT	1	['predicted driver: tier 2']	predicted driver: tier 2	TP53	InFrameDeletion	WGS
complete	SNV/InDel	TP53 (TP53 oncogenic mutation)	621	CANCER	AZD6738 (ATR inhibitor)	Pancreatic Adenocarcinoma	ICGC_0105	Responsive	Early trials			TP53 MUT (H179delH)	https://ash.confex.com/ash/2014/webprogram/Paper71027.html;NCT01955668	ICGC-ABMJ-20110329-27-TD	BCL	1	['predicted driver: tier 2']	predicted driver: tier 2	TP53	InFrameDeletion	WGS
complete	SNV/InDel	TP53 (TP53 oncogenic mutation)	622	CANCER	Gemcitabine (Chemotherapy)	Pancreatic Adenocarcinoma	ICGC_0105	Responsive	Pre-clinical			TP53 MUT (H179delH)	PMID:27397505	ICGC-ABMJ-20110329-27-TD	BLCA	1	['predicted driver: tier 2']	predicted driver: tier 2	TP53	InFrameDeletion	WGS
complete	SNV/InDel	TP53 (TP53 oncogenic mutation)	623	CANCER	Mitomycin C (Chemotherapy)	Pancreatic Adenocarcinoma	ICGC_0105	Responsive	Pre-clinical			TP53 MUT (H179delH)	PMID:27397505	ICGC-ABMJ-20110329-27-TD	BLCA	1	['predicted driver: tier 2']	predicted driver: tier 2	TP53	InFrameDeletion	WGS
complete	SNV/InDel	TP53 (TP53 oncogenic mutation)	624	CANCER	(WEE1 inhibitor)	Pancreatic Adenocarcinoma	ICGC_0105	Responsive	Pre-clinical			TP53 MUT (H179delH)	PMID:25125259	ICGC-ABMJ-20110329-27-TD	HNC	1	['predicted driver: tier 2']	predicted driver: tier 2	TP53	InFrameDeletion	WGS
complete	SNV/InDel	TP53 (TP53 oncogenic mutation)	625	CANCER	(MDM2 inhibitor)	Pancreatic Adenocarcinoma	ICGC_0105	Resistant	Early trials			TP53 MUT (H179delH)	PMID:23084521;ASCO 2015 (abstr 10564)	ICGC-ABMJ-20110329-27-TD	LIP	1	['predicted driver: tier 2']	predicted driver: tier 2	TP53	InFrameDeletion	WGS
complete	SNV/InDel	TP53 (TP53 oncogenic mutation)	626	CANCER	Doxorubicin (Anthracycline antitumor antibiotic)	Pancreatic Adenocarcinoma	ICGC_0105	Responsive	Pre-clinical			TP53 MUT (H179delH)	PMID:27397505	ICGC-ABMJ-20110329-27-TD	BLCA	1	['predicted driver: tier 2']	predicted driver: tier 2	TP53	InFrameDeletion	WGS
complete	SNV/InDel	TP53 (TP53 oncogenic mutation)	627	CANCER	Pramlintide (Amylin analogue)	Pancreatic Adenocarcinoma	ICGC_0105	Responsive	Pre-clinical			TP53 MUT (H179delH)	PMID:25409149	ICGC-ABMJ-20110329-27-TD	THYM	1	['predicted driver: tier 2']	predicted driver: tier 2	TP53	InFrameDeletion	WGS
complete	SNV/InDel	TP53 (TP53 oncogenic mutation)	628	CANCER	(WEE1 inhibitor)	Pancreatic Adenocarcinoma	ICGC_0105	Responsive	Early trials			TP53 MUT (H179delH)	PMID:27998224	ICGC-ABMJ-20110329-27-TD	OV	1	['predicted driver: tier 2']	predicted driver: tier 2	TP53	InFrameDeletion	WGS
complete	SNV/InDel	CDKN2A (CDKN2A oncogenic mutation)	721	CANCER	Ilorasertib (AURKA-VEGF inhibitor)	Pancreatic Adenocarcinoma	ICGC_0105	Responsive	Early trials			CDKN2A MUT (W110*)	NCT02478320	ICGC-ABMJ-20110329-27-TD	CANCER	1	['known in: cancer']	known in: cancer	CDKN2A	Nonsense	WGS
complete	SNV/InDel	CDKN2A (CDKN2A oncogenic mutation)	722	CANCER	(CDK4/6 inhibitor)	Pancreatic Adenocarcinoma	ICGC_0105	Responsive	Pre-clinical			CDKN2A MUT (W110*)	PMID:22471707;PMID:22586120;PMID:22711607	ICGC-ABMJ-20110329-27-TD	CANCER, G	1	['known in: cancer']	known in: cancer	CDKN2A	Nonsense	WGS
complete	SNV/InDel	CDKN2A (CDKN2A oncogenic mutation)	723	CANCER	(CDK4/6 inhibitor)	Pancreatic Adenocarcinoma	ICGC_0105	Responsive	Case report			CDKN2A MUT (W110*)	ASCO 2013 (abstr 2500)	ICGC-ABMJ-20110329-27-TD	CM	1	['known in: cancer']	known in: cancer	CDKN2A	Nonsense	WGS
complete	SNV/InDel	CDKN2A (CDKN2A oncogenic mutation)	724	CANCER	(PD1 inhibitor)	Pancreatic Adenocarcinoma	ICGC_0105	Resistant	Early trials			CDKN2A MUT (W110*)	PMID:29033130	ICGC-ABMJ-20110329-27-TD	CM	1	['known in: cancer']	known in: cancer	CDKN2A	Nonsense	WGS
complete	SNV/InDel	KRAS (.13.,.61.,.146.,.12.,.59.,.117.)	491	CANCER	Panitumumab (EGFR mAb inhibitor)	Pancreatic Adenocarcinoma	ICGC_0393	Resistant	FDA guidelines			KRAS MUT (G12C)	FDA guidelines	ICGC-ABMB-20131010-022	COREAD	1	['known in: colorectal_cancer;ovarian_cancer;lung_adenocarcinoma;lung_cancer;non-small_cell_lung_carcinoma;cancer;thyroid_cancer']	known in: colorectal_cancer;ovarian_cancer;lung_adenocarcinoma;lung_cancer;non-small_cell_lung_carcinoma;cancer;thyroid_cancer	KRAS	Missense	WGS
complete	SNV/InDel	KRAS (.13.,.12.)	492	CANCER	Cetuximab (EGFR mAb inhibitor)	Pancreatic Adenocarcinoma	ICGC_0393	Resistant	FDA guidelines			KRAS MUT (G12C)	FDA guidelines	ICGC-ABMB-20131010-022	COREAD	1	['known in: colorectal_cancer;ovarian_cancer;lung_adenocarcinoma;lung_cancer;non-small_cell_lung_carcinoma;cancer;thyroid_cancer']	known in: colorectal_cancer;ovarian_cancer;lung_adenocarcinoma;lung_cancer;non-small_cell_lung_carcinoma;cancer;thyroid_cancer	KRAS	Missense	WGS
complete	SNV/InDel	KRAS (KRAS:G12.)	494	CANCER	(MEK inhibitor)	Pancreatic Adenocarcinoma	ICGC_0393	Responsive	Pre-clinical			KRAS MUT (G12C)	PMID:18701506	ICGC-ABMB-20131010-022	ALL	1	['known in: colorectal_cancer;ovarian_cancer;lung_adenocarcinoma;lung_cancer;non-small_cell_lung_carcinoma;cancer;thyroid_cancer']	known in: colorectal_cancer;ovarian_cancer;lung_adenocarcinoma;lung_cancer;non-small_cell_lung_carcinoma;cancer;thyroid_cancer	KRAS	Missense	WGS
complete	SNV/InDel	KRAS (KRAS:G12.)	495	CANCER	Imatinib (BCR-ABL inhibitor & KIT inhibitor)	Pancreatic Adenocarcinoma	ICGC_0393	Resistant	Case report			KRAS MUT (G12C)	PMID:24687822	ICGC-ABMB-20131010-022	GIST	1	['known in: colorectal_cancer;ovarian_cancer;lung_adenocarcinoma;lung_cancer;non-small_cell_lung_carcinoma;cancer;thyroid_cancer']	known in: colorectal_cancer;ovarian_cancer;lung_adenocarcinoma;lung_cancer;non-small_cell_lung_carcinoma;cancer;thyroid_cancer	KRAS	Missense	WGS
complete	SNV/InDel	KRAS (KRAS oncogenic mutation)	496	CANCER	(MEK inhibitor)	Pancreatic Adenocarcinoma	ICGC_0393	Responsive	Pre-clinical			KRAS MUT (G12C)	PMID:22169769;PMID:22507781;PMID:19018267	ICGC-ABMB-20131010-022	OV, CER, AML	1	['known in: colorectal_cancer;ovarian_cancer;lung_adenocarcinoma;lung_cancer;non-small_cell_lung_carcinoma;cancer;thyroid_cancer']	known in: colorectal_cancer;ovarian_cancer;lung_adenocarcinoma;lung_cancer;non-small_cell_lung_carcinoma;cancer;thyroid_cancer	KRAS	Missense	WGS
complete	SNV/InDel	KRAS (KRAS oncogenic mutation)	497	CANCER	Abemaciclib (CDK4/6 inhibitor)	Pancreatic Adenocarcinoma	ICGC_0393	Responsive	Early trials	618	Resistant	KRAS MUT (G12C)	PMID:27217383	ICGC-ABMB-20131010-022	L	1	['known in: colorectal_cancer;ovarian_cancer;lung_adenocarcinoma;lung_cancer;non-small_cell_lung_carcinoma;cancer;thyroid_cancer']	known in: colorectal_cancer;ovarian_cancer;lung_adenocarcinoma;lung_cancer;non-small_cell_lung_carcinoma;cancer;thyroid_cancer	KRAS	Missense	WGS
complete	SNV/InDel	KRAS (KRAS oncogenic mutation)	498	CANCER	(MEK inhibitor;PI3K pathway inhibitor)	Pancreatic Adenocarcinoma	ICGC_0393	Responsive	Pre-clinical			KRAS MUT (G12C)	PMID:22392911	ICGC-ABMB-20131010-022	COREAD	1	['known in: colorectal_cancer;ovarian_cancer;lung_adenocarcinoma;lung_cancer;non-small_cell_lung_carcinoma;cancer;thyroid_cancer']	known in: colorectal_cancer;ovarian_cancer;lung_adenocarcinoma;lung_cancer;non-small_cell_lung_carcinoma;cancer;thyroid_cancer	KRAS	Missense	WGS
complete	SNV/InDel	KRAS (KRAS oncogenic mutation)	499	CANCER	Cetuximab (EGFR mAb inhibitor)	Pancreatic Adenocarcinoma	ICGC_0393	Resistant	NCCN guidelines			KRAS MUT (G12C)	NCCN guidelines	ICGC-ABMB-20131010-022	COREAD	1	['known in: colorectal_cancer;ovarian_cancer;lung_adenocarcinoma;lung_cancer;non-small_cell_lung_carcinoma;cancer;thyroid_cancer']	known in: colorectal_cancer;ovarian_cancer;lung_adenocarcinoma;lung_cancer;non-small_cell_lung_carcinoma;cancer;thyroid_cancer	KRAS	Missense	WGS
complete	SNV/InDel	KRAS (KRAS oncogenic mutation)	500	CANCER	Sorafenib;MEK inhibitor (Pan-TK inhibitor;MEK inhibitor)	Pancreatic Adenocarcinoma	ICGC_0393	Responsive	Early trials			KRAS MUT (G12C)	PMID:25294897	ICGC-ABMB-20131010-022	HC	1	['known in: colorectal_cancer;ovarian_cancer;lung_adenocarcinoma;lung_cancer;non-small_cell_lung_carcinoma;cancer;thyroid_cancer']	known in: colorectal_cancer;ovarian_cancer;lung_adenocarcinoma;lung_cancer;non-small_cell_lung_carcinoma;cancer;thyroid_cancer	KRAS	Missense	WGS
complete	SNV/InDel	KRAS (KRAS oncogenic mutation)	501	CANCER	(EGFR inhibitor)	Pancreatic Adenocarcinoma	ICGC_0393	Resistant	NCCN guidelines			KRAS MUT (G12C)	NCCN guidelines	ICGC-ABMB-20131010-022	L	1	['known in: colorectal_cancer;ovarian_cancer;lung_adenocarcinoma;lung_cancer;non-small_cell_lung_carcinoma;cancer;thyroid_cancer']	known in: colorectal_cancer;ovarian_cancer;lung_adenocarcinoma;lung_cancer;non-small_cell_lung_carcinoma;cancer;thyroid_cancer	KRAS	Missense	WGS
complete	SNV/InDel	KRAS (KRAS oncogenic mutation)	502	CANCER	(CDK4 inhibitor)	Pancreatic Adenocarcinoma	ICGC_0393	Responsive	Pre-clinical			KRAS MUT (G12C)	PMID:20609353	ICGC-ABMB-20131010-022	L	1	['known in: colorectal_cancer;ovarian_cancer;lung_adenocarcinoma;lung_cancer;non-small_cell_lung_carcinoma;cancer;thyroid_cancer']	known in: colorectal_cancer;ovarian_cancer;lung_adenocarcinoma;lung_cancer;non-small_cell_lung_carcinoma;cancer;thyroid_cancer	KRAS	Missense	WGS
complete	SNV/InDel	KRAS (KRAS oncogenic mutation)	503	CANCER	Selumetinib (MEK inhibitor)	Pancreatic Adenocarcinoma	ICGC_0393	Responsive	Early trials			KRAS MUT (G12C)	NCT00890825	ICGC-ABMB-20131010-022	NSCLC	1	['known in: colorectal_cancer;ovarian_cancer;lung_adenocarcinoma;lung_cancer;non-small_cell_lung_carcinoma;cancer;thyroid_cancer']	known in: colorectal_cancer;ovarian_cancer;lung_adenocarcinoma;lung_cancer;non-small_cell_lung_carcinoma;cancer;thyroid_cancer	KRAS	Missense	WGS
complete	SNV/InDel	KRAS (KRAS oncogenic mutation)	504	CANCER	(BET inhibitor)	Pancreatic Adenocarcinoma	ICGC_0393	Responsive	Pre-clinical			KRAS MUT (G12C)	PMID:24045185;PMID:23129625	ICGC-ABMB-20131010-022	L	1	['known in: colorectal_cancer;ovarian_cancer;lung_adenocarcinoma;lung_cancer;non-small_cell_lung_carcinoma;cancer;thyroid_cancer']	known in: colorectal_cancer;ovarian_cancer;lung_adenocarcinoma;lung_cancer;non-small_cell_lung_carcinoma;cancer;thyroid_cancer	KRAS	Missense	WGS
complete	SNV/InDel	KRAS (KRAS oncogenic mutation)	505	CANCER	Decitabine;BCL2 inhibitor (Chemotherapy;BCL2 inhibitor)	Pancreatic Adenocarcinoma	ICGC_0393	Responsive	Pre-clinical			KRAS MUT (G12C)	PMID:25968887	ICGC-ABMB-20131010-022	OV	1	['known in: colorectal_cancer;ovarian_cancer;lung_adenocarcinoma;lung_cancer;non-small_cell_lung_carcinoma;cancer;thyroid_cancer']	known in: colorectal_cancer;ovarian_cancer;lung_adenocarcinoma;lung_cancer;non-small_cell_lung_carcinoma;cancer;thyroid_cancer	KRAS	Missense	WGS
complete	SNV/InDel	KRAS (KRAS oncogenic mutation)	506	CANCER	(FAK inhibitor)	Pancreatic Adenocarcinoma	ICGC_0393	Responsive	Pre-clinical			KRAS MUT (G12C)	PMID:23358651	ICGC-ABMB-20131010-022	L	1	['known in: colorectal_cancer;ovarian_cancer;lung_adenocarcinoma;lung_cancer;non-small_cell_lung_carcinoma;cancer;thyroid_cancer']	known in: colorectal_cancer;ovarian_cancer;lung_adenocarcinoma;lung_cancer;non-small_cell_lung_carcinoma;cancer;thyroid_cancer	KRAS	Missense	WGS
complete	SNV/InDel	KRAS (KRAS oncogenic mutation)	507	CANCER	(EGFR inhibitor)	Pancreatic Adenocarcinoma	ICGC_0393	Resistant	Pre-clinical			KRAS MUT (G12C)	PMID:19238210	ICGC-ABMB-20131010-022	NSCLC	1	['known in: colorectal_cancer;ovarian_cancer;lung_adenocarcinoma;lung_cancer;non-small_cell_lung_carcinoma;cancer;thyroid_cancer']	known in: colorectal_cancer;ovarian_cancer;lung_adenocarcinoma;lung_cancer;non-small_cell_lung_carcinoma;cancer;thyroid_cancer	KRAS	Missense	WGS
complete	SNV/InDel	KRAS (KRAS oncogenic mutation)	508	CANCER	(EZH2 inhibitor)	Pancreatic Adenocarcinoma	ICGC_0393	Resistant	Pre-clinical			KRAS MUT (G12C)	PMID:26552009	ICGC-ABMB-20131010-022	CANCER	1	['known in: colorectal_cancer;ovarian_cancer;lung_adenocarcinoma;lung_cancer;non-small_cell_lung_carcinoma;cancer;thyroid_cancer']	known in: colorectal_cancer;ovarian_cancer;lung_adenocarcinoma;lung_cancer;non-small_cell_lung_carcinoma;cancer;thyroid_cancer	KRAS	Missense	WGS
complete	SNV/InDel	KRAS (KRAS oncogenic mutation)	509	CANCER	(MEK inhibitor)	Pancreatic Adenocarcinoma	ICGC_0393	Responsive	Early trials			KRAS MUT (G12C)	PMID:23391555;PMID:23200175;PMID:24947927;PMID:25667274;PMID:25722381	ICGC-ABMB-20131010-022	BT, L	1	['known in: colorectal_cancer;ovarian_cancer;lung_adenocarcinoma;lung_cancer;non-small_cell_lung_carcinoma;cancer;thyroid_cancer']	known in: colorectal_cancer;ovarian_cancer;lung_adenocarcinoma;lung_cancer;non-small_cell_lung_carcinoma;cancer;thyroid_cancer	KRAS	Missense	WGS
complete	SNV/InDel	KRAS (KRAS oncogenic mutation)	510	CANCER	(MEK inhibitor;IGF1R inhibitor)	Pancreatic Adenocarcinoma	ICGC_0393	Responsive	Pre-clinical			KRAS MUT (G12C)	PMID:24045180	ICGC-ABMB-20131010-022	COREAD	1	['known in: colorectal_cancer;ovarian_cancer;lung_adenocarcinoma;lung_cancer;non-small_cell_lung_carcinoma;cancer;thyroid_cancer']	known in: colorectal_cancer;ovarian_cancer;lung_adenocarcinoma;lung_cancer;non-small_cell_lung_carcinoma;cancer;thyroid_cancer	KRAS	Missense	WGS
complete	SNV/InDel	KRAS (KRAS oncogenic mutation)	511	CANCER	(MTOR inhibitor;BH3 mimetics)	Pancreatic Adenocarcinoma	ICGC_0393	Responsive	Pre-clinical			KRAS MUT (G12C)	PMID:24163374	ICGC-ABMB-20131010-022	COREAD	1	['known in: colorectal_cancer;ovarian_cancer;lung_adenocarcinoma;lung_cancer;non-small_cell_lung_carcinoma;cancer;thyroid_cancer']	known in: colorectal_cancer;ovarian_cancer;lung_adenocarcinoma;lung_cancer;non-small_cell_lung_carcinoma;cancer;thyroid_cancer	KRAS	Missense	WGS
complete	SNV/InDel	KRAS (KRAS oncogenic mutation)	513	CANCER	(pan-RAF inhibitor)	Pancreatic Adenocarcinoma	ICGC_0393	Responsive	Case report			KRAS MUT (G12C)	AACR 2017 (abstr CT002);AACR 2016 (abstr CT005)	ICGC-ABMB-20131010-022	ED	1	['known in: colorectal_cancer;ovarian_cancer;lung_adenocarcinoma;lung_cancer;non-small_cell_lung_carcinoma;cancer;thyroid_cancer']	known in: colorectal_cancer;ovarian_cancer;lung_adenocarcinoma;lung_cancer;non-small_cell_lung_carcinoma;cancer;thyroid_cancer	KRAS	Missense	WGS
complete	SNV/InDel	KRAS (KRAS oncogenic mutation)	514	CANCER	(EGFR mAb inhibitor)	Pancreatic Adenocarcinoma	ICGC_0393	Resistant	Pre-clinical			KRAS MUT (G12C)	PMID:22614881;PMID:22290393	ICGC-ABMB-20131010-022	ST	1	['known in: colorectal_cancer;ovarian_cancer;lung_adenocarcinoma;lung_cancer;non-small_cell_lung_carcinoma;cancer;thyroid_cancer']	known in: colorectal_cancer;ovarian_cancer;lung_adenocarcinoma;lung_cancer;non-small_cell_lung_carcinoma;cancer;thyroid_cancer	KRAS	Missense	WGS
complete	SNV/InDel	KRAS (KRAS oncogenic mutation)	517	CANCER	Selumetinib (MEK inhibitor)	Pancreatic Adenocarcinoma	ICGC_0393	No Responsive	Early trials			KRAS MUT (G12C)	PMID:26802155	ICGC-ABMB-20131010-022	L	1	['known in: colorectal_cancer;ovarian_cancer;lung_adenocarcinoma;lung_cancer;non-small_cell_lung_carcinoma;cancer;thyroid_cancer']	known in: colorectal_cancer;ovarian_cancer;lung_adenocarcinoma;lung_cancer;non-small_cell_lung_carcinoma;cancer;thyroid_cancer	KRAS	Missense	WGS
complete	SNV/InDel	KRAS (KRAS oncogenic mutation)	518	CANCER	(CDK4/6 inhibitor;MEK inhibitor)	Pancreatic Adenocarcinoma	ICGC_0393	Responsive	Early trials			KRAS MUT (G12C)	AACR 2017 (CT046)	ICGC-ABMB-20131010-022	L	1	['known in: colorectal_cancer;ovarian_cancer;lung_adenocarcinoma;lung_cancer;non-small_cell_lung_carcinoma;cancer;thyroid_cancer']	known in: colorectal_cancer;ovarian_cancer;lung_adenocarcinoma;lung_cancer;non-small_cell_lung_carcinoma;cancer;thyroid_cancer	KRAS	Missense	WGS
complete	SNV/InDel	KRAS (KRAS oncogenic mutation)	519	CANCER	Trametinib;Ponatinib (MEK inhibitor;BCR-ABL inhibitor & Pan-TK inhibitor)	Pancreatic Adenocarcinoma	ICGC_0393	Responsive	Pre-clinical			KRAS MUT (G12C)	PMID:27338794	ICGC-ABMB-20131010-022	LUAD	1	['known in: colorectal_cancer;ovarian_cancer;lung_adenocarcinoma;lung_cancer;non-small_cell_lung_carcinoma;cancer;thyroid_cancer']	known in: colorectal_cancer;ovarian_cancer;lung_adenocarcinoma;lung_cancer;non-small_cell_lung_carcinoma;cancer;thyroid_cancer	KRAS	Missense	WGS
complete	SNV/InDel	KRAS (KRAS oncogenic mutation)	520	CANCER	Trastuzumab;Lapatinib (ERBB2 mAb inhibitor;ERBB2 inhibitor)	Pancreatic Adenocarcinoma	ICGC_0393	Resistant	Late trials			KRAS MUT (G12C)	ASCO 2015 (abstr 3508);EBCC10;NCT01104571	ICGC-ABMB-20131010-022	COREAD	1	['known in: colorectal_cancer;ovarian_cancer;lung_adenocarcinoma;lung_cancer;non-small_cell_lung_carcinoma;cancer;thyroid_cancer']	known in: colorectal_cancer;ovarian_cancer;lung_adenocarcinoma;lung_cancer;non-small_cell_lung_carcinoma;cancer;thyroid_cancer	KRAS	Missense	WGS
complete	SNV/InDel	KRAS (KRAS oncogenic mutation)	521	CANCER	(pan-RAF inhibitor)	Pancreatic Adenocarcinoma	ICGC_0393	Responsive	Early trials			KRAS MUT (G12C)	AACR 2017 (abstr CT002)	ICGC-ABMB-20131010-022	L	1	['known in: colorectal_cancer;ovarian_cancer;lung_adenocarcinoma;lung_cancer;non-small_cell_lung_carcinoma;cancer;thyroid_cancer']	known in: colorectal_cancer;ovarian_cancer;lung_adenocarcinoma;lung_cancer;non-small_cell_lung_carcinoma;cancer;thyroid_cancer	KRAS	Missense	WGS
complete	SNV/InDel	KRAS (KRAS oncogenic mutation)	522	CANCER	(JAK/TBK1/IKKε inhibitor)	Pancreatic Adenocarcinoma	ICGC_0393	Responsive	Pre-clinical			KRAS MUT (G12C)	PMID:24444711	ICGC-ABMB-20131010-022	L	1	['known in: colorectal_cancer;ovarian_cancer;lung_adenocarcinoma;lung_cancer;non-small_cell_lung_carcinoma;cancer;thyroid_cancer']	known in: colorectal_cancer;ovarian_cancer;lung_adenocarcinoma;lung_cancer;non-small_cell_lung_carcinoma;cancer;thyroid_cancer	KRAS	Missense	WGS
complete	SNV/InDel	KRAS (KRAS oncogenic mutation)	523	CANCER	(FAS inhibitor)	Pancreatic Adenocarcinoma	ICGC_0393	Responsive	Case report			KRAS MUT (G12C)	AACR 2016 abstr LB214	ICGC-ABMB-20131010-022	L	1	['known in: colorectal_cancer;ovarian_cancer;lung_adenocarcinoma;lung_cancer;non-small_cell_lung_carcinoma;cancer;thyroid_cancer']	known in: colorectal_cancer;ovarian_cancer;lung_adenocarcinoma;lung_cancer;non-small_cell_lung_carcinoma;cancer;thyroid_cancer	KRAS	Missense	WGS
complete	SNV/InDel	KRAS (KRAS oncogenic mutation)	524	CANCER	(HSP90 inhibitor)	Pancreatic Adenocarcinoma	ICGC_0393	Responsive	Pre-clinical			KRAS MUT (G12C)	PMID:21907929;PMID:23012248	ICGC-ABMB-20131010-022	L	1	['known in: colorectal_cancer;ovarian_cancer;lung_adenocarcinoma;lung_cancer;non-small_cell_lung_carcinoma;cancer;thyroid_cancer']	known in: colorectal_cancer;ovarian_cancer;lung_adenocarcinoma;lung_cancer;non-small_cell_lung_carcinoma;cancer;thyroid_cancer	KRAS	Missense	WGS
complete	SNV/InDel	KRAS (KRAS oncogenic mutation)	525	CANCER	(ERK inhibitor)	Pancreatic Adenocarcinoma	ICGC_0393	Responsive	Pre-clinical			KRAS MUT (G12C)	PMID:23614898	ICGC-ABMB-20131010-022	COREAD	1	['known in: colorectal_cancer;ovarian_cancer;lung_adenocarcinoma;lung_cancer;non-small_cell_lung_carcinoma;cancer;thyroid_cancer']	known in: colorectal_cancer;ovarian_cancer;lung_adenocarcinoma;lung_cancer;non-small_cell_lung_carcinoma;cancer;thyroid_cancer	KRAS	Missense	WGS
complete	SNV/InDel	KRAS (KRAS oncogenic mutation)	526	CANCER	(PI3K pathway inhibitor;MEK inhibitor)	Pancreatic Adenocarcinoma	ICGC_0393	No Responsive	Early trials			KRAS MUT (G12C)	ASCO 2015 (abstr 4119)	ICGC-ABMB-20131010-022	PA	1	['known in: colorectal_cancer;ovarian_cancer;lung_adenocarcinoma;lung_cancer;non-small_cell_lung_carcinoma;cancer;thyroid_cancer']	known in: colorectal_cancer;ovarian_cancer;lung_adenocarcinoma;lung_cancer;non-small_cell_lung_carcinoma;cancer;thyroid_cancer	KRAS	Missense	WGS
complete	SNV/InDel	KRAS (KRAS oncogenic mutation)	527	CANCER	(MEK inhibitor;BCL-XL inhibitor)	Pancreatic Adenocarcinoma	ICGC_0393	Responsive	Pre-clinical			KRAS MUT (G12C)	PMID:23245996	ICGC-ABMB-20131010-022	COREAD	1	['known in: colorectal_cancer;ovarian_cancer;lung_adenocarcinoma;lung_cancer;non-small_cell_lung_carcinoma;cancer;thyroid_cancer']	known in: colorectal_cancer;ovarian_cancer;lung_adenocarcinoma;lung_cancer;non-small_cell_lung_carcinoma;cancer;thyroid_cancer	KRAS	Missense	WGS
complete	SNV/InDel	KRAS (KRAS oncogenic mutation)	528	CANCER	Gemcitabine;MEK inhibitor (Chemotherapy;MEK inhibitor)	Pancreatic Adenocarcinoma	ICGC_0393	Responsive	Early trials			KRAS MUT (G12C)	PMID:23583440	ICGC-ABMB-20131010-022	PA	1	['known in: colorectal_cancer;ovarian_cancer;lung_adenocarcinoma;lung_cancer;non-small_cell_lung_carcinoma;cancer;thyroid_cancer']	known in: colorectal_cancer;ovarian_cancer;lung_adenocarcinoma;lung_cancer;non-small_cell_lung_carcinoma;cancer;thyroid_cancer	KRAS	Missense	WGS
complete	SNV/InDel	KRAS (KRAS oncogenic mutation)	529	CANCER	Panitumumab (EGFR mAb inhibitor)	Pancreatic Adenocarcinoma	ICGC_0393	Resistant	NCCN guidelines			KRAS MUT (G12C)	NCCN guidelines	ICGC-ABMB-20131010-022	COREAD	1	['known in: colorectal_cancer;ovarian_cancer;lung_adenocarcinoma;lung_cancer;non-small_cell_lung_carcinoma;cancer;thyroid_cancer']	known in: colorectal_cancer;ovarian_cancer;lung_adenocarcinoma;lung_cancer;non-small_cell_lung_carcinoma;cancer;thyroid_cancer	KRAS	Missense	WGS
complete	SNV/InDel	KRAS (KRAS oncogenic mutation)	530	CANCER	(PI3K pathway inhibitor)	Pancreatic Adenocarcinoma	ICGC_0393	Resistant	Pre-clinical			KRAS MUT (G12C)	PMID:22662154	ICGC-ABMB-20131010-022	ED	1	['known in: colorectal_cancer;ovarian_cancer;lung_adenocarcinoma;lung_cancer;non-small_cell_lung_carcinoma;cancer;thyroid_cancer']	known in: colorectal_cancer;ovarian_cancer;lung_adenocarcinoma;lung_cancer;non-small_cell_lung_carcinoma;cancer;thyroid_cancer	KRAS	Missense	WGS
complete	SNV/InDel	KRAS (KRAS oncogenic mutation)	531	CANCER	(CDK4/6 inhibitor;MEK inhibitor)	Pancreatic Adenocarcinoma	ICGC_0393	Responsive	Pre-clinical			KRAS MUT (G12C)	PMID:27167191	ICGC-ABMB-20131010-022	CESC	1	['known in: colorectal_cancer;ovarian_cancer;lung_adenocarcinoma;lung_cancer;non-small_cell_lung_carcinoma;cancer;thyroid_cancer']	known in: colorectal_cancer;ovarian_cancer;lung_adenocarcinoma;lung_cancer;non-small_cell_lung_carcinoma;cancer;thyroid_cancer	KRAS	Missense	WGS
complete	SNV/InDel	TP53 (TP53 oncogenic mutation)	617	CANCER	Decitabine (Chemotherapy)	Pancreatic Adenocarcinoma	ICGC_0393	Responsive	Early trials			TP53 MUT (P58Rfs*6)	PMID:27959731	ICGC-ABMB-20131010-022	AML, MDPS	1	['predicted driver: tier 1']	predicted driver: tier 1	TP53	Frameshift	WGS
complete	SNV/InDel	TP53 (TP53 oncogenic mutation)	618	CANCER	Abemaciclib (CDK4/6 inhibitor)	Pancreatic Adenocarcinoma	ICGC_0393	Resistant	Early trials			TP53 MUT (P58Rfs*6)	PMID:27217383	ICGC-ABMB-20131010-022	BRCA	1	['predicted driver: tier 1']	predicted driver: tier 1	TP53	Frameshift	WGS
complete	SNV/InDel	TP53 (TP53 oncogenic mutation)	620	CANCER	Cisplatin (Chemotherapy)	Pancreatic Adenocarcinoma	ICGC_0393	Resistant	Early trials			TP53 MUT (P58Rfs*6)	PMID:27646943	ICGC-ABMB-20131010-022	FGCT, MGCT	1	['predicted driver: tier 1']	predicted driver: tier 1	TP53	Frameshift	WGS
complete	SNV/InDel	TP53 (TP53 oncogenic mutation)	621	CANCER	AZD6738 (ATR inhibitor)	Pancreatic Adenocarcinoma	ICGC_0393	Responsive	Early trials			TP53 MUT (P58Rfs*6)	https://ash.confex.com/ash/2014/webprogram/Paper71027.html;NCT01955668	ICGC-ABMB-20131010-022	BCL	1	['predicted driver: tier 1']	predicted driver: tier 1	TP53	Frameshift	WGS
complete	SNV/InDel	TP53 (TP53 oncogenic mutation)	622	CANCER	Gemcitabine (Chemotherapy)	Pancreatic Adenocarcinoma	ICGC_0393	Responsive	Pre-clinical			TP53 MUT (P58Rfs*6)	PMID:27397505	ICGC-ABMB-20131010-022	BLCA	1	['predicted driver: tier 1']	predicted driver: tier 1	TP53	Frameshift	WGS
complete	SNV/InDel	TP53 (TP53 oncogenic mutation)	623	CANCER	Mitomycin C (Chemotherapy)	Pancreatic Adenocarcinoma	ICGC_0393	Responsive	Pre-clinical			TP53 MUT (P58Rfs*6)	PMID:27397505	ICGC-ABMB-20131010-022	BLCA	1	['predicted driver: tier 1']	predicted driver: tier 1	TP53	Frameshift	WGS
complete	SNV/InDel	TP53 (TP53 oncogenic mutation)	624	CANCER	(WEE1 inhibitor)	Pancreatic Adenocarcinoma	ICGC_0393	Responsive	Pre-clinical			TP53 MUT (P58Rfs*6)	PMID:25125259	ICGC-ABMB-20131010-022	HNC	1	['predicted driver: tier 1']	predicted driver: tier 1	TP53	Frameshift	WGS
complete	SNV/InDel	TP53 (TP53 oncogenic mutation)	625	CANCER	(MDM2 inhibitor)	Pancreatic Adenocarcinoma	ICGC_0393	Resistant	Early trials			TP53 MUT (P58Rfs*6)	PMID:23084521;ASCO 2015 (abstr 10564)	ICGC-ABMB-20131010-022	LIP	1	['predicted driver: tier 1']	predicted driver: tier 1	TP53	Frameshift	WGS
complete	SNV/InDel	TP53 (TP53 oncogenic mutation)	626	CANCER	Doxorubicin (Anthracycline antitumor antibiotic)	Pancreatic Adenocarcinoma	ICGC_0393	Responsive	Pre-clinical			TP53 MUT (P58Rfs*6)	PMID:27397505	ICGC-ABMB-20131010-022	BLCA	1	['predicted driver: tier 1']	predicted driver: tier 1	TP53	Frameshift	WGS
complete	SNV/InDel	TP53 (TP53 oncogenic mutation)	627	CANCER	Pramlintide (Amylin analogue)	Pancreatic Adenocarcinoma	ICGC_0393	Responsive	Pre-clinical			TP53 MUT (P58Rfs*6)	PMID:25409149	ICGC-ABMB-20131010-022	THYM	1	['predicted driver: tier 1']	predicted driver: tier 1	TP53	Frameshift	WGS
complete	SNV/InDel	TP53 (TP53 oncogenic mutation)	628	CANCER	(WEE1 inhibitor)	Pancreatic Adenocarcinoma	ICGC_0393	Responsive	Early trials			TP53 MUT (P58Rfs*6)	PMID:27998224	ICGC-ABMB-20131010-022	OV	1	['predicted driver: tier 1']	predicted driver: tier 1	TP53	Frameshift	WGS
complete	SNV/InDel	CDKN2A (CDKN2A oncogenic mutation)	721	CANCER	Ilorasertib (AURKA-VEGF inhibitor)	Pancreatic Adenocarcinoma	ICGC_0393	Responsive	Early trials			CDKN2A MUT (W110*)	NCT02478320	ICGC-ABMB-20131010-022	CANCER	1	['known in: cancer']	known in: cancer	CDKN2A	Nonsense	WGS
complete	SNV/InDel	CDKN2A (CDKN2A oncogenic mutation)	722	CANCER	(CDK4/6 inhibitor)	Pancreatic Adenocarcinoma	ICGC_0393	Responsive	Pre-clinical			CDKN2A MUT (W110*)	PMID:22471707;PMID:22586120;PMID:22711607	ICGC-ABMB-20131010-022	CANCER, G	1	['known in: cancer']	known in: cancer	CDKN2A	Nonsense	WGS
complete	SNV/InDel	CDKN2A (CDKN2A oncogenic mutation)	723	CANCER	(CDK4/6 inhibitor)	Pancreatic Adenocarcinoma	ICGC_0393	Responsive	Case report			CDKN2A MUT (W110*)	ASCO 2013 (abstr 2500)	ICGC-ABMB-20131010-022	CM	1	['known in: cancer']	known in: cancer	CDKN2A	Nonsense	WGS
complete	SNV/InDel	CDKN2A (CDKN2A oncogenic mutation)	724	CANCER	(PD1 inhibitor)	Pancreatic Adenocarcinoma	ICGC_0393	Resistant	Early trials			CDKN2A MUT (W110*)	PMID:29033130	ICGC-ABMB-20131010-022	CM	1	['known in: cancer']	known in: cancer	CDKN2A	Nonsense	WGS
complete	SNV/InDel	MLL2 (MLL2 oncogenic mutation)	801	CANCER	Bicalutamide (AR inhibitor)	Pancreatic Adenocarcinoma	ICGC_0393	Responsive	Pre-clinical			MLL2 MUT (S2935*)	PMID:27397505	ICGC-ABMB-20131010-022	LUSC	1	['predicted driver: tier 1']	predicted driver: tier 1	MLL2	Nonsense	WGS
complete	SNV/InDel	SMARCA1 (SMARCA1 oncogenic mutation)	335	CANCER	(EZH2 inhibitor)	Cutaneous Melanoma	MELA_0181	Responsive	Pre-clinical			SMARCA1 MUT (R877K)	PMID:26552009	21187_MASCRI-197_T	CANCER	1	['predicted driver: tier 1']	predicted driver: tier 1	SMARCA1	Missense	WGS
complete	SNV/InDel	PTPRD (PTPRD oncogenic mutation)	374	CANCER	(IGF1R inhibitor)	Cutaneous Melanoma	MELA_0181	Responsive	Case report			PTPRD MUT (E1786K)	PMID:23800680	21187_MASCRI-197_T	S	1	['predicted driver: tier 1', 'not protein-affecting']	predicted driver: tier 1	PTPRD	Missense	WGS
complete	SNV/InDel	CDKN2A (CDKN2A oncogenic mutation)	721	CANCER	Ilorasertib (AURKA-VEGF inhibitor)	Cutaneous Melanoma	MELA_0181	Responsive	Early trials			CDKN2A MUT (P114L)	NCT02478320	21187_MASCRI-197_T	CANCER	1	['known in: melanoma']	known in: melanoma	CDKN2A	Missense	WGS
complete	SNV/InDel	CDKN2A (CDKN2A oncogenic mutation)	722	CANCER	(CDK4/6 inhibitor)	Cutaneous Melanoma	MELA_0181	Responsive	Pre-clinical			CDKN2A MUT (P114L)	PMID:22471707;PMID:22586120;PMID:22711607	21187_MASCRI-197_T	CANCER, G	1	['known in: melanoma']	known in: melanoma	CDKN2A	Missense	WGS
complete	SNV/InDel	CDKN2A (CDKN2A oncogenic mutation)	723	CANCER	(CDK4/6 inhibitor)	Cutaneous Melanoma	MELA_0181	Responsive	Case report			CDKN2A MUT (P114L)	ASCO 2013 (abstr 2500)	21187_MASCRI-197_T	CM	1	['known in: melanoma']	known in: melanoma	CDKN2A	Missense	WGS
complete	SNV/InDel	CDKN2A (CDKN2A oncogenic mutation)	724	CANCER	(PD1 inhibitor)	Cutaneous Melanoma	MELA_0181	Resistant	Early trials			CDKN2A MUT (P114L)	PMID:29033130	21187_MASCRI-197_T	CM	1	['known in: melanoma']	known in: melanoma	CDKN2A	Missense	WGS
complete	SNV/InDel	NF1 (NF1 oncogenic mutation)	822	CANCER	Vemurafenib (BRAF inhibitor)	Cutaneous Melanoma	MELA_0181	Resistant	Pre-clinical			NF1 MUT (G629R), NF1 MUT (Q1010*)	PMID:23171796	21187_MASCRI-197_T	CM	1	['known in: CANCER-PR', 'predicted driver: tier 1']	known in: CANCER-PR	NF1	Missense	WGS
complete	SNV/InDel	NF1 (NF1 oncogenic mutation)	824	CANCER	Sirolimus (MTOR inhibitor)	Cutaneous Melanoma	MELA_0181	Responsive	Early trials			NF1 MUT (G629R), NF1 MUT (Q1010*)	PMID:25314964	21187_MASCRI-197_T	PLEN	1	['known in: CANCER-PR', 'predicted driver: tier 1']	known in: CANCER-PR	NF1	Missense	WGS
complete	SNV/InDel	NF1 (NF1 oncogenic mutation)	825	CANCER	Vinblastine (Chemotherapy)	Cutaneous Melanoma	MELA_0181	Responsive	Early trials			NF1 MUT (G629R), NF1 MUT (Q1010*)	ASCO 2016 (abstr 2019)	21187_MASCRI-197_T	G	1	['known in: CANCER-PR', 'predicted driver: tier 1']	known in: CANCER-PR	NF1	Missense	WGS
complete	SNV/InDel	NF1 (NF1 oncogenic mutation)	826	CANCER	(KIT inhibitor;MTOR inhibitor)	Cutaneous Melanoma	MELA_0181	Responsive	Pre-clinical			NF1 MUT (G629R), NF1 MUT (Q1010*)	PMID:24718867	21187_MASCRI-197_T	MPN	1	['known in: CANCER-PR', 'predicted driver: tier 1']	known in: CANCER-PR	NF1	Missense	WGS
complete	SNV/InDel	NF1 (NF1 oncogenic mutation)	827	CANCER	Tamoxifen (Hormonal therapy)	Cutaneous Melanoma	MELA_0181	Responsive	Pre-clinical			NF1 MUT (G629R), NF1 MUT (Q1010*)	PMID:21075781	21187_MASCRI-197_T	MPN	1	['known in: CANCER-PR', 'predicted driver: tier 1']	known in: CANCER-PR	NF1	Missense	WGS
complete	SNV/InDel	NF1 (NF1 oncogenic mutation)	828	CANCER	Bevacizumab (VEGFR mAb inhibitor)	Cutaneous Melanoma	MELA_0181	Responsive	Case report			NF1 MUT (G629R), NF1 MUT (Q1010*)	PMID:2485933;PMID:24232489	21187_MASCRI-197_T	G	1	['known in: CANCER-PR', 'predicted driver: tier 1']	known in: CANCER-PR	NF1	Missense	WGS
complete	SNV/InDel	NF1 (NF1 oncogenic mutation)	829	CANCER	(Retinoic Acid)	Cutaneous Melanoma	MELA_0181	Resistant	Pre-clinical			NF1 MUT (G629R), NF1 MUT (Q1010*)	PMID:20655465	21187_MASCRI-197_T	NB	1	['known in: CANCER-PR', 'predicted driver: tier 1']	known in: CANCER-PR	NF1	Missense	WGS
complete	SNV/InDel	NF1 (NF1 oncogenic mutation)	830	CANCER	Everolimus (MTOR inhibitor)	Cutaneous Melanoma	MELA_0181	Responsive	Late trials			NF1 MUT (G629R), NF1 MUT (Q1010*)	NCT01365468	21187_MASCRI-197_T	NF	1	['known in: CANCER-PR', 'predicted driver: tier 1']	known in: CANCER-PR	NF1	Missense	WGS
complete	SNV/InDel	NF1 (NF1 oncogenic mutation)	831	CANCER	Trametinib (MEK inhibitor)	Cutaneous Melanoma	MELA_0181	Responsive	Case report			NF1 MUT (G629R), NF1 MUT (Q1010*)	PMID:26936308	21187_MASCRI-197_T	G	1	['known in: CANCER-PR', 'predicted driver: tier 1']	known in: CANCER-PR	NF1	Missense	WGS
complete	SNV/InDel	NF1 (NF1 oncogenic mutation)	832	CANCER	Sorafenib;Sirolimus (Pan-TK inhibitor;MTOR inhibitor)	Cutaneous Melanoma	MELA_0181	Responsive	Pre-clinical			NF1 MUT (G629R), NF1 MUT (Q1010*)	PMID:25810463	21187_MASCRI-197_T	MPN	1	['known in: CANCER-PR', 'predicted driver: tier 1']	known in: CANCER-PR	NF1	Missense	WGS
complete	SNV/InDel	NF1 (NF1 oncogenic mutation)	833	CANCER	Nilotinib (BCR-ABL inhibitor)	Cutaneous Melanoma	MELA_0181	Responsive	Pre-clinical			NF1 MUT (G629R), NF1 MUT (Q1010*)	PMID:24173684	21187_MASCRI-197_T	MPN, PLEN	1	['known in: CANCER-PR', 'predicted driver: tier 1']	known in: CANCER-PR	NF1	Missense	WGS
complete	SNV/InDel	NF1 (NF1 oncogenic mutation)	834	CANCER	(MEK inhibitor)	Cutaneous Melanoma	MELA_0181	Responsive	Pre-clinical			NF1 MUT (G629R), NF1 MUT (Q1010*)	PMID:23221341	21187_MASCRI-197_T	MPN	1	['known in: CANCER-PR', 'predicted driver: tier 1']	known in: CANCER-PR	NF1	Missense	WGS
complete	SNV/InDel	NF1 (NF1 oncogenic mutation)	835	CANCER	Everolimus (MTOR inhibitor)	Cutaneous Melanoma	MELA_0181	Responsive	Case report			NF1 MUT (G629R), NF1 MUT (Q1010*)	ASCO 2016 (abstr e17557);PMID:26859683	21187_MASCRI-197_T	HNC, SG	1	['known in: CANCER-PR', 'predicted driver: tier 1']	known in: CANCER-PR	NF1	Missense	WGS
complete	SNV/InDel	NF1 (NF1 oncogenic mutation)	836	CANCER	Everolimus;Bevacizumab (MTOR inhibitor;VEGFR mAb inhibitor)	Cutaneous Melanoma	MELA_0181	No Responsive	Early trials			NF1 MUT (G629R), NF1 MUT (Q1010*)	ASCO 2016 (abstr 11053)	21187_MASCRI-197_T	MPN	1	['known in: CANCER-PR', 'predicted driver: tier 1']	known in: CANCER-PR	NF1	Missense	WGS
complete	SNV/InDel	NF1 (NF1 oncogenic mutation)	837	CANCER	PLX3397 (Pan-TK inhibitor)	Cutaneous Melanoma	MELA_0181	Responsive	Pre-clinical			NF1 MUT (G629R), NF1 MUT (Q1010*)	PMID:23099891	21187_MASCRI-197_T	PLEN	1	['known in: CANCER-PR', 'predicted driver: tier 1']	known in: CANCER-PR	NF1	Missense	WGS
complete	SNV/InDel	NF1 (NF1 oncogenic mutation)	838	CANCER	(MEK inhibitor)	Cutaneous Melanoma	MELA_0181	Responsive	Pre-clinical			NF1 MUT (G629R), NF1 MUT (Q1010*)	PMID:22573716;PMID:19727076	21187_MASCRI-197_T	LK, G	1	['known in: CANCER-PR', 'predicted driver: tier 1']	known in: CANCER-PR	NF1	Missense	WGS
complete	SNV/InDel	NF1 (NF1 oncogenic mutation)	839	CANCER	(Pan-RAF inhibitor;MEK inhibitor)	Cutaneous Melanoma	MELA_0181	Responsive	Pre-clinical			NF1 MUT (G629R), NF1 MUT (Q1010*)	PMID:26351322	21187_MASCRI-197_T	CM	1	['known in: CANCER-PR', 'predicted driver: tier 1']	known in: CANCER-PR	NF1	Missense	WGS
complete	SNV/InDel	NF1 (NF1 oncogenic mutation)	840	CANCER	Imatinib (BCR-ABL inhibitor & KIT inhibitor)	Cutaneous Melanoma	MELA_0181	Responsive	Early trials			NF1 MUT (G629R), NF1 MUT (Q1010*)	PMID:23099009	21187_MASCRI-197_T	PLEN	1	['known in: CANCER-PR', 'predicted driver: tier 1']	known in: CANCER-PR	NF1	Missense	WGS
complete	SNV/InDel	NF1 (NF1 oncogenic mutation)	841	CANCER	(AURK inhibitor)	Cutaneous Melanoma	MELA_0181	Responsive	Pre-clinical			NF1 MUT (G629R), NF1 MUT (Q1010*)	PMID:24373973	21187_MASCRI-197_T	MPN	1	['known in: CANCER-PR', 'predicted driver: tier 1']	known in: CANCER-PR	NF1	Missense	WGS
complete	SNV/InDel	NF1 (NF1 oncogenic mutation)	842	CANCER	(MTOR inhibitor)	Cutaneous Melanoma	MELA_0181	Responsive	Pre-clinical			NF1 MUT (G629R), NF1 MUT (Q1010*)	PMID:24509877;PMID:18483311;PMID:19573811;PMID:20505189	21187_MASCRI-197_T	LK, G, MPN	1	['known in: CANCER-PR', 'predicted driver: tier 1']	known in: CANCER-PR	NF1	Missense	WGS
complete	SNV/InDel	NF1 (NF1 oncogenic mutation)	843	CANCER	Dasatinib (BCR-ABL inhibitor)	Cutaneous Melanoma	MELA_0181	Resistant	Pre-clinical			NF1 MUT (G629R), NF1 MUT (Q1010*)	PMID:24296828	21187_MASCRI-197_T	L	1	['known in: CANCER-PR', 'predicted driver: tier 1']	known in: CANCER-PR	NF1	Missense	WGS
complete	SNV/InDel	NF1 (NF1 oncogenic mutation)	844	CANCER	Everolimus;Pazopanib (MTOR inhibitor;VEGFR inhibitor)	Cutaneous Melanoma	MELA_0181	Responsive	Case report			NF1 MUT (G629R), NF1 MUT (Q1010*)	PMID:24931142	21187_MASCRI-197_T	HC	1	['known in: CANCER-PR', 'predicted driver: tier 1']	known in: CANCER-PR	NF1	Missense	WGS
complete	SNV/InDel	NF1 (NF1 oncogenic mutation)	845	CANCER	Everolimus (MTOR inhibitor)	Cutaneous Melanoma	MELA_0181	No Responsive	Early trials			NF1 MUT (G629R), NF1 MUT (Q1010*)	NCT01365468	21187_MASCRI-197_T	MPN	1	['known in: CANCER-PR', 'predicted driver: tier 1']	known in: CANCER-PR	NF1	Missense	WGS
complete	SNV/InDel	NF1 (NF1 oncogenic mutation)	846	CANCER	Cediranib (ALK inhibitor)	Cutaneous Melanoma	MELA_0181	No Responsive	Early trials			NF1 MUT (G629R), NF1 MUT (Q1010*)	NCT00326872	21187_MASCRI-197_T	PLEN	1	['known in: CANCER-PR', 'predicted driver: tier 1']	known in: CANCER-PR	NF1	Missense	WGS
complete	SNV/InDel	NF1 (NF1 oncogenic mutation)	847	CANCER	(PD1 Ab inhibitor)	Cutaneous Melanoma	MELA_0181	Responsive	Early trials			NF1 MUT (G629R), NF1 MUT (Q1010*)	ASCO 2016 (abstr 105)	21187_MASCRI-197_T	CM	1	['known in: CANCER-PR', 'predicted driver: tier 1']	known in: CANCER-PR	NF1	Missense	WGS
complete	SNV/InDel	NF1 (NF1 oncogenic mutation)	848	CANCER	Vinblastine;Nilotinib (Chemotherapy;BCR-ABL inhibitor)	Cutaneous Melanoma	MELA_0181	Responsive	Case report			NF1 MUT (G629R), NF1 MUT (Q1010*)	ASCO 2016 (abstr 10555)	21187_MASCRI-197_T	G	1	['known in: CANCER-PR', 'predicted driver: tier 1']	known in: CANCER-PR	NF1	Missense	WGS
complete	SNV/InDel	NF1 (NF1 oncogenic mutation)	849	CANCER	Sirolimus;Erlotinib (MTOR inhibitor;EGFR inhibitor)	Cutaneous Melanoma	MELA_0181	Responsive	Case report			NF1 MUT (G629R), NF1 MUT (Q1010*)	PMID:22434731	21187_MASCRI-197_T	G	1	['known in: CANCER-PR', 'predicted driver: tier 1']	known in: CANCER-PR	NF1	Missense	WGS
complete	SNV/InDel	NF1 (NF1 oncogenic mutation)	850	CANCER	Everolimus;Erlotinib (MTOR inhibitor;EGFR inhibitor)	Cutaneous Melanoma	MELA_0181	No Responsive	Case report			NF1 MUT (G629R), NF1 MUT (Q1010*)	PMID:24634382	21187_MASCRI-197_T	G	1	['known in: CANCER-PR', 'predicted driver: tier 1']	known in: CANCER-PR	NF1	Missense	WGS
complete	SNV/InDel	NF1 (NF1 oncogenic mutation)	851	CANCER	(BRD4 inhibitor)	Cutaneous Melanoma	MELA_0181	Responsive	Pre-clinical			NF1 MUT (G629R), NF1 MUT (Q1010*)	PMID:24373973	21187_MASCRI-197_T	MPN	1	['known in: CANCER-PR', 'predicted driver: tier 1']	known in: CANCER-PR	NF1	Missense	WGS
complete	SNV/InDel	NF1 (NF1 oncogenic mutation)	852	CANCER	Tipifarnib (Farnesyltransferase inhibitor)	Cutaneous Melanoma	MELA_0181	No Responsive	Early trials			NF1 MUT (G629R), NF1 MUT (Q1010*)	PMID:24500418	21187_MASCRI-197_T	PLEN	1	['known in: CANCER-PR', 'predicted driver: tier 1']	known in: CANCER-PR	NF1	Missense	WGS
complete	SNV/InDel	NF1 (NF1 oncogenic mutation)	853	CANCER	Selumetinib (MEK inhibitor)	Cutaneous Melanoma	MELA_0181	Responsive	Early trials			NF1 MUT (G629R), NF1 MUT (Q1010*)	ASCO 2014 (abstr 10018)	21187_MASCRI-197_T	PLEN	1	['known in: CANCER-PR', 'predicted driver: tier 1']	known in: CANCER-PR	NF1	Missense	WGS
complete	SNV/InDel	NF1 (NF1 oncogenic mutation)	854	CANCER	(MTOR inhibitor;HSP90 inhibitor)	Cutaneous Melanoma	MELA_0181	Responsive	Pre-clinical			NF1 MUT (G629R), NF1 MUT (Q1010*)	PMID:21907929	21187_MASCRI-197_T	MPN	1	['known in: CANCER-PR', 'predicted driver: tier 1']	known in: CANCER-PR	NF1	Missense	WGS
complete	SNV/InDel	NF1 (NF1 oncogenic mutation)	855	CANCER	Trametinib (MEK inhibitor)	Cutaneous Melanoma	MELA_0181	Responsive	Pre-clinical			NF1 MUT (G629R), NF1 MUT (Q1010*)	PMID:2524381;PMID:24576830	21187_MASCRI-197_T	CM	1	['known in: CANCER-PR', 'predicted driver: tier 1']	known in: CANCER-PR	NF1	Missense	WGS
complete	SNV/InDel	NF1 (NF1 oncogenic mutation)	856	CANCER	Erlotinib (EGFR inhibitor)	Cutaneous Melanoma	MELA_0181	Resistant	Pre-clinical			NF1 MUT (G629R), NF1 MUT (Q1010*)	PMID:24535670	21187_MASCRI-197_T	L	1	['known in: CANCER-PR', 'predicted driver: tier 1']	known in: CANCER-PR	NF1	Missense	WGS
complete	SNV/InDel	NF1 (NF1 oncogenic mutation)	857	CANCER	Trametinib (MEK inhibitor)	Cutaneous Melanoma	MELA_0181	No Responsive	Case report			NF1 MUT (G629R), NF1 MUT (Q1010*)	PMID:26325560	21187_MASCRI-197_T	OS	1	['known in: CANCER-PR', 'predicted driver: tier 1']	known in: CANCER-PR	NF1	Missense	WGS
complete	SNV/InDel	NRAS (.13.,.61.,.146.,.12.,.59.,.117.)	948	CANCER	Cetuximab (EGFR mAb inhibitor)	Cutaneous Melanoma	MELA_0181	Resistant	NCCN guidelines			NRAS MUT (G13D)	PMID:24024839;PMID:23325582;PMID:20619739	21187_MASCRI-197_T	COREAD	1	['known in: gastric_adenocarcinoma;urinary_bladder_urothelial_carcinoma;medulloblastoma;colorectal_cancer;melanoma;skin_melanoma;non-hodgkin_lymphoma;myelodysplastic_syndrome;multiple_myeloma;acute_myeloid_leukemia']	known in: gastric_adenocarcinoma;urinary_bladder_urothelial_carcinoma;medulloblastoma;colorectal_cancer;melanoma;skin_melanoma;non-hodgkin_lymphoma;myelodysplastic_syndrome;multiple_myeloma;acute_myeloid_leukemia	NRAS	Missense	WGS
complete	SNV/InDel	NRAS (.13.,.61.,.146.,.12.,.59.,.117.)	949	CANCER	Panitumumab (EGFR mAb inhibitor)	Cutaneous Melanoma	MELA_0181	Resistant	FDA guidelines			NRAS MUT (G13D)	FDA guidelines	21187_MASCRI-197_T	COREAD	1	['known in: gastric_adenocarcinoma;urinary_bladder_urothelial_carcinoma;medulloblastoma;colorectal_cancer;melanoma;skin_melanoma;non-hodgkin_lymphoma;myelodysplastic_syndrome;multiple_myeloma;acute_myeloid_leukemia']	known in: gastric_adenocarcinoma;urinary_bladder_urothelial_carcinoma;medulloblastoma;colorectal_cancer;melanoma;skin_melanoma;non-hodgkin_lymphoma;myelodysplastic_syndrome;multiple_myeloma;acute_myeloid_leukemia	NRAS	Missense	WGS
complete	SNV/InDel	NRAS (NRAS oncogenic mutation)	952	CANCER	(CDK4/6 inhibitor;MEK inhibitor)	Cutaneous Melanoma	MELA_0181	Responsive	Early trials			NRAS MUT (G13D)	NCT01781572;NCT02022982;PMID:26658964;NCT02065063;ASCO 2014 (abstr 9009)	21187_MASCRI-197_T	CM	1	['known in: gastric_adenocarcinoma;urinary_bladder_urothelial_carcinoma;medulloblastoma;colorectal_cancer;melanoma;skin_melanoma;non-hodgkin_lymphoma;myelodysplastic_syndrome;multiple_myeloma;acute_myeloid_leukemia']	known in: gastric_adenocarcinoma;urinary_bladder_urothelial_carcinoma;medulloblastoma;colorectal_cancer;melanoma;skin_melanoma;non-hodgkin_lymphoma;myelodysplastic_syndrome;multiple_myeloma;acute_myeloid_leukemia	NRAS	Missense	WGS
complete	SNV/InDel	NRAS (NRAS oncogenic mutation)	953	CANCER	(HSP90 inhibitor)	Cutaneous Melanoma	MELA_0181	Responsive	Pre-clinical			NRAS MUT (G13D)	PMID:23538902	21187_MASCRI-197_T	CM	1	['known in: gastric_adenocarcinoma;urinary_bladder_urothelial_carcinoma;medulloblastoma;colorectal_cancer;melanoma;skin_melanoma;non-hodgkin_lymphoma;myelodysplastic_syndrome;multiple_myeloma;acute_myeloid_leukemia']	known in: gastric_adenocarcinoma;urinary_bladder_urothelial_carcinoma;medulloblastoma;colorectal_cancer;melanoma;skin_melanoma;non-hodgkin_lymphoma;myelodysplastic_syndrome;multiple_myeloma;acute_myeloid_leukemia	NRAS	Missense	WGS
complete	SNV/InDel	NRAS (NRAS oncogenic mutation)	954	CANCER	(MEK inhibitor)	Cutaneous Melanoma	MELA_0181	Responsive	Pre-clinical			NRAS MUT (G13D)	PMID:22507781;PMID:23515407;PMID:18701506	21187_MASCRI-197_T	AML, LUAD, ALL	1	['known in: gastric_adenocarcinoma;urinary_bladder_urothelial_carcinoma;medulloblastoma;colorectal_cancer;melanoma;skin_melanoma;non-hodgkin_lymphoma;myelodysplastic_syndrome;multiple_myeloma;acute_myeloid_leukemia']	known in: gastric_adenocarcinoma;urinary_bladder_urothelial_carcinoma;medulloblastoma;colorectal_cancer;melanoma;skin_melanoma;non-hodgkin_lymphoma;myelodysplastic_syndrome;multiple_myeloma;acute_myeloid_leukemia	NRAS	Missense	WGS
complete	SNV/InDel	NRAS (NRAS oncogenic mutation)	955	CANCER	(Pan-RAF inhibitor)	Cutaneous Melanoma	MELA_0181	Responsive	Case report			NRAS MUT (G13D)	AACR 2017 (abstr CT002);ESMO 2015 (abstract 300)	21187_MASCRI-197_T	CM	1	['known in: gastric_adenocarcinoma;urinary_bladder_urothelial_carcinoma;medulloblastoma;colorectal_cancer;melanoma;skin_melanoma;non-hodgkin_lymphoma;myelodysplastic_syndrome;multiple_myeloma;acute_myeloid_leukemia']	known in: gastric_adenocarcinoma;urinary_bladder_urothelial_carcinoma;medulloblastoma;colorectal_cancer;melanoma;skin_melanoma;non-hodgkin_lymphoma;myelodysplastic_syndrome;multiple_myeloma;acute_myeloid_leukemia	NRAS	Missense	WGS
complete	SNV/InDel	NRAS (NRAS oncogenic mutation)	956	CANCER	Sorafenib;MEK inhibitor (Pan-TK inhibitor;MEK inhibitor)	Cutaneous Melanoma	MELA_0181	Responsive	Early trials			NRAS MUT (G13D)	PMID:25294897	21187_MASCRI-197_T	HC	1	['known in: gastric_adenocarcinoma;urinary_bladder_urothelial_carcinoma;medulloblastoma;colorectal_cancer;melanoma;skin_melanoma;non-hodgkin_lymphoma;myelodysplastic_syndrome;multiple_myeloma;acute_myeloid_leukemia']	known in: gastric_adenocarcinoma;urinary_bladder_urothelial_carcinoma;medulloblastoma;colorectal_cancer;melanoma;skin_melanoma;non-hodgkin_lymphoma;myelodysplastic_syndrome;multiple_myeloma;acute_myeloid_leukemia	NRAS	Missense	WGS
complete	SNV/InDel	NRAS (NRAS oncogenic mutation)	957	CANCER	(ERK inhibitor)	Cutaneous Melanoma	MELA_0181	Responsive	Case report			NRAS MUT (G13D)	ASCO 2017 (abstr 2508)	21187_MASCRI-197_T	CM	1	['known in: gastric_adenocarcinoma;urinary_bladder_urothelial_carcinoma;medulloblastoma;colorectal_cancer;melanoma;skin_melanoma;non-hodgkin_lymphoma;myelodysplastic_syndrome;multiple_myeloma;acute_myeloid_leukemia']	known in: gastric_adenocarcinoma;urinary_bladder_urothelial_carcinoma;medulloblastoma;colorectal_cancer;melanoma;skin_melanoma;non-hodgkin_lymphoma;myelodysplastic_syndrome;multiple_myeloma;acute_myeloid_leukemia	NRAS	Missense	WGS
complete	SNV/InDel	NRAS (NRAS oncogenic mutation)	958	CANCER	(MEK inhibitor +/- PI3K pathway inhibitor)	Cutaneous Melanoma	MELA_0181	Responsive	Pre-clinical			NRAS MUT (G13D)	PMID:22392911;PMID:23274911	21187_MASCRI-197_T	COREAD	1	['known in: gastric_adenocarcinoma;urinary_bladder_urothelial_carcinoma;medulloblastoma;colorectal_cancer;melanoma;skin_melanoma;non-hodgkin_lymphoma;myelodysplastic_syndrome;multiple_myeloma;acute_myeloid_leukemia']	known in: gastric_adenocarcinoma;urinary_bladder_urothelial_carcinoma;medulloblastoma;colorectal_cancer;melanoma;skin_melanoma;non-hodgkin_lymphoma;myelodysplastic_syndrome;multiple_myeloma;acute_myeloid_leukemia	NRAS	Missense	WGS
complete	SNV/InDel	NRAS (NRAS oncogenic mutation)	959	CANCER	Vemurafenib (BRAF inhibitor)	Cutaneous Melanoma	MELA_0181	Resistant	Pre-clinical			NRAS MUT (G13D)	PMID:20179705	21187_MASCRI-197_T	CM	1	['known in: gastric_adenocarcinoma;urinary_bladder_urothelial_carcinoma;medulloblastoma;colorectal_cancer;melanoma;skin_melanoma;non-hodgkin_lymphoma;myelodysplastic_syndrome;multiple_myeloma;acute_myeloid_leukemia']	known in: gastric_adenocarcinoma;urinary_bladder_urothelial_carcinoma;medulloblastoma;colorectal_cancer;melanoma;skin_melanoma;non-hodgkin_lymphoma;myelodysplastic_syndrome;multiple_myeloma;acute_myeloid_leukemia	NRAS	Missense	WGS
complete	SNV/InDel	NRAS (NRAS oncogenic mutation)	960	CANCER	(PI3K pathway inhibitor;MEK inhibitor)	Cutaneous Melanoma	MELA_0181	Responsive	Pre-clinical			NRAS MUT (G13D)	PMID:22985491	21187_MASCRI-197_T	MYMA	1	['known in: gastric_adenocarcinoma;urinary_bladder_urothelial_carcinoma;medulloblastoma;colorectal_cancer;melanoma;skin_melanoma;non-hodgkin_lymphoma;myelodysplastic_syndrome;multiple_myeloma;acute_myeloid_leukemia']	known in: gastric_adenocarcinoma;urinary_bladder_urothelial_carcinoma;medulloblastoma;colorectal_cancer;melanoma;skin_melanoma;non-hodgkin_lymphoma;myelodysplastic_syndrome;multiple_myeloma;acute_myeloid_leukemia	NRAS	Missense	WGS
complete	SNV/InDel	JAK1 (JAK1 oncogenic mutation)	279	CANCER	(PD1 inhibitor)	Cutaneous Melanoma	MELA_0040	Resistant	Case report			JAK1 MUT (L589F)	PMID:27433843	21746_TB285_M	CM	1	['predicted driver: tier 1']	predicted driver: tier 1	JAK1	Missense	WGS
complete	SNV/InDel	JAK1 (JAK1 oncogenic mutation)	280	CANCER	(PD1 inhibitor)	Cutaneous Melanoma	MELA_0040	Resistant	Case report			JAK1 MUT (L589F)	PMID:27903500	21746_TB285_M	COREAD	1	['predicted driver: tier 1']	predicted driver: tier 1	JAK1	Missense	WGS
complete	SNV/InDel	PTPRD (PTPRD oncogenic mutation)	374	CANCER	(IGF1R inhibitor)	Cutaneous Melanoma	MELA_0040	Responsive	Case report			PTPRD MUT (E1818A)	PMID:23800680	21746_TB285_M	S	1	['predicted driver: tier 1']	predicted driver: tier 1	PTPRD	Missense	WGS
complete	SNV/InDel	CDKN2A (CDKN2A oncogenic mutation)	721	CANCER	Ilorasertib (AURKA-VEGF inhibitor)	Cutaneous Melanoma	MELA_0040	Responsive	Early trials			CDKN2A MUT (P114L)	NCT02478320	21746_TB285_M	CANCER	1	['known in: melanoma']	known in: melanoma	CDKN2A	Missense	WGS
complete	SNV/InDel	CDKN2A (CDKN2A oncogenic mutation)	722	CANCER	(CDK4/6 inhibitor)	Cutaneous Melanoma	MELA_0040	Responsive	Pre-clinical			CDKN2A MUT (P114L)	PMID:22471707;PMID:22586120;PMID:22711607	21746_TB285_M	CANCER, G	1	['known in: melanoma']	known in: melanoma	CDKN2A	Missense	WGS
complete	SNV/InDel	CDKN2A (CDKN2A oncogenic mutation)	723	CANCER	(CDK4/6 inhibitor)	Cutaneous Melanoma	MELA_0040	Responsive	Case report			CDKN2A MUT (P114L)	ASCO 2013 (abstr 2500)	21746_TB285_M	CM	1	['known in: melanoma']	known in: melanoma	CDKN2A	Missense	WGS
complete	SNV/InDel	CDKN2A (CDKN2A oncogenic mutation)	724	CANCER	(PD1 inhibitor)	Cutaneous Melanoma	MELA_0040	Resistant	Early trials			CDKN2A MUT (P114L)	PMID:29033130	21746_TB285_M	CM	1	['known in: melanoma']	known in: melanoma	CDKN2A	Missense	WGS
complete	SNV/InDel	NRAS (.13.,.61.,.146.,.12.,.59.,.117.)	948	CANCER	Cetuximab (EGFR mAb inhibitor)	Cutaneous Melanoma	MELA_0040	Resistant	NCCN guidelines			NRAS MUT (Q61K)	PMID:24024839;PMID:23325582;PMID:20619739	21746_TB285_M	COREAD	1	['known in: ovarian_serous_cystadenocarcinoma;thyroid_carcinoma;colorectal_cancer;melanoma;adrenocortical_carcinoma;non-small_cell_lung_carcinoma;brain_glioma;uterine_corpus_endometrial_carcinoma;neuroblastoma;gastric_adenocarcinoma;chromophobe_adenocarcinoma;urinary_bladder_urothelial_carcinoma;nasopharynx_carcinoma;skin_melanoma;multiple_myeloma;glioblastoma_multiforme;acute_myeloid_leukemia;th…	known in: ovarian_serous_cystadenocarcinoma;thyroid_carcinoma;colorectal_cancer;melanoma;adrenocortical_carcinoma;non-small_cell_lung_carcinoma;brain_glioma;uterine_corpus_endometrial_carcinoma;neuroblastoma;gastric_adenocarcinoma;chromophobe_adenocarcinoma;urinary_bladder_urothelial_carcinoma;nasopharynx_carcinoma;skin_melanoma;multiple_myeloma;glioblastoma_multiforme;acute_myeloid_leukemia;thyr…	NRAS	Missense	WGS
complete	SNV/InDel	NRAS (.13.,.61.,.146.,.12.,.59.,.117.)	949	CANCER	Panitumumab (EGFR mAb inhibitor)	Cutaneous Melanoma	MELA_0040	Resistant	FDA guidelines			NRAS MUT (Q61K)	FDA guidelines	21746_TB285_M	COREAD	1	['known in: ovarian_serous_cystadenocarcinoma;thyroid_carcinoma;colorectal_cancer;melanoma;adrenocortical_carcinoma;non-small_cell_lung_carcinoma;brain_glioma;uterine_corpus_endometrial_carcinoma;neuroblastoma;gastric_adenocarcinoma;chromophobe_adenocarcinoma;urinary_bladder_urothelial_carcinoma;nasopharynx_carcinoma;skin_melanoma;multiple_myeloma;glioblastoma_multiforme;acute_myeloid_leukemia;th…	known in: ovarian_serous_cystadenocarcinoma;thyroid_carcinoma;colorectal_cancer;melanoma;adrenocortical_carcinoma;non-small_cell_lung_carcinoma;brain_glioma;uterine_corpus_endometrial_carcinoma;neuroblastoma;gastric_adenocarcinoma;chromophobe_adenocarcinoma;urinary_bladder_urothelial_carcinoma;nasopharynx_carcinoma;skin_melanoma;multiple_myeloma;glioblastoma_multiforme;acute_myeloid_leukemia;thyr…	NRAS	Missense	WGS
complete	SNV/InDel	NRAS (NRAS:Q61.)	950	CANCER	(MEK inhibitor)	Cutaneous Melanoma	MELA_0040	Responsive	Late trials			NRAS MUT (Q61K)	PMID:23414587,ASCO 2016 (abstr 9500)	21746_TB285_M	CM	1	['known in: ovarian_serous_cystadenocarcinoma;thyroid_carcinoma;colorectal_cancer;melanoma;adrenocortical_carcinoma;non-small_cell_lung_carcinoma;brain_glioma;uterine_corpus_endometrial_carcinoma;neuroblastoma;gastric_adenocarcinoma;chromophobe_adenocarcinoma;urinary_bladder_urothelial_carcinoma;nasopharynx_carcinoma;skin_melanoma;multiple_myeloma;glioblastoma_multiforme;acute_myeloid_leukemia;th…	known in: ovarian_serous_cystadenocarcinoma;thyroid_carcinoma;colorectal_cancer;melanoma;adrenocortical_carcinoma;non-small_cell_lung_carcinoma;brain_glioma;uterine_corpus_endometrial_carcinoma;neuroblastoma;gastric_adenocarcinoma;chromophobe_adenocarcinoma;urinary_bladder_urothelial_carcinoma;nasopharynx_carcinoma;skin_melanoma;multiple_myeloma;glioblastoma_multiforme;acute_myeloid_leukemia;thyr…	NRAS	Missense	WGS
complete	SNV/InDel	NRAS (NRAS:Q61.)	951	CANCER	(BRAF inhibitor)	Cutaneous Melanoma	MELA_0040	Resistant	Early trials			NRAS MUT (Q61K)	PMID:23569304;PMID:24265153	21746_TB285_M	CM	1	['known in: ovarian_serous_cystadenocarcinoma;thyroid_carcinoma;colorectal_cancer;melanoma;adrenocortical_carcinoma;non-small_cell_lung_carcinoma;brain_glioma;uterine_corpus_endometrial_carcinoma;neuroblastoma;gastric_adenocarcinoma;chromophobe_adenocarcinoma;urinary_bladder_urothelial_carcinoma;nasopharynx_carcinoma;skin_melanoma;multiple_myeloma;glioblastoma_multiforme;acute_myeloid_leukemia;th…	known in: ovarian_serous_cystadenocarcinoma;thyroid_carcinoma;colorectal_cancer;melanoma;adrenocortical_carcinoma;non-small_cell_lung_carcinoma;brain_glioma;uterine_corpus_endometrial_carcinoma;neuroblastoma;gastric_adenocarcinoma;chromophobe_adenocarcinoma;urinary_bladder_urothelial_carcinoma;nasopharynx_carcinoma;skin_melanoma;multiple_myeloma;glioblastoma_multiforme;acute_myeloid_leukemia;thyr…	NRAS	Missense	WGS
complete	SNV/InDel	NRAS (NRAS oncogenic mutation)	952	CANCER	(CDK4/6 inhibitor;MEK inhibitor)	Cutaneous Melanoma	MELA_0040	Responsive	Early trials			NRAS MUT (Q61K)	NCT01781572;NCT02022982;PMID:26658964;NCT02065063;ASCO 2014 (abstr 9009)	21746_TB285_M	CM	1	['known in: ovarian_serous_cystadenocarcinoma;thyroid_carcinoma;colorectal_cancer;melanoma;adrenocortical_carcinoma;non-small_cell_lung_carcinoma;brain_glioma;uterine_corpus_endometrial_carcinoma;neuroblastoma;gastric_adenocarcinoma;chromophobe_adenocarcinoma;urinary_bladder_urothelial_carcinoma;nasopharynx_carcinoma;skin_melanoma;multiple_myeloma;glioblastoma_multiforme;acute_myeloid_leukemia;th…	known in: ovarian_serous_cystadenocarcinoma;thyroid_carcinoma;colorectal_cancer;melanoma;adrenocortical_carcinoma;non-small_cell_lung_carcinoma;brain_glioma;uterine_corpus_endometrial_carcinoma;neuroblastoma;gastric_adenocarcinoma;chromophobe_adenocarcinoma;urinary_bladder_urothelial_carcinoma;nasopharynx_carcinoma;skin_melanoma;multiple_myeloma;glioblastoma_multiforme;acute_myeloid_leukemia;thyr…	NRAS	Missense	WGS
complete	SNV/InDel	NRAS (NRAS oncogenic mutation)	953	CANCER	(HSP90 inhibitor)	Cutaneous Melanoma	MELA_0040	Responsive	Pre-clinical			NRAS MUT (Q61K)	PMID:23538902	21746_TB285_M	CM	1	['known in: ovarian_serous_cystadenocarcinoma;thyroid_carcinoma;colorectal_cancer;melanoma;adrenocortical_carcinoma;non-small_cell_lung_carcinoma;brain_glioma;uterine_corpus_endometrial_carcinoma;neuroblastoma;gastric_adenocarcinoma;chromophobe_adenocarcinoma;urinary_bladder_urothelial_carcinoma;nasopharynx_carcinoma;skin_melanoma;multiple_myeloma;glioblastoma_multiforme;acute_myeloid_leukemia;th…	known in: ovarian_serous_cystadenocarcinoma;thyroid_carcinoma;colorectal_cancer;melanoma;adrenocortical_carcinoma;non-small_cell_lung_carcinoma;brain_glioma;uterine_corpus_endometrial_carcinoma;neuroblastoma;gastric_adenocarcinoma;chromophobe_adenocarcinoma;urinary_bladder_urothelial_carcinoma;nasopharynx_carcinoma;skin_melanoma;multiple_myeloma;glioblastoma_multiforme;acute_myeloid_leukemia;thyr…	NRAS	Missense	WGS
complete	SNV/InDel	NRAS (NRAS oncogenic mutation)	954	CANCER	(MEK inhibitor)	Cutaneous Melanoma	MELA_0040	Responsive	Pre-clinical			NRAS MUT (Q61K)	PMID:22507781;PMID:23515407;PMID:18701506	21746_TB285_M	AML, LUAD, ALL	1	['known in: ovarian_serous_cystadenocarcinoma;thyroid_carcinoma;colorectal_cancer;melanoma;adrenocortical_carcinoma;non-small_cell_lung_carcinoma;brain_glioma;uterine_corpus_endometrial_carcinoma;neuroblastoma;gastric_adenocarcinoma;chromophobe_adenocarcinoma;urinary_bladder_urothelial_carcinoma;nasopharynx_carcinoma;skin_melanoma;multiple_myeloma;glioblastoma_multiforme;acute_myeloid_leukemia;th…	known in: ovarian_serous_cystadenocarcinoma;thyroid_carcinoma;colorectal_cancer;melanoma;adrenocortical_carcinoma;non-small_cell_lung_carcinoma;brain_glioma;uterine_corpus_endometrial_carcinoma;neuroblastoma;gastric_adenocarcinoma;chromophobe_adenocarcinoma;urinary_bladder_urothelial_carcinoma;nasopharynx_carcinoma;skin_melanoma;multiple_myeloma;glioblastoma_multiforme;acute_myeloid_leukemia;thyr…	NRAS	Missense	WGS
complete	SNV/InDel	NRAS (NRAS oncogenic mutation)	955	CANCER	(Pan-RAF inhibitor)	Cutaneous Melanoma	MELA_0040	Responsive	Case report			NRAS MUT (Q61K)	AACR 2017 (abstr CT002);ESMO 2015 (abstract 300)	21746_TB285_M	CM	1	['known in: ovarian_serous_cystadenocarcinoma;thyroid_carcinoma;colorectal_cancer;melanoma;adrenocortical_carcinoma;non-small_cell_lung_carcinoma;brain_glioma;uterine_corpus_endometrial_carcinoma;neuroblastoma;gastric_adenocarcinoma;chromophobe_adenocarcinoma;urinary_bladder_urothelial_carcinoma;nasopharynx_carcinoma;skin_melanoma;multiple_myeloma;glioblastoma_multiforme;acute_myeloid_leukemia;th…	known in: ovarian_serous_cystadenocarcinoma;thyroid_carcinoma;colorectal_cancer;melanoma;adrenocortical_carcinoma;non-small_cell_lung_carcinoma;brain_glioma;uterine_corpus_endometrial_carcinoma;neuroblastoma;gastric_adenocarcinoma;chromophobe_adenocarcinoma;urinary_bladder_urothelial_carcinoma;nasopharynx_carcinoma;skin_melanoma;multiple_myeloma;glioblastoma_multiforme;acute_myeloid_leukemia;thyr…	NRAS	Missense	WGS
complete	SNV/InDel	NRAS (NRAS oncogenic mutation)	956	CANCER	Sorafenib;MEK inhibitor (Pan-TK inhibitor;MEK inhibitor)	Cutaneous Melanoma	MELA_0040	Responsive	Early trials			NRAS MUT (Q61K)	PMID:25294897	21746_TB285_M	HC	1	['known in: ovarian_serous_cystadenocarcinoma;thyroid_carcinoma;colorectal_cancer;melanoma;adrenocortical_carcinoma;non-small_cell_lung_carcinoma;brain_glioma;uterine_corpus_endometrial_carcinoma;neuroblastoma;gastric_adenocarcinoma;chromophobe_adenocarcinoma;urinary_bladder_urothelial_carcinoma;nasopharynx_carcinoma;skin_melanoma;multiple_myeloma;glioblastoma_multiforme;acute_myeloid_leukemia;th…	known in: ovarian_serous_cystadenocarcinoma;thyroid_carcinoma;colorectal_cancer;melanoma;adrenocortical_carcinoma;non-small_cell_lung_carcinoma;brain_glioma;uterine_corpus_endometrial_carcinoma;neuroblastoma;gastric_adenocarcinoma;chromophobe_adenocarcinoma;urinary_bladder_urothelial_carcinoma;nasopharynx_carcinoma;skin_melanoma;multiple_myeloma;glioblastoma_multiforme;acute_myeloid_leukemia;thyr…	NRAS	Missense	WGS
complete	SNV/InDel	NRAS (NRAS oncogenic mutation)	957	CANCER	(ERK inhibitor)	Cutaneous Melanoma	MELA_0040	Responsive	Case report			NRAS MUT (Q61K)	ASCO 2017 (abstr 2508)	21746_TB285_M	CM	1	['known in: ovarian_serous_cystadenocarcinoma;thyroid_carcinoma;colorectal_cancer;melanoma;adrenocortical_carcinoma;non-small_cell_lung_carcinoma;brain_glioma;uterine_corpus_endometrial_carcinoma;neuroblastoma;gastric_adenocarcinoma;chromophobe_adenocarcinoma;urinary_bladder_urothelial_carcinoma;nasopharynx_carcinoma;skin_melanoma;multiple_myeloma;glioblastoma_multiforme;acute_myeloid_leukemia;th…	known in: ovarian_serous_cystadenocarcinoma;thyroid_carcinoma;colorectal_cancer;melanoma;adrenocortical_carcinoma;non-small_cell_lung_carcinoma;brain_glioma;uterine_corpus_endometrial_carcinoma;neuroblastoma;gastric_adenocarcinoma;chromophobe_adenocarcinoma;urinary_bladder_urothelial_carcinoma;nasopharynx_carcinoma;skin_melanoma;multiple_myeloma;glioblastoma_multiforme;acute_myeloid_leukemia;thyr…	NRAS	Missense	WGS
complete	SNV/InDel	NRAS (NRAS oncogenic mutation)	958	CANCER	(MEK inhibitor +/- PI3K pathway inhibitor)	Cutaneous Melanoma	MELA_0040	Responsive	Pre-clinical			NRAS MUT (Q61K)	PMID:22392911;PMID:23274911	21746_TB285_M	COREAD	1	['known in: ovarian_serous_cystadenocarcinoma;thyroid_carcinoma;colorectal_cancer;melanoma;adrenocortical_carcinoma;non-small_cell_lung_carcinoma;brain_glioma;uterine_corpus_endometrial_carcinoma;neuroblastoma;gastric_adenocarcinoma;chromophobe_adenocarcinoma;urinary_bladder_urothelial_carcinoma;nasopharynx_carcinoma;skin_melanoma;multiple_myeloma;glioblastoma_multiforme;acute_myeloid_leukemia;th…	known in: ovarian_serous_cystadenocarcinoma;thyroid_carcinoma;colorectal_cancer;melanoma;adrenocortical_carcinoma;non-small_cell_lung_carcinoma;brain_glioma;uterine_corpus_endometrial_carcinoma;neuroblastoma;gastric_adenocarcinoma;chromophobe_adenocarcinoma;urinary_bladder_urothelial_carcinoma;nasopharynx_carcinoma;skin_melanoma;multiple_myeloma;glioblastoma_multiforme;acute_myeloid_leukemia;thyr…	NRAS	Missense	WGS
[truncated: 76,245 more rows]
