# Supplementary material for: Comparison of actionable events detected in cancer genomes by whole-genome sequencing, in silico whole-exome and mutation panels
Source: ESMO Open. 2022 Jul 15;7(4):100540. doi: 10.1016/j.esmoop.2022.100540 (PMC9463385; doi:10.1016/j.esmoop.2022.100540)
Supplement: Supplementary Table S4 [file mmc6.xlsx]

## Sheet: Sheet1
Supplementary Table S4: Actionable SNVs that were identified in WGS but may be absent from other sequencing platforms
Sample ID	Biomarker	Drug	Cancer Dataset	Evidence (from CGI)	Somatic Alteration	Driver Status (determined by OncodriveMUT within CGI )	Sequencing Platform
ICGC_0242	MLL2 oncogenic mutation	Bicalutamide (AR inhibitor)	Pancreatic Adenocarcinoma	Pre-clinical	MLL2 MUT (splice_acceptor_variant)	predicted driver: tier 1	WGS
AOCS-158	MLL2 oncogenic mutation	Bicalutamide (AR inhibitor)	Ovarian Cancer	Pre-clinical	MLL2 MUT (splice_donor_variant)	predicted driver: tier 1	WGS
AOCS-166	MLL2 oncogenic mutation	Bicalutamide (AR inhibitor)	Ovarian Cancer	Pre-clinical	MLL2 MUT (splice_donor_variant)	predicted driver: tier 1	WGS
